# Supplementary material for: Crystallographic study of PET radio­tracers in clinical evaluation for early diagnosis of Alzheimers
Source: Acta Crystallogr Sect E Struct Rep Online. 2014 Oct 4;70(Pt 11):o1149–50. doi: 10.1107/S1600536814021400 (PMC4257311; doi:10.1107/S1600536814021400)
Supplement: Supplementary file 1 [file e-70-o1149-sup1.cif]

##############################################################################
#                                                                            #
# This CIF contains the data in a paper accepted for publication in          #
# Acta Crystallographica Section E. It conforms to the requirements of       #
# Notes for Authors for Acta Crystallographica Section E, and has been       #
# peer reviewed under the auspices of the IUCr Commission on Journals.       #
#                                                                            #
# Full details of the Crystallographic Information File format               #
# are given in the paper "The Crystallographic Information File (CIF):       #
# a New Standard Archive File for Crystallography" by S. R. Hall, F. H.      #
# Allen and I. D. Brown [Acta Cryst. (1991), A47, 655-685].                  #
#                                                                            #
# The current version of the core CIF dictionary is obtainable from          #
# ftp://ftp.iucr.org/pub/cif_core.dic.                                       #
#                                                                            #
# Software is freely available for graphical display of the structure(s)     #
# in this CIF. For information consult the CIF software page                 #
# http://www.iucr.org/resources/cif/software.                                #
#                                                                            #
# This file may be used for bona fide research purposes within the           #
# scientific community so long as proper attribution is given to the journal # 
# article from which it was obtained.                                        #
#                                                                            #
##############################################################################
data_I
_database_code_depnum_ccdc_archive 'CCDC 915609'
_audit_creation_method     SHELXL-2013
_chemical_name_systematic
;
4'-(6,7-Dimethoxy-3,4-dihydro-1<i>H</i>-isoquinolin-2-yl-\
methyl)-biphenyl-4-ol methanol disolvate
;
_chemical_name_common     ?
_chemical_formula_moiety     'C24 H25 N O3, 2(C H4 O)'
_chemical_formula_sum     'C26 H33 N O5'
_chemical_formula_iupac     'C24 H25 N O3 , 2C H4 O'
_chemical_formula_weight     439.53
_chemical_melting_point     ?
_shelx_space_group_comment
;
The symmetry employed for this shelxl refinement is uniquely defined
by the following loop, which should always be used as a source of
symmetry information in preference to the above space-group names.
They are only intended as comments.
;
_space_group_crystal_system     monoclinic
_space_group_name_H-M_alt     'P 21'
_space_group_name_Hall     'P 2yb'
loop_
    _space_group_symop_operation_xyz
    'x, y, z'
    '-x, y+1/2, -z'
_cell_length_a     8.894(2)
_cell_length_b     13.7187(16)
_cell_length_c     10.680(2)
_cell_angle_alpha     90
_cell_angle_beta     111.575(17)
_cell_angle_gamma     90
_cell_volume     1211.8(4)
_cell_formula_units_Z     2
_cell_measurement_reflns_used     130
_cell_measurement_theta_min     2.876
_cell_measurement_theta_max     26.596
_cell_measurement_temperature     293(2)
_exptl_crystal_description     'needle'
_exptl_crystal_colour     'yellow'
_exptl_crystal_size_max     0.30
_exptl_crystal_size_mid     0.30
_exptl_crystal_size_min     0.15
_exptl_crystal_density_diffrn     1.205
_exptl_crystal_density_meas     ?
_exptl_crystal_density_method     'not measured'
_exptl_crystal_F_000     472
_exptl_absorpt_coefficient_mu     0.083
_exptl_absorpt_correction_type     multi-scan
_exptl_absorpt_process_details
;
(SADABS; Sheldrick, 2008a)
;
_shelx_estimated_absorpt_T_min     0.976
_shelx_estimated_absorpt_T_max     0.988
_exptl_absorpt_correction_T_min     0.921
_exptl_absorpt_correction_T_max     0.988
_exptl_special_details     ?
_diffrn_ambient_temperature     293(2)
_diffrn_radiation_type     MoK\a
_diffrn_radiation_wavelength     0.71073
_diffrn_measurement_device_type     'Bruker--Nonius KappaCCD'
_diffrn_measurement_method     '\f scans and \w scans'
_diffrn_detector_area_resol_mean     9.091
_diffrn_reflns_number     14813
_diffrn_reflns_av_R_equivalents     0.1160
_diffrn_reflns_theta_min     5.068
_diffrn_reflns_theta_max     27.501
_diffrn_reflns_theta_full     25.242
_diffrn_measured_fraction_theta_max     0.992
_diffrn_measured_fraction_theta_full     0.990
_diffrn_reflns_limit_h_min     -11
_diffrn_reflns_limit_h_max     11
_diffrn_reflns_limit_k_min     -16
_diffrn_reflns_limit_k_max     17
_diffrn_reflns_limit_l_min     -13
_diffrn_reflns_limit_l_max     13
_refine_special_details
;
Refinement of <i>F</i>^2^ against ALL reflections. The weighted <i>R</i>-factor
<i>wR</i> and goodness of fit <i>S</i> are based on <i>F</i>^2^, conventional
<i>R</i>-factors <i>R</i> are based on <i>F</i>, with <i>F</i> set to zero for
negative <i>F</i>^2^. The threshold expression of <i>F</i>^2^ >
2\s(<i>F</i>^2^) is used only for calculating <i>R</i>-factors(gt) <i>etc</i>.
and is not relevant to the choice of reflections for refinement.
<i>R</i>-factors based on <i>F</i>^2^ are statistically about twice as large
as those based on <i>F</i>, and <i>R</i>-factors based on ALL data will be
even larger.
;
_reflns_number_total     5436
_reflns_number_gt     2610
_reflns_threshold_expression     I>2\s(I)
_refine_ls_structure_factor_coef     Fsqd
_refine_ls_matrix_type     full
_refine_ls_R_factor_all     0.1666
_refine_ls_R_factor_gt     0.0607
_refine_ls_wR_factor_gt     0.0899
_refine_ls_wR_factor_ref     0.1147
_refine_ls_goodness_of_fit_ref     0.964
_refine_ls_restrained_S_all     0.963
_refine_ls_number_reflns     5436
_refine_ls_number_parameters     305
_refine_ls_number_restraints     1
_refine_ls_hydrogen_treatment     mixed
_refine_ls_weighting_scheme     calc
_refine_ls_weighting_details
                      'w=1/[\s^2^(Fo^2^)+(0.0345P)^2^] where P=(Fo^2^+2Fc^2^)/3'
_atom_sites_solution_hydrogens     mixed
_atom_sites_solution_primary     direct
_atom_sites_solution_secondary     difmap
_refine_ls_shift/su_max     0.000
_refine_ls_shift/su_mean     0.000
_refine_diff_density_max     0.171
_refine_diff_density_min     -0.151
_refine_ls_extinction_method     none
_refine_ls_extinction_coef     .
loop_
    _atom_type_symbol
    _atom_type_description
    _atom_type_scat_dispersion_real
    _atom_type_scat_dispersion_imag
    _atom_type_scat_source
    'C' 'C' 0.0033 0.0016
                         'International Tables Vol C Tables 4.2.6.8 and 6.1.1.4'
    'H' 'H' 0.0000 0.0000
                         'International Tables Vol C Tables 4.2.6.8 and 6.1.1.4'
    'N' 'N' 0.0061 0.0033
                         'International Tables Vol C Tables 4.2.6.8 and 6.1.1.4'
    'O' 'O' 0.0106 0.0060
                         'International Tables Vol C Tables 4.2.6.8 and 6.1.1.4'
_computing_data_collection
;
COLLECT (Nonius, 2002)
;
_computing_cell_refinement
;
<i>DIRAX</i> (Duisenberg,1992; Duisenberg <i>et al.</i>,  2000)
;
_computing_data_reduction
;
<i>EVAL</i> (Nonius, 2002; Duisenberg <i>et al.</i>,  2003)
;
_computing_structure_solution
;
SIR2011 (Burla <i>et al.</i>,  2012)
;
_computing_structure_refinement
;
SHELXL2013 (Sheldrick, 2008b)
;
_computing_molecular_graphics
;
ORTEP-3 for Windows (Farrugia, 2012) and EXPO2013 (Altomare <i>et
al.</i>,  2013)
;
_computing_publication_material
;
WinGX (Farrugia, 2012) and publCIF (Westrip, 2010)
;
loop_
    _atom_site_type_symbol
    _atom_site_label
    _atom_site_fract_x
    _atom_site_fract_y
    _atom_site_fract_z
    _atom_site_U_iso_or_equiv
    _atom_site_adp_type
    _atom_site_calc_flag
    _atom_site_occupancy
    _atom_site_disorder_assembly
    _atom_site_disorder_group
    O O1 0.4571(4) 0.0371(2) 0.1278(3) 0.0510(9) Uani d 1 . .
    O O2 0.2161(4) 0.4009(3) 0.3492(4) 0.0591(10) Uani d 1 . .
    H H2O 0.284(6) 0.426(4) 0.307(5) 0.061(15) Uiso d 1 . .
    O O3 0.1944(4) 0.0677(2) -0.0770(4) 0.0660(10) Uani d 1 . .
    O O4 -0.0551(4) 1.1537(3) 0.4038(4) 0.0686(11) Uani d 1 . .
    H H4O -0.058(7) 1.200(4) 0.337(6) 0.09(2) Uiso d 1 . .
    N N1 0.4249(4) 0.4745(3) 0.2281(4) 0.0448(10) Uani d 1 . .
    C C1 0.2616(5) 0.8125(3) 0.3304(4) 0.0390(10) Uani d 1 . .
    C C2 0.1761(5) 0.9019(3) 0.3470(4) 0.0409(11) Uani d 1 . .
    C C3 0.4907(6) 0.2102(4) 0.1807(5) 0.0464(12) Uani d 1 . .
    H H3 0.5871 0.1998 0.2530 0.056 Uiso calc 1 . .
    C C4 0.4297(5) 0.3056(4) 0.1500(5) 0.0450(12) Uani d 1 . .
    C C5 0.4095(6) 0.1326(3) 0.1054(5) 0.0450(12) Uani d 1 . .
    C C6 0.3543(6) 0.6482(3) 0.3954(5) 0.0540(13) Uani d 1 . .
    H H6 0.3556 0.5936 0.4475 0.065 Uiso calc 1 . .
    C C7 0.5309(5) 0.5553(3) 0.3000(5) 0.0532(14) Uani d 1 . .
    H H7A 0.6029 0.5719 0.2535 0.064 Uiso calc 1 . .
    H H7B 0.5969 0.5339 0.3900 0.064 Uiso calc 1 . .
    O O5 -0.0663(6) 0.3050(3) 0.2485(5) 0.0724(12) Uani d 1 . .
    H H5O 0.007(9) 0.331(6) 0.259(8) 0.12(4) Uiso d 1 . .
    C C8 0.5275(5) 0.3884(3) 0.2354(5) 0.0519(13) Uani d 1 . .
    H H8A 0.5766 0.3671 0.3283 0.062 Uiso calc 1 . .
    H H8B 0.6136 0.4061 0.2045 0.062 Uiso calc 1 . .
    C C9 0.2058(6) 0.2421(3) -0.0333(5) 0.0510(13) Uani d 1 . .
    H H9 0.1102 0.2529 -0.1063 0.061 Uiso calc 1 . .
    C C10 0.0835(6) 0.9047(4) 0.4265(5) 0.0532(13) Uani d 1 . .
    H H10 0.0709 0.8477 0.4688 0.064 Uiso calc 1 . .
    C C11 0.2866(5) 0.3213(3) 0.0452(5) 0.0456(12) Uani d 1 . .
    C C12 0.2151(6) 0.4222(3) 0.0158(5) 0.0514(13) Uani d 1 . .
    H H12A 0.1242 0.4268 0.0452 0.062 Uiso calc 1 . .
    H H12B 0.1750 0.4335 -0.0806 0.062 Uiso calc 1 . .
    C C13 0.3421(6) 0.8087(3) 0.2410(4) 0.0491(12) Uani d 1 . .
    H H13 0.3378 0.8621 0.1862 0.059 Uiso calc 1 . .
    C C14 0.1866(6) 0.9887(3) 0.2849(6) 0.0602(15) Uani d 1 . .
    H H14 0.2464 0.9906 0.2295 0.072 Uiso calc 1 . .
    C C15 0.3377(6) 0.5000(3) 0.0859(5) 0.0527(14) Uani d 1 . .
    H H15A 0.4142 0.5069 0.0411 0.063 Uiso calc 1 . .
    H H15B 0.2831 0.5619 0.0803 0.063 Uiso calc 1 . .
    C C16 0.2641(6) 0.1490(4) -0.0050(5) 0.0469(11) Uani d 1 . .
    C C17 0.2690(6) 0.7294(3) 0.4065(5) 0.0542(14) Uani d 1 . .
    H H17 0.2151 0.7285 0.4664 0.065 Uiso calc 1 . .
    C C18 0.4376(5) 0.6453(3) 0.3097(5) 0.0459(12) Uani d 1 . .
    C C19 0.0090(6) 0.9887(4) 0.4456(5) 0.0578(14) Uani d 1 . .
    H H19 -0.0502 0.9877 0.5015 0.069 Uiso calc 1 . .
    C C20 0.0220(6) 1.0731(4) 0.3825(5) 0.0522(13) Uani d 1 . .
    C C21 0.4286(6) 0.7268(3) 0.2323(5) 0.0538(13) Uani d 1 . .
    H H21 0.4823 0.7270 0.1723 0.065 Uiso calc 1 . .
    C C22 0.1113(7) 1.0729(4) 0.3026(6) 0.0646(15) Uani d 1 . .
    H H22 0.1216 1.1300 0.2594 0.078 Uiso calc 1 . .
    C C23 0.0516(7) 0.0832(5) -0.1916(6) 0.0864(19) Uani d 1 . .
    H H23A 0.0125 0.0219 -0.2346 0.130 Uiso calc 1 . .
    H H23B 0.0750 0.1257 -0.2535 0.130 Uiso calc 1 . .
    H H23C -0.0293 0.1126 -0.1641 0.130 Uiso calc 1 . .
    C C24 0.3132(7) 0.3394(4) 0.4543(6) 0.0847(19) Uani d 1 . .
    H H24A 0.2517 0.3176 0.5063 0.127 Uiso calc 1 . .
    H H24B 0.4062 0.3749 0.5112 0.127 Uiso calc 1 . .
    H H24C 0.3475 0.2841 0.4165 0.127 Uiso calc 1 . .
    C C25 0.6072(7) 0.0187(4) 0.2328(6) 0.0707(17) Uani d 1 . .
    H H25A 0.6324 -0.0494 0.2345 0.106 Uiso calc 1 . .
    H H25B 0.6006 0.0371 0.3174 0.106 Uiso calc 1 . .
    H H25C 0.6903 0.0561 0.2179 0.106 Uiso calc 1 . .
    C C26 -0.1413(7) 0.2993(5) 0.1057(6) 0.0846(19) Uani d 1 . .
    H H26A -0.1724 0.3634 0.0694 0.127 Uiso calc 1 . .
    H H26B -0.2353 0.2585 0.0821 0.127 Uiso calc 1 . .
    H H26C -0.0665 0.2721 0.0694 0.127 Uiso calc 1 . .
loop_
    _atom_site_aniso_label
    _atom_site_aniso_U_11
    _atom_site_aniso_U_22
    _atom_site_aniso_U_33
    _atom_site_aniso_U_12
    _atom_site_aniso_U_13
    _atom_site_aniso_U_23
    O1 0.052(2) 0.045(2) 0.058(2) 0.0013(16) 0.0214(19) -0.0015(16)
    O2 0.045(2) 0.069(2) 0.061(2) 0.0081(19) 0.0175(19) 0.016(2)
    O3 0.060(2) 0.054(2) 0.067(3) -0.0115(19) 0.004(2) -0.016(2)
    O4 0.079(3) 0.058(2) 0.085(3) 0.008(2) 0.049(2) -0.005(3)
    N1 0.039(2) 0.045(2) 0.045(3) -0.0019(19) 0.0086(18) -0.0088(19)
    C1 0.037(3) 0.045(3) 0.034(3) -0.009(2) 0.012(2) -0.009(2)
    C2 0.039(3) 0.047(3) 0.035(3) -0.006(2) 0.012(2) -0.004(2)
    C3 0.042(3) 0.058(3) 0.039(3) 0.004(3) 0.014(2) -0.008(3)
    C4 0.039(3) 0.051(3) 0.047(3) -0.002(3) 0.019(2) -0.013(3)
    C5 0.047(3) 0.044(3) 0.049(3) -0.001(2) 0.023(3) -0.005(2)
    C6 0.067(3) 0.040(3) 0.055(3) -0.004(3) 0.023(3) 0.003(3)
    C7 0.049(3) 0.048(3) 0.062(3) -0.004(3) 0.020(3) -0.015(3)
    O5 0.071(3) 0.067(3) 0.075(3) -0.010(3) 0.022(2) 0.001(2)
    C8 0.042(3) 0.047(3) 0.065(4) 0.003(2) 0.017(3) -0.013(3)
    C9 0.044(3) 0.054(3) 0.047(3) -0.002(3) 0.007(2) -0.007(3)
    C10 0.061(3) 0.056(3) 0.051(3) 0.002(3) 0.030(3) 0.011(3)
    C11 0.043(3) 0.045(3) 0.047(3) 0.002(2) 0.014(3) -0.009(2)
    C12 0.047(3) 0.050(3) 0.049(3) 0.004(3) 0.009(2) -0.003(3)
    C13 0.058(3) 0.044(3) 0.048(3) -0.003(3) 0.021(3) -0.001(2)
    C14 0.070(4) 0.049(3) 0.081(4) 0.005(3) 0.052(3) 0.004(3)
    C15 0.054(3) 0.052(3) 0.053(4) -0.004(3) 0.020(3) -0.004(3)
    C16 0.047(3) 0.048(3) 0.047(3) -0.007(3) 0.018(3) -0.010(3)
    C17 0.070(3) 0.047(3) 0.057(4) -0.007(3) 0.036(3) -0.004(3)
    C18 0.043(3) 0.045(3) 0.046(3) -0.004(2) 0.012(2) -0.009(3)
    C19 0.062(3) 0.062(4) 0.063(4) 0.005(3) 0.039(3) 0.001(3)
    C20 0.049(3) 0.049(3) 0.063(3) -0.003(3) 0.026(3) -0.007(3)
    C21 0.065(3) 0.047(3) 0.057(4) -0.008(3) 0.032(3) -0.008(3)
    C22 0.074(4) 0.052(3) 0.089(4) -0.002(3) 0.055(4) 0.007(3)
    C23 0.074(4) 0.078(4) 0.079(4) -0.017(3) -0.005(4) -0.024(4)
    C24 0.074(4) 0.100(5) 0.067(4) 0.020(4) 0.010(3) 0.028(4)
    C25 0.069(4) 0.063(4) 0.068(4) 0.015(3) 0.012(3) 0.002(3)
    C26 0.078(4) 0.106(5) 0.073(5) -0.022(4) 0.031(4) -0.018(4)
_geom_special_details
;
All e.s.d.'s (except the e.s.d. in the dihedral angle between two l.s. planes)
are estimated using the full covariance matrix. The cell e.s.d.'s are taken
into account individually in the estimation of e.s.d.'s in distances, angles
and torsion angles; correlations between e.s.d.'s in cell parameters are only
used when they are defined by crystal symmetry. An approximate (isotropic)
treatment of cell e.s.d.'s is used for estimating e.s.d.'s involving l.s.
planes.
;
loop_
    _geom_bond_atom_site_label_1
    _geom_bond_atom_site_label_2
    _geom_bond_site_symmetry_2
    _geom_bond_distance
    _geom_bond_publ_flag
    O1 C5 . 1.371(5) ?
    O1 C25 . 1.415(6) ?
    O2 C24 . 1.415(6) ?
    O2 H2O . 0.94(5) ?
    O3 C16 . 1.367(6) ?
    O3 C23 . 1.419(6) ?
    O4 C20 . 1.364(5) ?
    O4 H4O . 0.95(6) ?
    N1 C15 . 1.471(6) ?
    N1 C7 . 1.475(5) ?
    N1 C8 . 1.477(5) ?
    C1 C17 . 1.388(6) ?
    C1 C13 . 1.389(6) ?
    C1 C2 . 1.488(6) ?
    C2 C14 . 1.383(6) ?
    C2 C10 . 1.384(6) ?
    C3 C5 . 1.369(6) ?
    C3 C4 . 1.409(6) ?
    C3 H3 . 0.9300 ?
    C4 C11 . 1.367(6) ?
    C4 C8 . 1.516(6) ?
    C5 C16 . 1.411(6) ?
    C6 C18 . 1.373(6) ?
    C6 C17 . 1.378(6) ?
    C6 H6 . 0.9300 ?
    C7 C18 . 1.511(6) ?
    C7 H7A . 0.9700 ?
    C7 H7B . 0.9700 ?
    O5 C26 . 1.424(7) ?
    O5 H5O . 0.71(8) ?
    C8 H8A . 0.9700 ?
    C8 H8B . 0.9700 ?
    C9 C16 . 1.370(7) ?
    C9 C11 . 1.399(6) ?
    C9 H9 . 0.9300 ?
    C10 C19 . 1.380(7) ?
    C10 H10 . 0.9300 ?
    C11 C12 . 1.508(6) ?
    C12 C15 . 1.513(6) ?
    C12 H12A . 0.9700 ?
    C12 H12B . 0.9700 ?
    C13 C21 . 1.383(6) ?
    C13 H13 . 0.9300 ?
    C14 C22 . 1.382(7) ?
    C14 H14 . 0.9300 ?
    C15 H15A . 0.9700 ?
    C15 H15B . 0.9700 ?
    C17 H17 . 0.9300 ?
    C18 C21 . 1.376(6) ?
    C19 C20 . 1.366(6) ?
    C19 H19 . 0.9300 ?
    C20 C22 . 1.364(6) ?
    C21 H21 . 0.9300 ?
    C22 H22 . 0.9300 ?
    C23 H23A . 0.9600 ?
    C23 H23B . 0.9600 ?
    C23 H23C . 0.9600 ?
    C24 H24A . 0.9600 ?
    C24 H24B . 0.9600 ?
    C24 H24C . 0.9600 ?
    C25 H25A . 0.9600 ?
    C25 H25B . 0.9600 ?
    C25 H25C . 0.9600 ?
    C26 H26A . 0.9600 ?
    C26 H26B . 0.9600 ?
    C26 H26C . 0.9600 ?
loop_
    _geom_angle_atom_site_label_1
    _geom_angle_atom_site_label_2
    _geom_angle_atom_site_label_3
    _geom_angle_site_symmetry_1
    _geom_angle_site_symmetry_3
    _geom_angle
    _geom_angle_publ_flag
    C5 O1 C25 . . 116.7(4) ?
    C24 O2 H2O . . 107(3) ?
    C16 O3 C23 . . 116.1(4) ?
    C20 O4 H4O . . 107(3) ?
    C15 N1 C7 . . 110.6(4) ?
    C15 N1 C8 . . 109.0(4) ?
    C7 N1 C8 . . 108.0(3) ?
    C17 C1 C13 . . 116.5(4) ?
    C17 C1 C2 . . 121.6(4) ?
    C13 C1 C2 . . 121.9(4) ?
    C14 C2 C10 . . 115.5(4) ?
    C14 C2 C1 . . 121.6(4) ?
    C10 C2 C1 . . 122.8(4) ?
    C5 C3 C4 . . 120.7(4) ?
    C5 C3 H3 . . 119.6 ?
    C4 C3 H3 . . 119.6 ?
    C11 C4 C3 . . 120.0(4) ?
    C11 C4 C8 . . 122.0(4) ?
    C3 C4 C8 . . 118.0(4) ?
    C3 C5 O1 . . 125.4(5) ?
    C3 C5 C16 . . 119.3(5) ?
    O1 C5 C16 . . 115.3(4) ?
    C18 C6 C17 . . 122.0(5) ?
    C18 C6 H6 . . 119.0 ?
    C17 C6 H6 . . 119.0 ?
    N1 C7 C18 . . 112.8(4) ?
    N1 C7 H7A . . 109.0 ?
    C18 C7 H7A . . 109.0 ?
    N1 C7 H7B . . 109.0 ?
    C18 C7 H7B . . 109.0 ?
    H7A C7 H7B . . 107.8 ?
    C26 O5 H5O . . 104(7) ?
    N1 C8 C4 . . 111.2(4) ?
    N1 C8 H8A . . 109.4 ?
    C4 C8 H8A . . 109.4 ?
    N1 C8 H8B . . 109.4 ?
    C4 C8 H8B . . 109.4 ?
    H8A C8 H8B . . 108.0 ?
    C16 C9 C11 . . 121.5(5) ?
    C16 C9 H9 . . 119.3 ?
    C11 C9 H9 . . 119.3 ?
    C19 C10 C2 . . 122.7(5) ?
    C19 C10 H10 . . 118.7 ?
    C2 C10 H10 . . 118.7 ?
    C4 C11 C9 . . 119.1(4) ?
    C4 C11 C12 . . 120.6(4) ?
    C9 C11 C12 . . 120.2(4) ?
    C11 C12 C15 . . 111.8(4) ?
    C11 C12 H12A . . 109.2 ?
    C15 C12 H12A . . 109.2 ?
    C11 C12 H12B . . 109.2 ?
    C15 C12 H12B . . 109.2 ?
    H12A C12 H12B . . 107.9 ?
    C21 C13 C1 . . 121.1(4) ?
    C21 C13 H13 . . 119.4 ?
    C1 C13 H13 . . 119.4 ?
    C22 C14 C2 . . 122.1(5) ?
    C22 C14 H14 . . 118.9 ?
    C2 C14 H14 . . 118.9 ?
    N1 C15 C12 . . 110.7(4) ?
    N1 C15 H15A . . 109.5 ?
    C12 C15 H15A . . 109.5 ?
    N1 C15 H15B . . 109.5 ?
    C12 C15 H15B . . 109.5 ?
    H15A C15 H15B . . 108.1 ?
    O3 C16 C9 . . 125.5(4) ?
    O3 C16 C5 . . 115.2(5) ?
    C9 C16 C5 . . 119.3(5) ?
    C6 C17 C1 . . 121.5(5) ?
    C6 C17 H17 . . 119.2 ?
    C1 C17 H17 . . 119.2 ?
    C6 C18 C21 . . 116.7(5) ?
    C6 C18 C7 . . 120.9(5) ?
    C21 C18 C7 . . 122.3(5) ?
    C20 C19 C10 . . 120.2(5) ?
    C20 C19 H19 . . 119.9 ?
    C10 C19 H19 . . 119.9 ?
    C22 C20 O4 . . 123.4(5) ?
    C22 C20 C19 . . 118.8(5) ?
    O4 C20 C19 . . 117.8(5) ?
    C18 C21 C13 . . 122.1(5) ?
    C18 C21 H21 . . 119.0 ?
    C13 C21 H21 . . 119.0 ?
    C20 C22 C14 . . 120.7(5) ?
    C20 C22 H22 . . 119.6 ?
    C14 C22 H22 . . 119.6 ?
    O3 C23 H23A . . 109.5 ?
    O3 C23 H23B . . 109.5 ?
    H23A C23 H23B . . 109.5 ?
    O3 C23 H23C . . 109.5 ?
    H23A C23 H23C . . 109.5 ?
    H23B C23 H23C . . 109.5 ?
    O2 C24 H24A . . 109.5 ?
    O2 C24 H24B . . 109.5 ?
    H24A C24 H24B . . 109.5 ?
    O2 C24 H24C . . 109.5 ?
    H24A C24 H24C . . 109.5 ?
    H24B C24 H24C . . 109.5 ?
    O1 C25 H25A . . 109.5 ?
    O1 C25 H25B . . 109.5 ?
    H25A C25 H25B . . 109.5 ?
    O1 C25 H25C . . 109.5 ?
    H25A C25 H25C . . 109.5 ?
    H25B C25 H25C . . 109.5 ?
    O5 C26 H26A . . 109.5 ?
    O5 C26 H26B . . 109.5 ?
    H26A C26 H26B . . 109.5 ?
    O5 C26 H26C . . 109.5 ?
    H26A C26 H26C . . 109.5 ?
    H26B C26 H26C . . 109.5 ?
loop_
    _geom_torsion_atom_site_label_1
    _geom_torsion_atom_site_label_2
    _geom_torsion_atom_site_label_3
    _geom_torsion_atom_site_label_4
    _geom_torsion_site_symmetry_1
    _geom_torsion_site_symmetry_2
    _geom_torsion_site_symmetry_3
    _geom_torsion_site_symmetry_4
    _geom_torsion
    _geom_torsion_publ_flag
    C17 C1 C2 C14 . . . . 171.2(5) ?
    C13 C1 C2 C14 . . . . -6.9(6) ?
    C17 C1 C2 C10 . . . . -7.7(7) ?
    C13 C1 C2 C10 . . . . 174.2(5) ?
    C5 C3 C4 C11 . . . . 1.1(6) ?
    C5 C3 C4 C8 . . . . -178.6(4) ?
    C4 C3 C5 O1 . . . . -179.1(4) ?
    C4 C3 C5 C16 . . . . 0.7(6) ?
    C25 O1 C5 C3 . . . . -3.8(6) ?
    C25 O1 C5 C16 . . . . 176.4(4) ?
    C15 N1 C7 C18 . . . . 65.8(5) ?
    C8 N1 C7 C18 . . . . -175.0(4) ?
    C15 N1 C8 C4 . . . . -53.1(5) ?
    C7 N1 C8 C4 . . . . -173.4(4) ?
    C11 C4 C8 N1 . . . . 22.3(6) ?
    C3 C4 C8 N1 . . . . -158.0(4) ?
    C14 C2 C10 C19 . . . . -1.4(7) ?
    C1 C2 C10 C19 . . . . 177.6(5) ?
    C3 C4 C11 C9 . . . . -2.4(6) ?
    C8 C4 C11 C9 . . . . 177.3(4) ?
    C3 C4 C11 C12 . . . . 176.6(4) ?
    C8 C4 C11 C12 . . . . -3.8(6) ?
    C16 C9 C11 C4 . . . . 2.0(7) ?
    C16 C9 C11 C12 . . . . -176.9(4) ?
    C4 C11 C12 C15 . . . . 15.9(6) ?
    C9 C11 C12 C15 . . . . -165.2(4) ?
    C17 C1 C13 C21 . . . . -1.8(7) ?
    C2 C1 C13 C21 . . . . 176.3(4) ?
    C10 C2 C14 C22 . . . . 0.8(8) ?
    C1 C2 C14 C22 . . . . -178.2(5) ?
    C7 N1 C15 C12 . . . . -173.6(4) ?
    C8 N1 C15 C12 . . . . 67.8(5) ?
    C11 C12 C15 N1 . . . . -47.5(5) ?
    C23 O3 C16 C9 . . . . 1.4(7) ?
    C23 O3 C16 C5 . . . . -177.6(4) ?
    C11 C9 C16 O3 . . . . -179.2(4) ?
    C11 C9 C16 C5 . . . . -0.3(7) ?
    C3 C5 C16 O3 . . . . 177.9(4) ?
    O1 C5 C16 O3 . . . . -2.3(5) ?
    C3 C5 C16 C9 . . . . -1.1(6) ?
    O1 C5 C16 C9 . . . . 178.7(4) ?
    C18 C6 C17 C1 . . . . 0.6(7) ?
    C13 C1 C17 C6 . . . . 1.1(7) ?
    C2 C1 C17 C6 . . . . -177.0(4) ?
    C17 C6 C18 C21 . . . . -1.6(7) ?
    C17 C6 C18 C7 . . . . 179.7(4) ?
    N1 C7 C18 C6 . . . . 73.2(6) ?
    N1 C7 C18 C21 . . . . -105.4(5) ?
    C2 C10 C19 C20 . . . . 1.5(8) ?
    C10 C19 C20 C22 . . . . -0.9(8) ?
    C10 C19 C20 O4 . . . . 179.4(5) ?
    C6 C18 C21 C13 . . . . 0.9(7) ?
    C7 C18 C21 C13 . . . . 179.6(4) ?
    C1 C13 C21 C18 . . . . 0.8(8) ?
    O4 C20 C22 C14 . . . . 180.0(5) ?
    C19 C20 C22 C14 . . . . 0.4(8) ?
    C2 C14 C22 C20 . . . . -0.3(9) ?
loop_
    _geom_hbond_atom_site_label_D
    _geom_hbond_atom_site_label_H
    _geom_hbond_atom_site_label_A
    _geom_hbond_site_symmetry_A
    _geom_hbond_distance_DH
    _geom_hbond_distance_HA
    _geom_hbond_distance_DA
    _geom_hbond_angle_DHA
    O2 H2O N1 . 0.94(5) 1.87(5) 2.812(5) 178(4)
    O4 H4O O5 1_565 0.95(6) 1.71(6) 2.636(6) 165(5)
    O5 H5O O2 . 0.71(8) 2.00(8) 2.684(6) 162(9)
    C15 H15A O1 2_655 0.97 2.50 3.445(6) 164
    C23 H23A O2 2_545 0.96 2.56 3.437(6) 152
_shelx_hkl_file
;
  -3   0   0 77.3796  6.6679   3
   3   0   0 59.0436  6.2040   3
  -4   0   0 254.383  12.419   3
   4   0   0 244.302  11.674   3
  -5   0   0 138.717   9.894   3
   5   0   0 125.838  10.088   3
   5   0   0 121.173   8.770   1
  -6   0   0 43.7315  8.4388   3
   6   0   0 45.0428  7.0531   3
   6   0   0 40.6409  7.1187   1
  -7   0   0 12.1516  8.1892   3
   7   0   0 -8.6601  6.5902   1
   7   0   0 8.80542 8.58545   3
  -8   0   0 66.5350 11.7430   3
   8   0   0 46.8763  8.5595   1
   8   0   0 60.2256 11.7972   3
  -9   0   0 -4.9044 10.7131   3
   9   0   0 31.2095 11.7305   3
   9   0   0 -5.2138  7.0249   1
 -10   0   0 12.0481 13.5792   3
  10   0   0 -8.6370 13.1515   3
  10   0   0  1.6187 10.5701   1
  10  -1   0 31.9926 13.3514   3
  10  -1   0 35.4209 10.4779   1
 -10   1   0 31.0537 10.1746   3
   9  -1   0 32.6613  7.8180   1
   9  -1   0 10.0732 14.8987   3
  -9   1   0 25.9610 11.5782   3
   8  -1   0 -1.2148  6.3448   3
   8  -1   0 8.05733 6.07611   1
  -8   1   0 9.21302 8.43793   3
   7  -1   0 46.2365  9.8332   3
   7  -1   0 47.6405  7.0194   1
  -7   1   0 40.0866  9.2035   3
   6  -1   0 15.9526  5.1734   1
   6  -1   0 10.2171  6.8125   3
  -6   1   0 23.6560  7.6984   3
   5  -1   0 38.4813  5.1633   1
   5  -1   0 35.6272  7.0748   3
  -5   1   0 29.8484  6.8402   3
   4  -1   0 309.105  10.931   1
   4  -1   0 306.333  12.844   3
  -4   1   0 276.162  12.534   3
   3  -1   0 699.107  16.472   1
   3  -1   0 692.755  18.204   3
  -3   1   0 644.634  17.908   3
   2  -1   0 2069.32   39.72   3
   2  -1   0 2157.85   38.90   1
  -2   1   0 2126.13   39.88   3
  -2  -1   0 2137.51   41.27   3
   2   1   0 2067.44   40.85   3
  -3  -1   0 665.502  19.063   3
   3   1   0 690.072  19.362   3
  -4  -1   0 284.241  12.994   3
   4   1   0 307.424  13.844   3
  -5  -1   0 32.9597  6.1626   3
   5   1   0 41.4506  6.7143   3
  -6  -1   0 31.7226  7.8256   3
   6   1   0 7.85406 6.14786   1
   6   1   0 8.59764 7.07312   3
  -7  -1   0 25.9937  9.4148   3
   7   1   0 47.8019  8.6023   1
   7   1   0 42.3469 10.2981   3
  -8  -1   0 -12.974   9.536   3
   8   1   0 -6.5822  7.3614   1
   8   1   0 2.23370 9.60112   3
  -9  -1   0 26.3764  9.3898   3
  -9  -1   0 25.9728  9.9147   2
   9   1   0 35.1408 12.5171   3
   9   1   0 22.5724  8.0931   1
 -10  -1   0 16.0143 13.3763   3
 -10  -1   0 53.2126 15.1737   2
  10   1   0 50.1078 16.6739   3
  10   1   0 43.1288 12.7575   1
  10  -2   0 0.55852 8.95839   3
  10  -2   0 -0.4311  7.7575   1
 -10   2   0 -3.2335  9.6615   3
   9  -2   0  3.1201 11.5179   3
   9  -2   0 8.53000 5.97081   1
  -9   2   0  7.3854 10.0125   3
   8  -2   0 6.21486 4.90846   1
   8  -2   0 8.70002 9.08687   3
  -8   2   0 -1.0823  8.3764   3
   7  -2   0 5.63432 4.36620   1
   7  -2   0 6.06615 7.70923   3
  -7   2   0 1.40328 4.91444   3
   6  -2   0 26.9303  7.5840   3
   6  -2   0 43.8876  5.5071   1
  -6   2   0 40.5277  8.0958   3
   5  -2   0 237.561  12.538   3
   5  -2   0 247.651   9.848   1
  -5   2   0 246.182  12.809   3
   4  -2   0 13.2665  2.9559   1
   4  -2   0 15.7409  3.8922   3
  -4   2   0 19.2843  5.2762   3
   3  -2   0 111.771   6.641   3
   3  -2   0 119.867   4.719   1
  -3   2   0 109.034   6.221   3
   2  -2   0 1739.89   31.70   1
   2  -2   0 1782.96   33.68   3
  -2   2   0 1805.31   33.78   3
  -2  -2   0 1761.00   36.12   3
  -2  -2   0 1768.05   38.56   2
   2   2   0 1793.51   36.29   3
  -3  -2   0 125.227   8.708   3
  -3  -2   0 138.634   9.812   2
   3   2   0 132.811   8.695   3
  -4  -2   0 23.2186  6.6295   3
   4   2   0 5.34362 5.87453   3
  -5  -2   0 242.158  13.268   3
   5   2   0 231.936  13.087   3
  -6  -2   0 35.9152  7.3566   3
   6   2   0 46.0603  8.9938   3
   6   2   0 37.4739  6.7357   1
  -7  -2   0 19.1575 11.3594   2
  -7  -2   0 9.90145 6.30442   3
   7   2   0 5.01613 7.10822   1
  -8  -2   0 16.6513 10.1948   3
  -8  -2   0 5.41879 9.73085   2
   8   2   0 1.60442 8.92419   1
   8   2   0 11.9611  9.8464   3
  -9  -2   0 -7.5677 11.6210   3
  -9  -2   0 -1.4563 11.4934   2
   9   2   0 12.5951 12.1432   3
   9   2   0 -6.7312  8.6670   1
 -10  -2   0  8.6646 11.1953   3
 -10  -2   0  3.5296 13.6667   2
  10   2   0  5.3633 18.6216   1
  10   2   0 1.58795 9.13970   3
  10  -3   0 -8.2395 12.1908   3
  10  -3   0 4.62621 8.06077   1
 -10   3   0 6.58380 8.04759   3
   9  -3   0 5.58238 4.95769   1
   9  -3   0 10.1791 10.1927   3
  -9   3   0 -0.2432  9.0836   3
   8  -3   0 10.3851  7.9433   3
   8  -3   0 -7.6724  4.3024   1
  -8   3   0 -11.276   8.682   3
   7  -3   0 48.5499  5.5738   1
   7  -3   0 57.4463  9.2789   3
  -7   3   0 62.1661  9.4329   3
   6  -3   0 7.07170 3.52806   1
   6  -3   0 5.38396 6.07358   3
  -6   3   0 17.4368  6.2868   3
   5  -3   0 207.779   7.953   1
   5  -3   0 192.750  10.529   3
  -5   3   0 191.827  11.024   3
   4  -3   0 60.2171  5.9989   3
   4  -3   0 57.0741  3.5670   1
  -4   3   0 59.4888  6.2227   3
   3  -3   0 7.56389 3.24320   3
  -3   3   0 14.2070  3.6343   3
  -2   3   0 54.2186  3.5900   3
  -2   3   0 56.8025  5.9052   2
   1  -3   0 1336.84   29.85   2
  -1   3   0 1336.59   29.89   2
  -1  -3   0 1382.86   31.40   2
  -1  -3   0 1388.00   28.10   3
   1   3   0 1362.59   31.45   2
   1   3   0 1399.46   28.17   3
  -2  -3   0 65.4748  7.8240   2
  -2  -3   0 63.7701  6.5374   3
   2   3   0 58.0637  8.4754   2
   2   3   0 63.1017  6.0379   3
  -3  -3   0 11.0993  7.7259   2
  -3  -3   0 5.86504 5.54087   3
   3   3   0 3.70419 4.93301   3
  -4  -3   0 74.4472  8.7180   3
  -4  -3   0 68.0249  9.2863   2
   4   3   0 75.4577  8.5308   3
  -5  -3   0 203.566  14.176   2
  -5  -3   0 211.031  12.991   3
   5   3   0 197.347  12.682   3
  -6  -3   0 11.7212  6.3430   3
  -6  -3   0 3.88901 8.60977   2
   6   3   0 12.5330  6.8133   3
  -7  -3   0 48.4812 10.3992   3
  -7  -3   0 63.6217 10.9241   2
   7   3   0 79.1631 11.9004   3
   7   3   0 52.8592  8.7556   1
  -8  -3   0 4.72362 7.12017   3
  -8  -3   0 -5.8917 10.9995   2
   8   3   0 1.39709 8.13470   1
   8   3   0 -16.917  10.065   3
  -9  -3   0 7.99334 8.37173   3
  -9  -3   0 -15.897  13.073   2
   9   3   0 -3.0876 11.4528   3
   9   3   0 7.54866 9.76791   1
 -10  -3   0 22.8707 13.6420   3
 -10  -3   0 27.1898 14.7044   2
  10   3   0  6.0158 19.5592   3
  10   3   0  7.9486 17.2211   1
 -10   4   0 4.54367 8.90515   3
   9  -4   0 17.7787  7.4154   3
  -9   4   0 17.4176  9.7372   3
   8  -4   0 15.5833  6.6481   3
   8  -4   0 3.78759 3.32158   1
  -8   4   0 -7.3226  8.3521   3
   7  -4   0 28.2820  3.9786   1
   7  -4   0 15.3929  7.6996   3
  -7   4   0 31.5386  8.0565   3
   6  -4   0 7.82844 2.55467   1
   6  -4   0 7.01359 4.40991   3
  -6   4   0 5.65458 5.81113   3
   5  -4   0 82.5836  7.4923   3
  -5   4   0 83.6567  7.7824   3
   4  -4   0 5.37703 3.70651   3
  -4   4   0 11.2029  3.9816   3
  -3   4   0 135.535   6.562   3
  -3   4   0 144.227  10.039   2
  -2   4   0 71.3306  6.7855   2
  -2   4   0 51.9463  3.2106   3
   1  -4   0 320.831  11.756   2
  -1   4   0 298.454  12.082   2
   0  -4   0 896.828  23.089   2
   0   4   0 887.598  18.213   3
   0   4   0 865.258  23.067   2
  -1  -4   0 311.674  10.427   3
  -1  -4   0 311.381  12.111   2
   1   4   0 312.017  10.367   3
   1   4   0 312.040  13.305   2
  -2  -4   0 60.2509  6.5603   2
  -2  -4   0 70.7254  6.6935   3
   2   4   0 51.5096  6.9382   2
   2   4   0 54.7522  5.2821   3
  -3  -4   0 143.404  10.084   3
  -3  -4   0 131.825  10.677   2
   3   4   0 138.951  11.846   2
   3   4   0 134.040   9.621   3
  -4  -4   0 17.1770  5.4848   3
  -4  -4   0 2.92690 5.52016   2
   4   4   0 10.9187  6.7116   3
  -5  -4   0 105.658  11.109   3
  -5  -4   0 75.9964 11.1048   2
   5   4   0 84.5307 10.2807   3
  -6  -4   0 22.4613 10.1995   2
  -6  -4   0 10.5965  7.4748   3
   6   4   0 -4.3160  8.5954   3
  -7  -4   0 24.4945  9.9676   3
  -7  -4   0 19.0027 11.2498   2
   7   4   0 13.9167  8.9420   1
   7   4   0 30.2205  8.0190   3
  -8  -4   0 1.37180 8.11201   2
  -8  -4   0 -18.227  11.382   3
   8   4   0  5.2091 10.3538   3
   8   4   0 -5.8456  9.8904   1
  -9  -4   0 12.1199 11.7763   3
  -9  -4   0 -3.0165 12.7338   2
   9   4   0  0.6890 11.1800   1
   9   4   0 -4.5028 12.5401   3
 -10  -4   0 21.7449 15.8522   2
 -10  -4   0 19.0409 11.9331   3
  10   4   0 19.1771 15.0521   1
 -10   5   0 -17.015  15.303   3
  -9   5   0 26.3363 10.0471   3
  -8   5   0 84.7076 11.4168   3
  -7   5   0 72.4669  9.2777   3
  -6   5   0 44.6759  7.3953   3
  -5   5   0 68.1305  9.6141   2
  -5   5   0 63.2617  6.7048   3
  -4   5   0 84.3319  9.5638   2
  -4   5   0 112.172   6.894   3
  -3   5   0 931.806  27.761   2
  -3   5   0 924.513  20.798   3
   2  -5   0 511.043  18.025   2
  -2   5   0 470.046  17.286   2
  -2   5   0 492.041  11.524   1
  -2   5   0 490.759  11.421   3
   1  -5   0 182.069  10.042   2
  -1   5   0 180.504  10.261   2
   0  -5   0 3.26309 4.83545   2
   0   5   0 -3.8942  2.5286   3
   0   5   0 -5.3123  4.5300   2
  -1  -5   0 184.816  10.579   2
  -1  -5   0 177.654   8.388   3
   1   5   0 177.332  11.222   2
   1   5   0 175.994   8.109   3
  -2  -5   0 497.633  18.487   2
  -2  -5   0 490.012  16.167   3
   2   5   0 465.978  15.801   3
   2   5   0 485.603  19.048   2
  -3  -5   0 903.172  25.488   3
  -3  -5   0 910.591  28.349   2
   3   5   0 943.050  26.104   3
   3   5   0 882.547  28.028   2
  -4  -5   0 98.3523 10.1054   3
  -4  -5   0 95.4247 11.2077   2
   4   5   0 112.341  10.179   3
  -5  -5   0 69.6074 10.0287   3
  -5  -5   0 73.8990 11.5349   2
   5   5   0 50.7838  8.0741   3
  -6  -5   0 58.4679 12.2468   2
  -6  -5   0 46.3490  8.2458   3
   6   5   0 39.7789  8.5106   3
  -7  -5   0 63.8714 13.0406   2
   7   5   0 69.6660 12.6886   3
  -8  -5   0 58.5338 14.3022   2
  -8  -5   0 60.8062 13.6395   3
   8   5   0 80.5978 13.7456   3
   8   5   0 74.5768 14.1521   1
  -9  -5   0 29.6441 12.5592   3
  -9  -5   0 23.2158 13.6487   2
   9   5   0 -8.1411 13.3386   3
   9   5   0 10.8404 11.7527   1
 -10  -5   0 -26.580  24.645   2
 -10  -5   0 -16.472  21.955   3
  10   5   0 -9.1314 14.1081   1
 -10   6   0  6.9167 13.8241   2
 -10   6   0 4.98408 9.61925   3
  -9   6   0 6.57985 6.23595   3
  -9   6   0 -12.262  12.438   2
  -8   6   0 -9.3427  8.2699   2
  -8   6   0 6.80964 6.55661   3
  -7   6   0 72.1415  8.5534   3
  -7   6   0 81.4372 12.8897   2
  -6   6   0 37.7690  8.1966   2
  -6   6   0 59.8230  7.4327   3
  -5   6   0 38.4854  8.7695   2
  -5   6   0 23.1362  4.9630   3
  -4   6   0 143.730   7.452   3
  -4   6   0 150.036  11.981   2
  -3   6   0 1086.26   22.87   3
  -3   6   0 1050.32   31.60   2
   2  -6   0 73.4067  7.4579   2
  -2   6   0 69.3056  4.3317   1
  -2   6   0 69.8599  3.5508   3
  -2   6   0 78.0074  8.6386   2
   1  -6   0 553.084  19.614   2
  -1   6   0 564.048  20.024   2
  -1   6   0 555.211  12.684   3
   0  -6   0 27.7468  5.2539   2
   0   6   0 30.5216  3.6151   3
   0   6   0 26.9431  5.5671   2
  -1  -6   0 542.776  19.803   2
  -1  -6   0 553.374  16.309   3
   1   6   0 582.006  16.348   3
   1   6   0 558.847  20.711   2
  -2  -6   0 69.0466  7.6058   3
  -2  -6   0 72.1343  8.3118   2
   2   6   0 73.8717  7.3997   3
   2   6   0 89.1711 10.8946   2
  -3  -6   0 1137.49   33.44   2
  -3  -6   0 1106.02   30.12   3
   3   6   0 1058.48   32.71   2
   3   6   0 1090.02   29.47   3
  -4  -6   0 140.801  10.739   3
  -4  -6   0 131.458  12.699   2
   4   6   0 137.542  12.398   2
   4   6   0 128.730  10.081   3
  -5  -6   0 42.9373 10.6764   2
  -5  -6   0 14.6667  8.4589   3
   5   6   0 23.1774  6.7677   3
  -6  -6   0 49.7536 12.1421   2
  -6  -6   0 44.3166  8.8770   3
   6   6   0 59.1247 11.2595   3
  -7  -6   0 75.8483 13.3873   3
   7   6   0 70.9892 12.4350   3
  -8  -6   0 -10.911  10.933   3
  -8  -6   0 12.6456 12.0413   2
   8   6   0 -4.8050  8.1065   3
   8   6   0 16.0240 10.2437   1
  -9  -6   0 -13.675  17.248   2
  -9  -6   0 6.41018 9.00391   3
   9   6   0 -0.1159  8.3864   1
   9   6   0 -0.5333 12.5017   3
 -10  -6   0  8.8762 14.2968   2
 -10  -6   0 -6.7487 16.0462   3
  10   6   0 10.2552 15.3349   1
  -9   7   0 4.93643 7.99211   3
  -9   7   0  7.7677 16.8249   2
  -8   7   0 -4.3624 10.4212   2
  -7   7   0 38.8442 11.6167   2
  -7   7   0 38.0337  7.3978   3
  -6   7   0 159.467  10.234   3
  -6   7   0 142.990  14.486   2
  -5   7   0 42.4967  7.9052   2
  -5   7   0 43.7205  5.2752   3
  -4   7   0 129.412   6.697   3
  -4   7   0 154.365  11.877   2
  -3   7   0 411.072  18.899   2
  -3   7   0 452.168  11.659   3
   2  -7   0 212.687  12.571   2
  -2   7   0 251.473  13.771   2
   1  -7   0 73.8855  7.7734   2
  -1   7   0 76.2956  8.0655   2
  -1   7   0 84.6879  4.3012   3
   0  -7   0 -2.8322  5.1710   2
   0   7   0 0.81865 2.90036   3
   0   7   0 -0.0351  6.6894   2
  -1  -7   0 75.2207  9.1385   2
   1   7   0 93.4799  6.8626   3
   1   7   0 75.2463 10.5433   2
  -2  -7   0 221.609  11.795   3
  -2  -7   0 218.348  14.023   2
   2   7   0 222.672  15.246   2
   2   7   0 234.603  11.181   3
  -3  -7   0 423.970  19.897   2
  -3  -7   0 454.280  18.172   3
   3   7   0 424.178  21.501   2
   3   7   0 444.235  17.836   3
  -4  -7   0 138.347  11.912   3
  -4  -7   0 167.727  13.267   2
   4   7   0 139.529  10.945   3
   4   7   0 157.993  15.301   2
  -5  -7   0 43.8434  8.0216   3
  -5  -7   0 34.1988  8.6473   2
   5   7   0 63.3559  9.6056   3
  -6  -7   0 194.262  17.399   2
  -6  -7   0 177.617  14.478   3
   6   7   0 158.393  15.034   3
  -7  -7   0 49.8413 11.8506   3
  -7  -7   0 39.8400  9.9108   2
   7   7   0 30.2011 10.4446   3
  -8  -7   0  9.7098 11.8278   2
  -8  -7   0 18.7552  9.6436   3
   8   7   0  8.4033 11.1908   3
   8   7   0  9.7681 11.7288   1
  -9  -7   0 18.4354 13.8901   2
  -9  -7   0 5.34448 9.48688   3
   9   7   0 14.6888 14.5465   1
   9   7   0 -14.700  14.059   3
  -9   8   0 -18.622  13.585   2
  -9   8   0 5.06613 9.63170   3
  -8   8   0 -2.0705  6.7408   3
  -8   8   0 -3.1059 11.0047   2
  -7   8   0 28.8826  8.9690   2
  -7   8   0 11.1645  5.8193   3
  -6   8   0 7.35387 6.62184   2
  -6   8   0 7.46792 4.47854   3
  -5   8   0 66.3098  5.6934   3
  -5   8   0 49.5102  9.8461   2
  -4   8   0 29.6406  3.4664   3
  -4   8   0 28.9868  8.6735   2
  -3   8   0 21.6822  2.6770   3
  -3   8   0 28.4438  8.1374   2
  -3   8   0 23.2472  3.0613   1
   2  -8   0 0.24436 6.32986   2
  -2   8   0 -1.8262  4.5401   2
   1  -8   0 58.2390  7.5422   2
  -1   8   0 64.8229  4.1370   3
  -1   8   0 70.6850  9.3859   2
   0  -8   0 262.372  15.235   2
   0   8   0 276.106  16.032   2
   0   8   0 284.536  10.212   3
  -1  -8   0 83.3930  9.7105   2
   1   8   0 54.4639 10.1387   2
   1   8   0 58.9256  6.2518   3
  -2  -8   0 3.89319 7.10738   2
  -2  -8   0 0.23414 5.66721   3
   2   8   0 4.49362 4.67997   3
   2   8   0 -1.6256  8.5797   2
  -3  -8   0 25.1883  8.3852   2
   3   8   0 21.8839 11.0693   2
   3   8   0 29.5483  7.0490   3
  -4  -8   0 26.0071  9.7313   2
  -4  -8   0 23.0923  6.6947   3
   4   8   0 26.3779  8.2843   3
   4   8   0 10.8063  8.3987   2
  -5  -8   0 65.7132 11.1739   3
  -5  -8   0 54.5170 11.6196   2
   5   8   0 68.5658  9.1864   3
  -6  -8   0 4.52049 7.60288   2
  -6  -8   0 10.6407  9.4279   3
   6   8   0 -2.7999  8.9521   3
  -7  -8   0 31.0262 12.3448   3
  -7  -8   0 18.4559  9.3282   2
   7   8   0 4.60423 8.99111   3
  -8  -8   0 -6.6026  8.7193   3
  -8  -8   0  9.6566 12.8927   2
   8   8   0  7.2190 11.1496   3
   8   8   0  7.9986 12.2159   1
  -9  -8   0 -25.467  16.874   3
  -9  -8   0 13.3848 21.3438   2
   9   8   0  9.8737 22.4203   1
  -9   9   0  1.3799 19.5107   2
  -9   9   0 1.63876 9.09091   3
  -8   9   0 34.6154 13.1509   2
  -8   9   0 4.16324 6.35929   3
  -7   9   0 20.2546 10.0331   2
  -6   9   0 -3.4950  9.0197   2
  -6   9   0 13.8030  4.3529   3
  -5   9   0 15.0499  8.8880   2
  -4   9   0 9.62608 8.14132   2
  -4   9   0 17.5496  2.6401   3
  -3   9   0 6.83781 2.63936   1
  -3   9   0 -5.4521  7.9497   2
   2  -9   0 37.0642  7.3404   2
  -2   9   0 28.0873  8.5390   2
   1  -9   0 9.18730 6.27396   2
  -1   9   0 9.94035 2.89711   3
  -1   9   0 -11.021   7.970   2
   0  -9   0 0.16966 6.72675   2
   0   9   0 3.95215 3.13448   3
   0   9   0 2.78905 7.92390   2
  -1  -9   0 11.1238  5.5052   2
   1   9   0 6.32626 9.24393   2
   1   9   0 3.01798 3.97018   3
  -2  -9   0 17.9648  6.4523   2
   2   9   0 30.2127 10.6450   2
   2   9   0 32.1637  6.1607   3
  -3  -9   0 8.05352 6.29794   3
  -3  -9   0 12.1029  8.5199   2
   3   9   0 1.11372 7.76516   2
   3   9   0 -1.0430  4.1736   3
  -4  -9   0 14.3939  9.8430   2
  -4  -9   0 30.6247  9.6009   3
   4   9   0 9.17384 7.48991   3
   4   9   0 32.3283 11.8778   2
  -5  -9   0 -1.6988  9.1765   3
  -5  -9   0 8.06550 9.83908   2
   5   9   0 16.7858  9.8594   2
   5   9   0 21.9443  8.2384   3
  -6  -9   0 20.9874  8.7269   2
  -6  -9   0  1.1401 10.2971   3
   6   9   0 -19.367  10.042   3
  -7  -9   0 -0.5762  8.5456   2
  -7  -9   0 -5.6725 11.4321   3
   7   9   0 15.2122 10.8357   3
  -8  -9   0 18.7030 13.9818   2
  -8  -9   0 3.48031 9.34923   3
   8   9   0 -8.9933 15.3198   1
   8   9   0  0.5306 11.4560   3
  -9  -9   0 29.4000 18.3862   2
  -9  -9   0 -14.433  15.279   3
   9   9   0 13.6544 19.3122   1
  -8  10   0 -9.9535  7.5975   3
  -8  10   0  7.1899 13.0007   2
  -7  10   0 21.2241 11.6355   2
  -7  10   0 8.10250 5.51526   3
  -6  10   0 25.2132 11.5042   2
  -6  10   0 16.5161  4.2485   3
  -5  10   0 -2.1388  8.8795   2
  -4  10   0 -6.6946  8.4366   2
  -3  10   0 3.33539 8.14887   2
   2 -10   0 33.8541  8.4714   2
  -2  10   0 53.9988 10.5680   2
   1 -10   0 177.873  14.738   2
  -1  10   0 168.376  13.606   2
  -1  10   0 182.231   7.575   3
   0 -10   0 87.0433 10.3046   2
   0  10   0 72.6757  5.9648   3
   0  10   0 90.6110 10.6555   2
  -1 -10   0 165.355  13.959   2
   1  10   0 196.811  10.454   3
   1  10   0 189.747  15.003   2
  -2 -10   0 52.4749 10.6096   2
   2  10   0 52.7130  6.5009   3
   2  10   0 63.0595 12.3768   2
  -3 -10   0 14.7347  9.6772   2
   3  10   0 -2.9386  6.2144   3
   3  10   0  9.2161 11.8482   2
  -4 -10   0 -1.9116  5.9779   3
  -4 -10   0 0.76149 8.07470   2
   4  10   0 2.24891 5.22024   3
   4  10   0  3.0738 12.7298   2
  -5 -10   0 4.16650 9.58555   3
  -5 -10   0 19.5332 10.9541   2
   5  10   0 -4.8687  8.5026   3
   5  10   0 -7.6990 12.5782   2
  -6 -10   0 31.6649 10.8313   2
  -6 -10   0 38.0523 11.9129   3
   6  10   0 19.4446  8.0910   3
  -7 -10   0  1.9196 11.2193   3
  -7 -10   0 -10.230   9.399   2
   7  10   0  1.8031 10.9822   3
  -8 -10   0 -1.5288 12.8817   3
  -8 -10   0 -35.228  15.581   2
   8  10   0 12.3806  9.8582   3
   8  10   0  2.4191 13.5552   1
  -8  11   0 20.7921 15.9028   2
  -7  11   0 0.89775 3.58377   3
  -7  11   0 -6.2429  9.9569   2
  -6  11   0 20.4679 10.8533   2
  -5  11   0 -8.9604 10.3142   2
  -4  11   0 37.0100 10.3808   2
   3 -11   0 39.3297  8.6571   2
  -3  11   0 38.3046  8.5487   2
  -3  11   0 28.2260  4.2662   1
   2 -11   0 110.556  11.959   2
  -2  11   0 100.728  12.436   2
   1 -11   0 100.573  12.635   2
  -1  11   0 98.1486  5.7837   3
  -1  11   0 107.648  12.670   2
   0 -11   0 1.70846 6.55597   2
   0  11   0 -1.1179  3.6475   3
   0  11   0 -9.7895 10.7884   2
  -1 -11   0 96.2174 13.6461   2
   1  11   0 113.324   8.834   3
   1  11   0 93.1185 14.8218   2
  -2 -11   0 101.959  11.855   2
   2  11   0 74.8014 14.0355   2
   2  11   0 100.979   8.958   3
  -3 -11   0 16.8470 10.2856   2
   3  11   0 30.9322  7.7816   3
   3  11   0 40.4101 14.1045   2
  -4 -11   0 20.1294  8.2615   2
   4  11   0 9.34300 7.53349   3
   4  11   0 25.2581 10.7155   2
  -5 -11   0 -3.2117  7.7871   2
  -5 -11   0 16.4669 11.3201   3
   5  11   0 -16.884  14.320   2
   5  11   0 7.88032 6.47261   3
  -6 -11   0 -6.5606 12.7204   2
  -6 -11   0 -0.3944  9.3576   3
   6  11   0 -23.044  11.412   3
  -7 -11   0 -2.3834 20.5495   2
  -7 -11   0 -0.8214  8.4967   3
   7  11   0 -22.380  12.026   3
  -8 -11   0 -1.5233 13.0529   2
  -8 -11   0 -0.8260 17.4375   3
   8  11   0 -2.3604 13.5112   1
  -7  12   0 0.18060 8.91638   2
  -6  12   0 8.64378 8.61504   2
  -5  12   0  4.9116 10.5535   2
  -4  12   0 13.9140 10.5850   2
   3 -12   0 12.8748  9.6772   2
  -3  12   0 4.19955 9.68683   2
  -3  12   0 13.0078  4.2906   1
   2 -12   0 56.1735 10.2853   2
  -2  12   0 79.7058 13.3045   2
   1 -12   0 168.225  16.500   2
  -1  12   0 146.271  16.628   2
  -1  12   0 131.596   6.797   3
   0 -12   0 850.726  34.610   2
   0  12   0 893.433  35.894   2
   0  12   0 816.036  22.708   3
  -1 -12   0 134.307  15.183   2
   1  12   0 145.985  15.483   2
   1  12   0 138.437   9.671   3
  -2 -12   0 67.1995 13.1197   2
   2  12   0 93.5410 16.3928   2
   2  12   0 70.7937  7.8278   3
  -3 -12   0 21.6741 11.4537   2
   3  12   0 10.9627  6.2026   3
   3  12   0 16.1034 12.0748   2
  -4 -12   0  3.3842 10.8816   2
   4  12   0 -14.557  14.268   2
   4  12   0 -4.4399  7.7478   3
  -5 -12   0 -12.400  12.027   2
   5  12   0 -2.4475  9.0892   3
   5  12   0 27.8747 12.0011   2
  -6 -12   0  6.3032 19.2191   2
   6  12   0  0.9540 10.0949   3
  -7 -12   0 -21.647  25.999   2
   7  12   0 17.3468 11.6374   3
  -7  13   0 -16.495  16.230   2
  -6  13   0 -13.173  17.878   2
  -5  13   0 -5.3175  8.5562   2
  -4  13   0 8.33267 8.27885   2
   3 -13   0 10.6505 10.7954   2
  -3  13   0 18.0529  5.1298   1
  -3  13   0 5.95509 4.35146   1
  -3  13   0 1.46909 7.62392   2
   2 -13   0 43.8151 13.1098   2
  -2  13   0 41.7514 13.0286   2
   1 -13   0 24.4478 10.8446   2
  -1  13   0 24.7289  3.7253   3
  -1  13   0 23.6715 12.2591   2
   0 -13   0 -12.404  11.049   2
   0  13   0 6.26318 3.97461   3
   0  13   0 -5.2983 10.2399   2
  -1 -13   0 18.5711 11.5801   2
   1  13   0 15.1864  5.7918   3
   1  13   0 37.0604 13.7343   2
  -2 -13   0 28.3111 12.1692   2
   2  13   0 31.2014  7.3937   3
   2  13   0 49.3168 14.6068   2
  -3 -13   0  7.8682 10.7715   2
   3  13   0 -8.0476 13.2868   2
   3  13   0 9.69871 5.57063   3
  -4 -13   0 5.70760 8.43840   2
   4  13   0 -0.3730  5.8296   3
   4  13   0 -11.533  14.964   2
  -5 -13   0 10.6063 12.8390   2
   5  13   0  8.6646 14.7606   2
   5  13   0 -2.0775  9.2757   3
  -6 -13   0 27.6495 11.2095   2
   6  13   0  7.0837 11.4120   3
   7  13   0 15.0692 16.4630   3
   7  13   0 -2.4409  9.1588   1
  -6  14   0 -14.317  26.970   2
  -5  14   0 -1.2410 12.6361   2
  -4  14   0 16.3196 12.4231   2
   3 -14   0 22.5234 10.2551   2
  -3  14   0 15.2684  5.0889   1
  -3  14   0 16.5378 12.6233   2
  -3  14   0 27.6693  6.4279   1
   2 -14   0 19.3710 12.1291   2
  -2  14   0 -8.1926 11.4166   2
   1 -14   0  7.4199 11.3666   2
  -1  14   0  6.9683 11.9587   2
  -1  14   0 -0.1826  2.7064   3
   0 -14   0 34.8280 12.6733   2
   0  14   0 13.3152  9.5070   2
   0  14   0 21.9984  4.9267   3
  -1 -14   0 -4.0727 11.4625   2
   1  14   0 5.61623 5.14499   3
   1  14   0 7.50073 9.93783   2
  -2 -14   0 -4.7973 11.6797   2
   2  14   0 -1.1663  9.6264   2
   2  14   0 6.58685 6.47547   3
  -3 -14   0 16.7950 14.1482   2
   3  14   0 15.6435 14.7982   2
   3  14   0 20.2145  7.6082   3
  -4 -14   0 -7.4741 15.1403   2
   4  14   0 -9.4805  7.1296   3
   4  14   0 -11.527  15.553   2
  -5 -14   0 -0.9629 10.2762   2
   5  14   0 -1.5121  7.0831   3
   5  14   0 16.5439 17.6260   2
   6  14   0 4.47272 9.94598   3
  -5  15   0  2.8621 23.4895   2
  -4  15   0  2.4244 13.1495   2
  -3  15   0  7.6270 12.5950   2
  -3  15   0 6.55037 5.30018   1
  -3  15   0 -1.0386  6.0935   1
   2 -15   0 7.36779 9.30602   2
  -2  15   0 -3.0642  6.6563   1
  -2  15   0 5.78687 6.52843   1
  -2  15   0 -1.2563 11.4415   2
   1 -15   0 12.0023  9.2944   2
  -1  15   0 22.9837 13.3109   2
   0 -15   0 0.29907 8.21324   2
   0  15   0 3.29880 4.47688   3
   0  15   0 23.0469 14.1715   2
  -1 -15   0 11.1268 18.0350   2
   1  15   0 28.5907 15.4979   2
   1  15   0 12.9462  6.0345   3
  -2 -15   0 2.37254 9.83032   2
   2  15   0 -0.0844  6.3196   3
   2  15   0 -4.7324 15.4054   2
  -3 -15   0 -16.656  12.796   2
   3  15   0 1.36012 8.04539   3
   3  15   0 18.8148 15.7182   2
  -4 -15   0  8.8407 10.2729   2
   4  15   0 -5.1271  8.0118   3
   4  15   0 17.5827 17.5255   2
   5  15   0 -5.5964 10.2718   3
   5  15   0 -29.291  18.689   2
  -4  16   0 13.4023 17.1211   2
  -3  16   0 -0.2155  9.9377   1
  -3  16   0 -0.6816  9.8202   2
  -3  16   0 -1.5335  6.5043   1
   2 -16   0 18.7529 15.3736   2
  -2  16   0 -0.9705  9.5547   1
  -2  16   0 16.1868  7.6278   1
  -2  16   0 10.7018  9.9427   2
   1 -16   0 12.9688 13.9207   2
  -1  16   0 14.3688 12.7344   2
   0 -16   0 11.8255 10.2137   2
   0  16   0 6.43225 5.79952   3
   0  16   0 -7.5927 14.4775   2
  -1 -16   0 -32.241  24.146   2
   1  16   0 4.58694 8.67904   3
   1  16   0 -5.6747 14.5359   2
  -2 -16   0 17.2806 13.2458   2
   2  16   0 4.53847 8.70811   3
   2  16   0 -12.289  12.038   2
  -3 -16   0 -4.6050 11.5381   2
   3  16   0 -0.8811  7.8208   3
   3  16   0 34.7513 17.4893   2
   4  16   0 -27.396  19.555   2
   4  16   0 1.57079 6.94432   3
  -3  17   0 18.1774 18.4023   2
  -2  17   0 10.6359  8.3456   1
  -2  17   0 -1.4364 12.3132   1
  -2  17   0 -4.2759 11.4375   2
  -1  17   0 -18.677  13.291   2
  -1  17   0 0.11165 8.50436   1
   0  17   0 28.5159 21.3799   2
   1  17   0 3.76952 5.80771   3
   1  17   0 14.8966 11.9959   2
   2  17   0  2.7854 11.2242   3
   2  17   0 13.3407 22.0569   2
   3  17   0 -7.1975 11.2858   3
   3  17   0 25.7262 23.2765   2
   3  17  -1 14.2299 10.6997   3
   3  17  -1 35.7098 30.4030   2
   2  17  -1 -7.2945 17.2102   2
   1  17  -1  4.5026 11.9860   2
   0  17  -1 11.1188 21.7887   2
  -1  17  -1  1.9106 13.2900   1
  -1  17  -1 -13.457  15.513   2
  -2  17  -1 40.4878 19.1185   2
  -2  17  -1 -1.9866 11.5341   1
   4  16  -1 -0.3404 12.2578   3
   4  16  -1 14.7442 13.2214   2
   3  16  -1 3.78321 9.89336   3
   3  16  -1  6.5454 12.3794   2
  -3 -16   1 -4.7007 10.3977   2
   2  16  -1 9.20131 7.46430   3
   2  16  -1 16.5728 11.5701   2
  -2 -16   1  5.7508 11.7043   2
   1  16  -1 14.4916 15.0723   2
   1  16  -1 -6.2196  5.4491   3
  -1 -16   1  1.4954 20.1422   2
   0  16  -1 10.8545 14.0543   2
   0 -16   1  3.9237 12.4247   2
  -1  16  -1 -11.522   8.774   1
  -1  16  -1  0.6314 13.2798   2
   1 -16   1  2.6643 13.1419   2
  -2  16  -1 -0.2518  6.5519   1
  -2  16  -1 23.5169 14.2483   2
   2 -16   1 -0.8969 14.2615   2
  -3  16  -1 13.2926 19.5783   2
  -3  16  -1 12.9538  6.5219   1
  -4  16  -1  8.1669 22.2349   2
   6  15  -1 31.0569 18.1570   2
   6  15  -1 -14.959  11.497   3
   5  15  -1 22.2439 17.8293   2
   5  15  -1 -5.6289 13.5068   3
  -5 -15   1  9.2447 16.0419   2
   4  15  -1 -19.155  19.958   2
   4  15  -1 -2.5677  7.1124   3
  -4 -15   1 -17.755  13.770   2
   3  15  -1 15.2703  6.1004   3
   3  15  -1 -39.558  16.234   2
  -3 -15   1  4.8561 20.6135   2
   2  15  -1  0.6144 14.0765   2
   2  15  -1 -0.2979  5.7494   3
  -2 -15   1 -18.174   9.609   2
   1  15  -1 -6.1702 14.0034   2
   1  15  -1 -2.7882  5.0775   3
  -1 -15   1 16.9573 17.9980   2
   0  15  -1  7.0450 12.8327   2
   0 -15   1 -8.4005 13.0708   2
  -1  15  -1  5.0618 12.5910   2
  -1  15  -1 7.16474 7.72290   1
   1 -15   1 17.5188  9.7691   2
  -2  15  -1 -6.3873  6.4935   1
  -2  15  -1 -1.7585  8.9921   2
   2 -15   1 0.80883 8.53381   2
  -3  15  -1 10.2384  5.6619   1
  -3  15  -1 0.00000 9.65691   2
  -4  15  -1 12.5691 13.6265   2
  -5  15  -1 13.3559 21.1834   2
   6  14  -1 -9.3449 22.9410   3
   6  14  -1  8.4524 12.5740   2
  -6 -14   1 -19.433  32.383   2
   5  14  -1  6.1723 16.3675   2
   5  14  -1  0.5531 10.8498   3
  -5 -14   1 17.1975 15.4965   2
   4  14  -1 15.2796 15.3744   2
   4  14  -1 12.3973  7.6910   3
  -4 -14   1  7.8806 14.5169   2
   3  14  -1 11.5749  6.6910   3
  -3 -14   1  7.5796 12.6071   2
   2  14  -1 25.8157 10.7962   2
   2  14  -1 28.4861  6.4589   3
  -2 -14   1 22.1090  9.6882   2
   1  14  -1 -2.3417  4.5143   3
   1  14  -1 -21.707  13.264   2
  -1 -14   1  1.9880 11.3260   2
   0  14  -1 1.05114 8.61608   2
   0  14  -1 3.85709 3.15581   3
   0 -14   1  6.9991 10.9062   2
  -1  14  -1  5.2259 10.9857   2
   1 -14   1  1.1119 10.4964   2
  -2  14  -1 18.9268 12.8678   2
   2 -14   1 10.5415 12.3005   2
  -3  14  -1 12.0784  5.2175   1
  -3  14  -1 22.7402 13.0719   2
  -4  14  -1  8.8649 12.7349   2
  -5  14  -1 -3.5200  9.7023   2
  -6  14  -1 -3.6312 15.2975   2
   7  13  -1  4.6343 17.1870   3
  -7 -13   1 -7.0089 15.0713   3
  -7 -13   1 -6.1574 15.3022   2
   6  13  -1 14.6855 15.9267   2
   6  13  -1 -13.826  11.052   3
  -6 -13   1 25.9445 11.4164   3
  -6 -13   1 -19.309  14.926   2
   5  13  -1 23.3395 13.8026   2
  -5 -13   1 27.6513 13.7244   2
   4  13  -1 34.2189 15.1932   2
   4  13  -1 13.6610  8.1637   3
  -4 -13   1  5.3726 10.9797   2
   3  13  -1 -5.4159  6.6388   3
   3  13  -1 5.50145 9.75754   2
  -3 -13   1 -14.695  11.570   2
   2  13  -1 38.7024  6.8936   3
   2  13  -1 20.3106 13.4858   2
  -2 -13   1 35.9609  9.6960   2
   1  13  -1 43.2349  5.8887   3
   1  13  -1 41.6338 10.6960   2
  -1 -13   1 28.1341 12.0684   2
   0  13  -1 4.46291 3.02028   3
   0  13  -1 -6.3080  8.3595   2
   0 -13   1 -5.7184  7.6862   2
  -1  13  -1 83.7317 12.8090   2
   1 -13   1 103.121  14.504   2
  -2  13  -1 20.6928 12.2219   2
  -2  13  -1 18.1760  6.1609   1
   2 -13   1 35.2574 12.4400   2
  -3  13  -1 26.1864  9.7728   2
  -3  13  -1 12.1533  4.9274   1
  -4  13  -1 -0.1335  8.4100   2
  -5  13  -1 -1.1781 12.3021   2
  -6  13  -1 -1.3499 18.3149   2
  -7  13  -1 -2.4586 17.1617   2
  -8 -12   1  4.7961 16.7649   3
   7  12  -1 -19.833  12.653   3
  -7 -12   1  9.0491 12.7138   3
  -7 -12   1 13.2899 11.7546   2
   6  12  -1  4.4669 13.9858   2
   6  12  -1 2.37251 9.40602   3
  -6 -12   1  8.3996 11.2487   3
  -6 -12   1 -31.555  13.687   2
   5  12  -1 16.6498  8.9613   3
   5  12  -1 14.1900 11.2714   2
  -5 -12   1 -14.591   9.581   3
  -5 -12   1  7.3169 11.3617   2
   4  12  -1 19.4304  8.0309   3
   4  12  -1 23.7049 13.9527   2
  -4 -12   1 20.7576 11.3674   2
  -4 -12   1 26.3400  8.6489   3
   3  12  -1 16.3177  5.4773   3
   3  12  -1 -1.6902 12.9267   2
  -3 -12   1 -7.2711  8.8345   2
   2  12  -1 83.3826 13.2041   2
   2  12  -1 85.7403  8.4896   3
  -2 -12   1 66.2656 11.5114   2
   1  12  -1 13.4614 11.3723   2
  -1 -12   1 10.8965  7.4610   2
   0  12  -1 13.7943  3.4640   3
   0  12  -1 28.8849  9.5010   2
   0 -12   1 21.0219 10.6421   2
  -1  12  -1 157.838  16.665   2
   1 -12   1 159.935  15.457   2
  -2  12  -1 96.8802  8.4734   1
  -2  12  -1 97.1806 12.5152   2
   2 -12   1 91.5340 14.1469   2
  -3  12  -1 8.00394 9.79684   2
  -3  12  -1 10.9090  4.6191   1
  -4  12  -1 27.5942 12.0194   2
  -5  12  -1 25.9319 12.8252   2
  -6  12  -1 12.7946 12.5498   2
  -7  12  -1 -24.307  31.612   2
   8  11  -1 -3.4177  9.4340   3
  -8 -11   1 -3.1093 11.5484   3
  -8 -11   1 34.9366 28.8709   2
   7  11  -1 -5.6743  9.5136   3
  -7 -11   1 15.5678 12.5293   2
  -7 -11   1 -4.0278 10.9249   3
   6  11  -1 6.39419 9.37162   3
  -6 -11   1  2.3038 10.1718   3
  -6 -11   1 -19.047  16.050   2
   5  11  -1 22.2246 14.0586   2
   5  11  -1 9.83542 8.06733   3
  -5 -11   1 4.87414 9.01736   3
  -5 -11   1 33.4843 11.3938   2
   4  11  -1 -6.9708  5.9764   3
   4  11  -1 -12.023  13.807   2
  -4 -11   1 -6.0107  6.6584   3
  -4 -11   1 3.67853 9.53465   2
   3  11  -1 94.2432  9.8455   3
   3  11  -1 90.5955 15.3266   2
  -3 -11   1 85.5442 10.5497   3
  -3 -11   1 72.8006 12.3699   2
   2  11  -1 129.202   9.542   3
   2  11  -1 126.272  16.230   2
  -2 -11   1 132.527  13.874   2
   1  11  -1 101.120   7.582   3
   1  11  -1 115.752  14.491   2
  -1 -11   1 99.3514 11.1256   2
   0  11  -1 81.1816 11.4273   2
   0  11  -1 86.5972  5.8884   3
   0 -11   1 96.8825 12.9208   2
  -1  11  -1 434.454  24.011   2
   1 -11   1 432.508  23.017   2
  -2  11  -1 19.1607  9.8398   2
  -2  11  -1 6.50435 4.49123   1
   2 -11   1 -8.1394  9.6189   2
  -3  11  -1 14.5135 10.1018   2
  -3  11  -1 -1.9318  3.5837   1
  -4  11  -1 -3.5273  9.5986   2
  -5  11  -1 17.6053 10.2142   2
  -6  11  -1 11.2438 12.2465   2
  -7  11  -1 26.3935 14.8464   2
  -8  11  -1 -1.5355 22.3840   2
  -9 -10   1 -1.4383 20.3381   3
  -9 -10   1 -12.142  18.527   2
   8  10  -1 11.3295 13.2787   3
  -8 -10   1 -6.1774  9.0412   2
  -8 -10   1 7.60014 9.21463   3
   7  10  -1  3.5559 10.4620   3
  -7 -10   1 18.4566 11.3632   3
  -7 -10   1 -2.2255 11.0067   2
   6  10  -1 23.4453 10.0326   3
  -6 -10   1 17.2854 10.5687   3
  -6 -10   1 8.34362 9.73738   2
   5  10  -1 75.8515 10.9519   3
   5  10  -1 64.3156 12.4864   2
  -5 -10   1 69.8844 12.6977   2
  -5 -10   1 61.3380 11.2644   3
   4  10  -1 28.9444  8.0039   3
   4  10  -1 15.2341  9.5301   2
  -4 -10   1 30.4709 10.5100   2
  -4 -10   1 45.2840  9.8731   3
   3  10  -1 0.70048 5.49147   3
   3  10  -1 -6.6259 11.4043   2
  -3 -10   1 11.5706  8.9979   2
  -3 -10   1 -4.2115  6.8723   3
   2  10  -1 68.4525  7.3082   3
   2  10  -1 68.7566 12.5640   2
  -2 -10   1 78.5521 11.4233   2
   1  10  -1 16.2326  7.4176   2
   1  10  -1 12.1104  4.2823   3
  -1 -10   1 23.0450  9.0625   2
   0  10  -1 51.2874  8.9577   2
   0  10  -1 40.9898  4.0149   3
   0 -10   1 31.6246  9.1330   2
  -1  10  -1 129.568  12.586   2
   1 -10   1 145.924  13.707   2
  -2  10  -1 86.7479  7.5060   1
  -2  10  -1 84.8941 12.4814   2
   2 -10   1 82.7127 12.0966   2
  -3  10  -1 126.205   7.524   1
  -3  10  -1 139.556  13.392   2
  -4  10  -1 13.5281  9.5394   2
  -5  10  -1 8.63769 7.72874   2
  -6  10  -1 -12.937  11.293   2
  -7  10  -1 20.8556 12.9755   2
  -8  10  -1  7.2525 17.1641   2
  -9  -9   1 -1.7833 13.2698   3
  -9  -9   1 33.0231 13.6298   2
   8   9  -1 -17.095  14.311   3
  -8  -9   1  1.2021 11.8640   2
  -8  -9   1 -6.4134 11.7735   3
   7   9  -1 15.3487 10.3562   3
  -7  -9   1  2.3419 10.4098   3
  -7  -9   1 5.43660 8.61739   2
   6   9  -1 1.74627 8.77280   3
  -6  -9   1 20.7816  8.1235   2
  -6  -9   1 38.1958  9.2805   3
   5   9  -1  2.3184 11.1941   2
   5   9  -1 7.74196 6.46963   3
  -5  -9   1 3.76398 6.15319   3
  -5  -9   1 12.9702  9.3146   2
   4   9  -1 0.48243 4.51757   3
   4   9  -1 10.0336 11.5157   2
  -4  -9   1 -3.8521  6.1050   2
  -4  -9   1 -3.5515  7.1348   3
   3   9  -1 5.86352 5.51437   3
   3   9  -1 -1.1028  7.0583   2
  -3  -9   1 2.63553 6.16730   3
  -3  -9   1 4.51067 7.69757   2
   2   9  -1 15.0871  5.1587   3
   2   9  -1 23.1240 10.0094   2
  -2  -9   1 17.1912  7.9664   2
   1   9  -1 80.6008  6.3426   3
   1   9  -1 62.7051 10.5664   2
  -1  -9   1 73.2411 10.1588   2
   0   9  -1 12.8089  7.2202   2
   0   9  -1 9.17564 2.58995   3
   0  -9   1 3.61278 5.57154   2
  -1   9  -1 16.6157  7.9606   2
   1  -9   1 16.9715  7.5734   2
  -2   9  -1 25.3317  7.0094   2
  -2   9  -1 9.24397 3.83958   1
   2  -9   1 12.3417  5.9959   2
  -3   9  -1 60.4606  9.0725   2
  -3   9  -1 84.1403  5.8095   1
  -4   9  -1 6.37172 8.70480   2
  -5   9  -1 1.37804 8.98676   2
  -6   9  -1  6.2699 10.4464   2
  -6   9  -1 4.74581 3.38398   3
  -7   9  -1 -8.8637 11.2361   2
  -7   9  -1 6.22784 4.62230   3
  -8   9  -1 17.4244 16.3449   2
  -8   9  -1 19.6044  6.7977   3
   9   8  -1 7.12701 9.77931   3
  -9  -8   1 -6.5688 13.1233   3
  -9  -8   1 -4.4573  9.4036   2
   8   8  -1  2.8085 11.2976   3
  -8  -8   1  7.3950 11.0432   2
  -8  -8   1 -4.0670 11.4749   3
   7   8  -1 50.7413 11.5037   3
  -7  -8   1 32.1636  9.3741   3
  -7  -8   1 33.6558 10.1398   2
   6   8  -1 7.02121 7.92883   3
  -6  -8   1 6.39721 9.19697   3
  -6  -8   1 7.01885 6.71246   2
   5   8  -1 18.9353  6.3492   3
   5   8  -1 29.7210 10.7003   2
  -5  -8   1 16.2420  9.0576   2
  -5  -8   1 16.1385  9.1098   3
   4   8  -1 41.5176  7.1048   3
   4   8  -1 38.1457 11.4577   2
  -4  -8   1 35.1836  7.5673   2
  -4  -8   1 37.2392  8.6310   3
   3   8  -1 80.1742 12.2792   2
   3   8  -1 75.4598  7.3936   3
  -3  -8   1 101.721   9.845   2
  -3  -8   1 58.7874  8.1252   3
   2   8  -1 66.3857 10.6163   2
   2   8  -1 52.5989  6.4297   3
  -2  -8   1 52.8661  6.8537   3
  -2  -8   1 39.0433  7.2161   2
   1   8  -1 20.4786  3.9875   3
   1   8  -1 21.6555  6.3452   2
  -1  -8   1 21.2064  4.4370   3
  -1  -8   1 24.2173  7.4948   2
   0   8  -1 38.9469  3.4740   3
   0   8  -1 41.1788  8.8156   2
   0  -8   1 54.6186  8.4564   2
  -1   8  -1 76.8835  8.7509   2
   1  -8   1 73.3710  9.3245   2
  -2   8  -1 22.1511  3.9422   1
  -2   8  -1 22.8727  6.0384   2
   2  -8   1 38.8899  8.7671   2
  -3   8  -1 57.7003  9.9693   2
  -3   8  -1 55.4198  4.5675   1
  -4   8  -1 33.7256  9.2543   2
  -5   8  -1 3.01418 2.90818   3
  -5   8  -1 4.94769 8.63842   2
  -6   8  -1 9.53742 9.66692   2
  -6   8  -1 16.3773  4.3292   3
  -7   8  -1 30.8693 11.7343   2
  -8   8  -1 18.9977 12.8910   2
  -8   8  -1 -1.9108  5.8388   3
  -9   8  -1 -4.4233 24.3162   2
  10   7  -1  1.7909 17.8899   1
 -10  -7   1 -19.768  23.033   2
 -10  -7   1 22.1843 18.9068   3
   9   7  -1 6.58420 9.37217   3
  -9  -7   1 -5.9178  9.2920   2
  -9  -7   1  9.7443 12.5579   3
   8   7  -1 45.1900 12.8228   3
  -8  -7   1 49.4631 12.9858   2
  -8  -7   1 52.1451 13.8305   3
   7   7  -1 -2.0350  9.1307   3
  -7  -7   1 18.3871 11.0041   2
  -7  -7   1 15.3349 10.1745   3
   6   7  -1 17.9559  8.2400   3
  -6  -7   1 42.9061  9.7294   3
  -6  -7   1 31.7999 10.5855   2
   5   7  -1 24.3400  6.5785   3
  -5  -7   1 11.5301  8.1571   3
  -5  -7   1 29.9526  9.5008   2
   4   7  -1 28.9103  7.0190   3
   4   7  -1 28.2834 10.9318   2
  -4  -7   1 39.2293  8.2040   3
   3   7  -1 108.155   8.840   3
   3   7  -1 109.903  12.170   2
  -3  -7   1 117.138   9.602   3
  -3  -7   1 129.993  11.294   2
   2   7  -1 401.733  18.927   2
   2   7  -1 390.684  14.077   3
  -2  -7   1 413.881  18.252   2
  -2  -7   1 381.275  14.150   3
   1   7  -1 18.5643  7.7102   2
   1   7  -1 19.7227  3.8737   3
  -1  -7   1 8.65669 3.60895   3
  -1  -7   1 17.6484  6.9329   2
   0   7  -1 171.549  12.441   2
   0   7  -1 173.026   6.233   3
   0  -7   1 165.975  11.777   2
  -1   7  -1 120.041   9.717   2
   1  -7   1 110.970   9.254   2
  -2   7  -1 49.4182  4.5535   1
  -2   7  -1 44.5038  8.2511   2
  -3   7  -1 -0.0628  6.2818   2
  -3   7  -1 11.0081  2.8311   1
  -4   7  -1 38.7792  9.1396   2
  -4   7  -1 54.4700  4.2611   3
  -5   7  -1 111.334   7.312   3
  -5   7  -1 94.1952 11.1533   2
  -6   7  -1 67.6178 10.5424   2
  -6   7  -1 52.4656  6.6488   3
  -7   7  -1 24.6686 11.6941   2
  -7   7  -1 15.1519  6.0713   3
  -8   7  -1 12.2252 11.9281   2
  -8   7  -1 17.1433  7.2102   3
  -9   7  -1 -12.225  16.891   2
  -9   7  -1 -9.4704  9.7467   3
  10   6  -1  6.0542 17.9205   1
 -10  -6   1 -23.069  14.396   3
 -10  -6   1 -20.742  16.516   2
   9   6  -1 12.5827  9.1043   1
   9   6  -1 31.0745 13.2248   3
  -9  -6   1 -0.7720 11.6094   3
  -9  -6   1 -2.0969  8.3420   2
   8   6  -1 -13.051   8.408   3
  -8  -6   1 14.3787 12.1252   3
  -8  -6   1 1.62156 7.34437   2
   7   6  -1 99.8255 13.1352   3
  -7  -6   1 74.3935 12.7796   2
  -7  -6   1 64.1824 12.5188   3
   6   6  -1 96.4537 11.8824   3
  -6  -6   1 71.6937 11.6941   3
  -6  -6   1 79.8277 12.3511   2
   5   6  -1 59.8461  9.0689   3
  -5  -6   1 60.2732  9.8866   3
  -5  -6   1 62.8758  8.9626   2
   4   6  -1 171.716  13.030   2
   4   6  -1 200.298  11.866   3
  -4  -6   1 192.598  11.889   3
  -4  -6   1 195.637  13.808   2
   3   6  -1 24.7606  5.0159   3
   3   6  -1 24.1244  9.6248   2
  -3  -6   1 21.4272  6.1115   2
  -3  -6   1 37.7155  6.7830   3
   2   6  -1 1443.07   33.09   3
   2   6  -1 1506.42   39.05   2
  -2  -6   1 1494.87   33.61   3
  -2  -6   1 1453.85   37.92   2
   1   6  -1 108.653   6.216   3
   1   6  -1 95.7822  8.4620   2
  -1  -6   1 96.1042  9.0279   2
  -1  -6   1 112.439   6.390   3
   0   6  -1 38.2775  6.1397   2
   0   6  -1 36.8340  2.9129   3
   0  -6   1 35.7693  6.8224   2
  -1   6  -1 257.387  10.133   1
  -1   6  -1 266.062  13.506   2
   1  -6   1 246.947  12.678   2
  -2   6  -1 404.699  17.473   2
  -2   6  -1 438.260  12.445   1
  -3   6  -1 15.1828  2.5423   1
  -3   6  -1 13.2606  2.1647   3
  -3   6  -1 19.7347  7.1786   2
  -4   6  -1 29.3483  3.9694   3
  -4   6  -1 27.5956  6.8053   2
  -5   6  -1 32.1919  5.0697   3
  -5   6  -1 33.6279 10.0783   2
  -6   6  -1 3.59390 5.09656   3
  -6   6  -1 7.03947 9.50722   2
  -7   6  -1 -3.6917  6.2216   3
  -7   6  -1 4.67714 7.29896   2
  -8   6  -1 8.26492 7.30524   3
  -8   6  -1 6.01153 8.48236   2
  -9   6  -1 15.9479 16.4113   2
  -9   6  -1 2.45106 7.36932   3
  10   5  -1  7.2962 13.4173   1
 -10  -5   1  7.5773 13.2995   2
 -10  -5   1 -13.141   9.622   3
   9   5  -1 32.1181 13.5557   3
   9   5  -1 30.3012 12.0922   1
  -9  -5   1 46.7122 13.0447   3
   8   5  -1 91.3173 14.4967   3
  -8  -5   1 85.1018 13.8281   2
  -8  -5   1 57.1270 13.5219   3
   7   5  -1 58.3785  9.4616   3
  -7  -5   1 69.8573 12.5984   3
  -7  -5   1 60.1903  9.8891   2
   6   5  -1 54.4512 10.0189   3
  -6  -5   1 55.4528 10.8733   2
  -6  -5   1 59.7885 10.5448   3
   5   5  -1 23.9522  7.9331   3
  -5  -5   1 19.0543  7.4382   3
  -5  -5   1 21.5901  8.2684   2
   4   5  -1 199.956  12.300   3
   4   5  -1 189.863  12.741   2
  -4  -5   1 196.694  11.668   3
  -4  -5   1 196.281  13.526   2
   3   5  -1 335.190  15.467   2
   3   5  -1 351.262  14.335   3
  -3  -5   1 339.159  13.852   3
  -3  -5   1 335.705  15.557   2
   2   5  -1 770.093  23.753   2
   2   5  -1 746.216  20.042   3
  -2  -5   1 749.518  20.139   3
  -2  -5   1 728.074  22.667   2
   1   5  -1 359.161  10.838   3
   1   5  -1 357.678  14.703   2
  -1  -5   1 348.000  14.094   2
  -1  -5   1 351.768  10.826   3
   0   5  -1 44.4710  2.5960   3
   0   5  -1 46.1400  6.7524   2
   0  -5   1 44.6516  2.7871   3
   0  -5   1 41.2034  6.4110   2
  -1   5  -1 292.284  13.544   2
  -1   5  -1 288.093   9.910   1
   1  -5   1 298.680  13.468   2
  -2   5  -1 198.035  11.334   2
  -2   5  -1 201.991   7.275   1
  -3   5  -1 32.0236  7.5879   2
  -3   5  -1 47.2250  3.9156   3
  -3   5  -1 43.0947  3.3194   1
  -4   5  -1 372.569  12.739   3
  -4   5  -1 368.810  17.752   2
  -4   5  -1 378.531  10.173   1
   4  -5   1 360.503  10.048   1
   4  -5   1 364.176  12.438   3
  -5   5  -1 6.24699 4.45469   3
   5  -5   1 17.2471  4.6547   3
   5  -5   1 5.26077 2.59508   1
  -6   5  -1 15.6609  5.9478   3
   6  -5   1 20.4860  3.5641   1
   6  -5   1 18.7410  6.4045   3
  -7   5  -1 68.2810  9.3943   3
   7  -5   1 56.7766  4.6956   1
   7  -5   1 64.4646  8.5558   3
  -8   5  -1 7.00350 6.04649   3
   8  -5   1 -2.3455  7.4491   3
  -9   5  -1 -6.7965  9.0546   3
   9  -5   1 -1.8622  6.5299   3
  10   4  -1 -6.3817 16.4140   3
  10   4  -1  0.9154 12.2275   1
 -10  -4   1 -8.4690 16.5860   3
 -10  -4   1 -1.8300 13.1968   2
   9   4  -1 14.3194  8.0978   1
   9   4  -1 38.5032 10.1756   3
  -9  -4   1 32.8609 13.0526   2
  -9  -4   1 21.4829  8.8085   3
   8   4  -1 27.8727 11.7916   3
  -8  -4   1 31.0778 11.8921   3
  -8  -4   1 35.4132 11.3635   2
   7   4  -1 3.46865 8.23939   3
  -7  -4   1 -19.700   9.685   3
  -7  -4   1 21.4524 10.7406   2
   6   4  -1 17.7736  7.7183   3
  -6  -4   1 32.5816  9.3122   2
  -6  -4   1 18.6351  8.7044   3
   5   4  -1 28.0885  6.3534   3
  -5  -4   1 33.7563  6.9254   2
  -5  -4   1 23.6932  8.0922   3
   4   4  -1 165.051  10.388   3
  -4  -4   1 161.797  11.585   3
  -4  -4   1 162.805  11.608   2
   3   4  -1 132.649  10.643   2
   3   4  -1 127.322   8.130   3
  -3  -4   1 139.056   9.759   2
  -3  -4   1 151.290   9.718   3
   2   4  -1 94.3803  8.1330   2
   2   4  -1 77.8293  6.2703   3
  -2  -4   1 92.6131  6.9317   3
  -2  -4   1 87.0484  6.6552   2
   1   4  -1 72.7730  7.3381   2
   1   4  -1 78.1114  4.7617   3
  -1  -4   1 68.7183  6.3285   2
  -1  -4   1 64.3997  4.7799   3
   0   4  -1 926.395  24.110   2
   0   4  -1 942.486  17.586   3
   0  -4   1 942.817  17.636   3
   0  -4   1 935.852  24.173   2
  -1   4  -1 259.200   8.543   1
  -1   4  -1 263.860  11.812   2
   1  -4   1 286.725  12.081   2
  -2   4  -1 211.017  10.989   2
  -2   4  -1 222.310   7.286   1
  -2   4  -1 215.102   6.248   3
   2  -4   1 218.592   6.295   3
   2  -4   1 228.765   7.423   1
  -3   4  -1 58.1732  4.6924   3
  -3   4  -1 72.7700  4.1371   1
   3  -4   1 63.3212  4.1262   1
   3  -4   1 64.1382  4.6616   3
  -4   4  -1 186.365   9.381   3
   4  -4   1 182.775   8.714   3
   4  -4   1 179.260   7.028   1
  -5   4  -1 68.7070  7.2958   3
   5  -4   1 56.9505  4.9008   1
   5  -4   1 59.8131  7.0476   3
  -6   4  -1 67.5894  8.0641   3
   6  -4   1 57.7824  5.4377   1
   6  -4   1 59.3043  8.3645   3
  -7   4  -1 82.1777 10.2517   3
   7  -4   1 79.9543  6.6179   1
   7  -4   1 90.4202 10.4980   3
  -8   4  -1 30.2450  9.2727   3
   8  -4   1 38.2620  5.4508   1
   8  -4   1 15.1666  9.0342   3
  -9   4  -1 2.91047 6.79096   3
   9  -4   1 13.7097  7.8066   3
   9  -4   1 4.86596 6.62032   1
 -10   4  -1 -4.4921 17.2092   3
  10  -4   1 15.5730 25.3058   3
  10   3  -1 12.5418 12.3731   1
  10   3  -1 3.52815 9.28524   3
 -10  -3   1 22.4775 13.4153   2
 -10  -3   1 10.4641 12.3924   3
   9   3  -1 39.2180 11.2507   1
   9   3  -1 51.9728 13.2507   3
  -9  -3   1 50.6711 13.3750   2
   8   3  -1 22.3424 10.9772   3
  -8  -3   1 28.7706 10.1994   2
  -8  -3   1 6.87467 8.82364   3
   7   3  -1 16.7441  6.9141   3
  -7  -3   1 21.6146  9.0174   3
  -7  -3   1 14.3309 10.1289   2
   6   3  -1 64.1174  8.5450   3
  -6  -3   1 61.7309  8.6207   3
  -6  -3   1 85.8425 11.3551   2
   5   3  -1 31.1623  7.3197   3
  -5  -3   1 52.6316  8.8251   3
  -5  -3   1 41.0569  8.9158   2
   4   3  -1 130.540   9.054   3
  -4  -3   1 125.366  10.030   3
  -4  -3   1 115.311  10.227   2
   3   3  -1 100.294   7.839   2
   3   3  -1 92.3131  7.4267   3
  -3  -3   1 101.953   7.405   2
  -3  -3   1 103.403   7.990   3
   2   3  -1 272.795   9.958   3
   2   3  -1 275.018  10.903   2
  -2  -3   1 274.987  10.093   3
  -2  -3   1 270.543  10.936   2
   1   3  -1 1588.79   34.07   2
   1   3  -1 1573.88   30.21   3
  -1  -3   1 1558.37   30.20   3
  -1  -3   1 1547.09   33.68   2
  -1   3  -1 619.194  17.930   2
  -1   3  -1 601.250  14.194   1
   1  -3   1 617.938  14.388   1
  -2   3  -1 176.373   6.251   3
  -2   3  -1 179.938   6.304   1
   2  -3   1 184.792   6.282   3
   2  -3   1 183.072   6.425   1
  -3   3  -1 318.521   9.582   1
  -3   3  -1 320.765  10.964   3
   3  -3   1 291.878   9.468   1
   3  -3   1 316.552  10.749   3
  -4   3  -1 51.6613  6.2025   3
   4  -3   1 58.3093  4.8162   1
   4  -3   1 66.6650  6.4041   3
  -5   3  -1 28.9252  5.2218   3
   5  -3   1 35.8942  6.8046   3
   5  -3   1 43.3338  4.8514   1
  -6   3  -1 34.9668  6.1990   3
   6  -3   1 26.4314  6.0763   3
   6  -3   1 38.8784  5.3631   1
  -7   3  -1 8.30023 7.28881   3
   7  -3   1 20.8260  8.7496   3
   7  -3   1 17.2929  5.0642   1
  -8   3  -1 1.05021 8.38175   3
   8  -3   1 18.2953  5.6308   1
   8  -3   1 9.76570 9.08164   3
  -9   3  -1 6.53364 9.55735   3
   9  -3   1 15.7767  6.4137   1
   9  -3   1 14.4896 12.3529   3
 -10   3  -1 10.9450 17.1784   3
  10  -3   1 -13.864  11.067   1
  10  -3   1 -33.925  16.895   3
  10   2  -1  2.6026 12.4616   3
  10   2  -1 22.3815 13.0359   1
 -10  -2   1 -13.360  12.422   2
 -10  -2   1  2.9904 10.4495   3
   9   2  -1 -2.7041  8.0459   1
   9   2  -1 -3.6247 11.5576   3
  -9  -2   1 6.58289 9.76369   2
  -9  -2   1 -5.7563 11.3351   3
   8   2  -1 15.5572  7.7709   3
   8   2  -1 2.27421 8.36819   1
  -8  -2   1 13.1557  9.8614   2
  -8  -2   1 19.7818  7.7304   3
   7   2  -1 10.0943  6.7106   3
  -7  -2   1 29.2845 10.2442   2
  -7  -2   1 17.1987  8.5565   3
   6   2  -1 114.075  11.536   3
  -6  -2   1 114.099  10.586   3
  -6  -2   1 122.018  12.156   2
   5   2  -1 15.9306  6.4294   3
  -5  -2   1 23.9113  7.4672   3
  -5  -2   1 9.51342 7.04013   2
   4   2  -1 8.20653 4.46869   3
  -4  -2   1 11.1670  6.6645   2
  -4  -2   1 1.65373 5.48206   3
   3   2  -1 237.741  10.720   3
  -3  -2   1 232.573  10.325   3
  -3  -2   1 240.020  11.048   2
   2   2  -1 1079.52   24.05   3
   2   2  -1 1085.71   24.93   2
  -2  -2   1 1080.69   24.89   2
  -2  -2   1 1122.26   24.66   3
  -2   2  -1 1950.39   37.68   1
  -2   2  -1 1955.73   37.24   3
   2  -2   1 1977.40   37.35   3
   2  -2   1 2020.40   37.95   1
  -3   2  -1 632.768  15.976   1
  -3   2  -1 616.742  17.197   3
   3  -2   1 623.737  17.181   3
   3  -2   1 622.080  15.872   1
  -4   2  -1 52.9124  6.7472   3
   4  -2   1 40.7578  6.3370   3
   4  -2   1 41.9256  4.7762   1
  -5   2  -1 5.17627 5.67264   3
   5  -2   1 10.1782  5.9282   3
   5  -2   1 5.79482 4.00600   1
  -6   2  -1 38.3901  7.2879   3
   6  -2   1 40.7604  6.2518   1
   6  -2   1 24.1791  6.0626   3
  -7   2  -1 17.6654  8.0217   3
   7  -2   1 13.1466  8.3948   3
   7  -2   1 11.0504  5.7147   1
  -8   2  -1 -3.1519  9.1027   3
   8  -2   1 10.1330  5.6897   1
   8  -2   1 6.64832 8.66975   3
  -9   2  -1 12.2063 10.3116   3
   9  -2   1 18.2918  7.2885   1
   9  -2   1 21.7764 16.4724   3
 -10   2  -1  7.8112 10.4917   3
  10  -2   1 7.66165 8.77091   1
  10  -2   1 27.5787 19.9070   3
  11   1  -1  7.3661 14.6337   1
 -11  -1   1 -0.7437 17.8083   2
 -11  -1   1 -17.130  14.016   3
  10   1  -1 38.4467 17.6438   3
  10   1  -1 31.7895  9.8057   1
 -10  -1   1 48.5249 14.1863   3
 -10  -1   1 12.1036 10.4658   2
   9   1  -1 24.0434  8.8652   1
   9   1  -1 17.6077 11.4377   3
  -9  -1   1 -0.6962  9.7932   2
   8   1  -1 23.0324  7.8763   3
  -8  -1   1 19.0186  9.8146   3
   7   1  -1 -0.5533  5.7210   3
  -7  -1   1 9.76305 8.56120   3
   6   1  -1 22.6925  6.0774   3
  -6  -1   1 21.3372  6.1202   3
   5   1  -1 318.702  14.845   3
  -5  -1   1 318.958  14.689   3
   4   1  -1 28.1031  6.5348   3
  -4  -1   1 29.4899  5.1405   3
   3   1  -1 61.5244  6.4903   3
  -3  -1   1 63.9136  6.4804   3
  -2   1  -1 587.552  15.238   3
  -2   1  -1 605.025  15.072   1
   2  -1   1 611.434  15.151   1
   2  -1   1 645.067  15.676   3
  -3   1  -1 106.846   7.394   3
   3  -1   1 103.661   6.100   1
   3  -1   1 99.9085  7.1838   3
  -4   1  -1 159.299   9.447   3
   4  -1   1 174.282   8.812   1
   4  -1   1 170.018  10.130   3
  -5   1  -1 85.7205  9.0857   3
   5  -1   1 65.3163  6.0510   1
   5  -1   1 62.4504  8.0401   3
  -6   1  -1 11.3224  7.1046   3
   6  -1   1 7.40443 7.29112   3
   6  -1   1 16.2944  5.6377   1
  -7   1  -1 2.00774 7.60657   3
   7  -1   1 1.99040 5.48181   1
   7  -1   1 12.9898  6.6001   3
  -8   1  -1 28.1032 10.1128   3
   8  -1   1 3.26950 6.47008   1
   8  -1   1 -9.4829  9.4071   3
  -9   1  -1  6.7420 11.8984   3
   9  -1   1 25.6852 16.6526   3
   9  -1   1 0.25526 7.02914   1
 -10   1  -1 4.87414 9.11888   3
  10  -1   1 -1.2583  8.8369   1
  10  -1   1  8.4127 14.9431   3
  11   0  -1  6.0018 14.2369   1
 -11   0   1 25.0716 20.6828   2
 -11   0   1  3.3857 10.4716   3
  10   0  -1 54.3948 14.7905   3
  10   0  -1 11.2982  8.1630   1
 -10   0   1 48.6725 13.4432   3
 -10   0   1 20.1513  9.9905   2
   9   0  -1 20.6285 11.2449   3
   9   0  -1 2.06010 6.43207   1
  -9   0   1 4.09477 9.91354   3
   8   0  -1 7.44497 7.46913   3
   8   0  -1 3.86746 6.54409   1
  -8   0   1 11.3063  9.1891   3
   7   0  -1 -8.9289  6.8691   3
   7   0  -1 -6.6978  6.3280   1
  -7   0   1 2.02044 5.59374   3
   6   0  -1 66.5978  9.2818   3
  -6   0   1 67.8024  8.0961   3
   5   0  -1 30.4338  6.9613   3
  -5   0   1 35.2539  7.0891   3
   4   0  -1 506.321  17.365   3
  -4   0   1 531.652  17.824   3
   3   0  -1 1358.91   30.67   3
  -3   0   1 1415.97   30.97   3
  -2   0  -1 135.538   6.955   1
  -2   0  -1 127.512   7.407   3
   2   0   1 136.299   6.884   1
   2   0   1 129.433   7.424   3
  -3   0  -1 340.980  12.524   3
   3   0   1 345.086  12.948   3
   3   0   1 335.990  12.162   1
  -4   0  -1 308.711  13.779   3
   4   0   1 285.592  12.145   1
   4   0   1 279.929  13.287   3
  -5   0  -1 1.39351 4.48380   3
   5   0   1 -2.9929  5.1151   1
   5   0   1 9.92688 6.19654   3
  -6   0  -1 -6.1682  7.5003   3
   6   0   1 10.1899  6.3711   3
   6   0   1 28.2587  6.7909   1
  -7   0  -1 -5.5602  8.3706   3
   7   0   1 2.89732 6.26828   1
   7   0   1 11.2024  8.8375   3
  -8   0  -1 5.40221 9.79529   3
   8   0   1 17.9099  7.6237   1
   8   0   1 17.6884 10.6491   3
  -9   0  -1 13.6328  9.7975   3
   9   0   1 8.22700 8.89473   1
   9   0   1 -0.4587 15.3005   3
 -10   0  -1  0.9867 11.7899   3
  10   0   1  5.5434 16.3911   3
  10   0   1 14.8157 10.5328   1
  11  -1  -1  6.0935 10.3548   1
  11  -1  -1 -19.507  21.601   3
 -11   1   1 -2.9265 19.4946   3
  10  -1  -1 20.7118  8.2600   1
  10  -1  -1 17.1722 13.7742   3
 -10   1   1 13.6553  8.8520   3
   9  -1  -1 3.39012 6.17098   1
  -9   1   1 8.51281 9.57541   3
   8  -1  -1 30.3613 10.0532   3
   8  -1  -1 5.33482 5.61613   1
  -8   1   1 8.76259 8.93699   3
   7  -1  -1 0.46963 7.38916   3
   7  -1  -1 -2.7925  4.0976   1
  -7   1   1 11.1730  7.8499   3
   6  -1  -1 23.2184  4.9255   1
   6  -1  -1 26.6853  5.9261   3
  -6   1   1 18.5901  5.7856   3
   5  -1  -1 324.833  14.707   3
  -5   1   1 310.257  14.570   3
   4  -1  -1 27.9242  4.6417   3
  -4   1   1 23.9630  5.4441   3
   3  -1  -1 56.6986  5.4275   3
  -3   1   1 59.9818  5.8571   3
  -2  -1  -1 621.144  17.153   3
   2   1   1 610.596  17.017   3
   2   1   1 641.766  17.524   1
  -3  -1  -1 107.186   7.403   3
   3   1   1 93.7273  7.6241   1
   3   1   1 106.988   7.423   3
  -4  -1  -1 160.757  10.834   3
   4   1   1 171.481   9.965   1
   4   1   1 147.050   9.627   3
  -5  -1  -1 75.7452  9.1833   3
   5   1   1 71.7061  9.2155   3
   5   1   1 64.7646  7.4720   1
  -6  -1  -1 31.2465  8.9620   3
   6   1   1 13.9727  6.8177   1
   6   1   1 23.7545  8.0813   3
  -7  -1  -1 7.91162 6.61473   3
   7   1   1 12.3699  5.8475   1
   7   1   1 -4.2376  8.9087   3
  -8  -1  -1 31.2695  8.5658   3
   8   1   1 14.2766  8.7752   1
   8   1   1 12.2595 10.5972   3
  -9  -1  -1 13.0389  9.6278   3
   9   1   1  6.6696 11.0743   1
   9   1   1 -1.0881 12.1735   3
 -10  -1  -1 -15.094  18.103   3
 -10  -1  -1 -7.9086 10.6411   2
  10   1   1 -1.5719 10.5055   1
  10   1   1 -5.5877 20.5178   3
  10  -2  -1 19.8578 11.8655   3
  10  -2  -1 -0.9652  6.0791   1
 -10   2   1 12.7225 12.0892   3
   9  -2  -1 31.9011 10.9250   3
   9  -2  -1 15.9064  5.5648   1
  -9   2   1 13.3409  9.4768   3
   8  -2  -1 9.73643 7.37002   3
   8  -2  -1 10.9108  4.8727   1
  -8   2   1 1.86677 7.87991   3
   7  -2  -1 4.36451 4.20026   1
   7  -2  -1 6.06962 7.57005   3
  -7   2   1 2.04833 6.88016   3
   6  -2  -1 102.866   6.944   1
   6  -2  -1 106.274   9.651   3
  -6   2   1 100.934   9.975   3
   5  -2  -1 24.7247  3.7655   1
   5  -2  -1 16.1046  4.4557   3
  -5   2   1 29.5935  6.0523   3
   4  -2  -1 8.20363 3.69624   3
  -4   2   1 6.77021 3.43135   3
  -3   2   1 231.405   9.263   3
  -2   2   1 1086.60   24.08   2
  -2   2   1 1068.70   22.75   3
  -2  -2  -1 1926.42   40.56   3
  -2  -2  -1 1984.44   44.14   2
   2   2   1 2056.32   42.69   1
   2   2   1 2017.07   41.03   3
  -3  -2  -1 635.895  19.513   3
   3   2   1 638.300  19.692   1
   3   2   1 607.794  19.129   3
  -4  -2  -1 50.8871  8.1986   3
   4   2   1 44.0962  6.3731   1
   4   2   1 37.5655  6.6860   3
  -5  -2  -1 13.0933  7.4818   3
   5   2   1 5.76796 6.29727   1
   5   2   1 -1.3056  6.6761   3
  -6  -2  -1 35.7922  9.3288   3
   6   2   1 35.4499  9.0674   1
   6   2   1 32.2155  7.6020   3
  -7  -2  -1 20.3359  9.7674   3
   7   2   1 23.5190  9.0755   1
   7   2   1 15.4187  7.1117   3
  -8  -2  -1 9.37389 9.84484   3
  -8  -2  -1 10.8831 11.0275   2
   8   2   1 5.71236 9.18344   3
   8   2   1 2.40880 5.86016   1
  -9  -2  -1  2.3883 12.9455   2
  -9  -2  -1 14.1381 12.1620   3
   9   2   1  2.9890 13.1662   3
   9   2   1 15.0037  9.4425   1
 -10  -2  -1 16.6268 14.9642   2
 -10  -2  -1 16.3351 15.6233   3
  10   2   1 21.5638 12.3528   1
  10   2   1  8.5505 22.7162   3
  10  -3  -1 -0.5281  5.7932   1
 -10   3   1  3.7540 10.8169   3
   9  -3  -1 29.2149  5.3129   1
  -9   3   1 38.7386 11.0990   3
   8  -3  -1 -5.5069  8.3061   3
   8  -3  -1 13.7924  4.6603   1
  -8   3   1 27.4196  9.7926   3
   7  -3  -1 13.6610  3.6466   1
   7  -3  -1 18.1921  7.9061   3
  -7   3   1 8.04890 7.03169   3
   6  -3  -1 65.2446  8.2860   3
   6  -3  -1 62.4597  4.6666   1
  -6   3   1 72.2973  8.4319   3
   5  -3  -1 38.5207  3.0440   1
   5  -3  -1 49.3696  6.5658   3
  -5   3   1 30.1925  6.1259   3
  -4   3   1 107.337   7.772   3
  -3   3   1 96.5391  6.8329   2
  -3   3   1 93.7928  6.0424   3
   2  -3  -1 246.249   9.572   2
  -2   3   1 255.846   9.870   2
   1  -3  -1 1570.63   33.89   2
  -1   3   1 1601.35   34.09   2
  -1   3   1 1655.47   30.96   1
  -1  -3  -1 635.224  18.744   2
   1   3   1 628.568  19.309   2
   1   3   1 612.257  16.453   3
  -2  -3  -1 184.140  10.810   2
  -2  -3  -1 184.799   9.197   3
   2   3   1 183.659   9.807   3
  -3  -3  -1 321.792  13.436   3
  -3  -3  -1 297.503  15.766   2
   3   3   1 332.545  14.403   3
  -4  -3  -1 55.0326  8.7118   3
  -4  -3  -1 58.7489  8.6041   2
   4   3   1 80.2221  9.1071   1
   4   3   1 37.1363  7.6460   3
  -5  -3  -1 55.4957 11.1696   2
  -5  -3  -1 52.8098  9.2888   3
   5   3   1 41.2707  8.1832   1
   5   3   1 30.7615  6.6862   3
  -6  -3  -1 42.4516  9.9642   3
  -6  -3  -1 46.1495 12.3054   2
   6   3   1 49.1519  9.8290   1
   6   3   1 26.1595  9.4962   3
  -7  -3  -1 -1.9566  8.0806   2
  -7  -3  -1 17.5891  7.8086   3
   7   3   1 15.1567  6.9686   1
  -8  -3  -1  0.0378 11.8858   2
  -8  -3  -1 4.04997 7.26685   3
   8   3   1 -10.476  10.590   3
   8   3   1 -2.8158  8.8344   1
  -9  -3  -1 -8.3541 13.7085   2
  -9  -3  -1 4.49059 9.99805   3
   9   3   1 18.8062  9.4521   3
   9   3   1 11.6777 10.8199   1
 -10  -3  -1 -53.139  19.711   2
 -10  -3  -1 1.69786 9.62787   3
  10   3   1 -4.3887 12.5055   1
 -10   4   1  8.8638 11.4024   3
  -9   4   1 17.5391  9.6796   3
  -8   4   1 18.8110  9.0776   3
  -7   4   1 3.49716 4.89863   3
  -6   4   1 33.4198  6.7928   3
  -5   4   1 31.5497  5.8029   3
  -4   4   1 168.018  10.677   2
  -4   4   1 178.441   9.123   3
  -3   4   1 147.821   9.130   2
  -3   4   1 142.217   7.137   3
   2  -4  -1 84.7482  6.9451   2
  -2   4   1 91.5224  6.8105   2
  -2   4   1 88.0196  3.3978   1
   1  -4  -1 73.5027  6.0466   2
  -1   4   1 73.8403  6.6099   2
  -1   4   1 67.5164  4.4943   1
   0  -4  -1 910.590  23.730   2
   0   4   1 934.528  24.345   2
  -1  -4  -1 253.217  11.665   2
   1   4   1 277.590  12.496   2
   1   4   1 294.443  10.560   3
  -2  -4  -1 214.864  11.182   3
  -2  -4  -1 215.465  12.595   2
   2   4   1 231.541  11.097   3
   2   4   1 209.155  12.093   2
  -3  -4  -1 79.1618  8.6861   3
  -3  -4  -1 60.3811 10.3165   2
   3   4   1 65.2024  7.1138   3
  -4  -4  -1 201.202  12.923   3
  -4  -4  -1 188.855  14.703   2
   4   4   1 183.489  11.585   3
  -5  -4  -1 65.1680 12.2828   2
  -5  -4  -1 42.7725  7.4830   3
   5   4   1 44.3401  9.1440   1
   5   4   1 58.3618  9.4441   3
  -6  -4  -1 70.5860 10.9667   3
  -6  -4  -1 89.4736 14.4276   2
   6   4   1 76.9434 11.8596   1
   6   4   1 61.5839 11.2885   3
  -7  -4  -1 87.5272 13.2113   3
  -7  -4  -1 87.6005 15.0065   2
   7   4   1 78.3093 12.9127   3
   7   4   1 73.4793 10.6283   1
  -8  -4  -1 46.3119 11.4431   2
  -8  -4  -1 23.0187 11.7429   3
   8   4   1 56.7929 13.0179   3
   8   4   1 47.8518 12.2638   1
  -9  -4  -1 12.7308 13.8629   2
  -9  -4  -1  7.4918 13.6099   3
   9   4   1  7.7228 12.4181   1
   9   4   1 -15.685  12.961   3
 -10  -4  -1 -4.5612 18.7579   3
 -10  -4  -1 26.8398 19.0273   2
  10   4   1 -6.3956 14.2852   1
 -10   5   1 -3.2769 12.0794   2
 -10   5   1 -26.115  11.482   3
  -9   5   1 21.6487  8.9329   2
  -9   5   1 11.5740  9.0859   3
  -8   5   1 59.2640 10.3763   3
  -8   5   1 67.4997 10.3041   2
  -7   5   1 50.8087  8.3670   3
  -7   5   1 50.2009  9.9981   2
  -6   5   1 64.4948  8.5767   2
  -6   5   1 69.5924  7.9273   3
  -5   5   1 23.9120  5.2523   3
  -5   5   1 8.30799 6.43450   2
  -4   5   1 181.055   9.007   3
  -4   5   1 189.283  11.784   2
  -3   5   1 321.993  10.877   3
  -3   5   1 324.053  14.414   2
   2  -5  -1 720.555  21.904   2
  -2   5   1 789.026  16.705   1
  -2   5   1 755.850  22.692   2
   1  -5  -1 341.788  13.369   2
  -1   5   1 367.124  14.253   2
   0  -5  -1 53.6888  7.1005   2
   0   5   1 41.5247  7.1167   2
   0   5   1 43.1832  4.1743   3
  -1  -5  -1 279.411  13.640   2
   1   5   1 260.550  10.677   3
   1   5   1 290.138  13.380   2
  -2  -5  -1 228.303  12.048   3
  -2  -5  -1 217.867  13.891   2
   2   5   1 221.285  11.457   3
   2   5   1 220.396  14.118   2
  -3  -5  -1 36.1183  8.0671   3
  -3  -5  -1 41.1306  7.6749   2
   3   5   1 53.0810  6.9088   3
  -4  -5  -1 380.705  17.740   3
  -4  -5  -1 350.529  18.505   2
   4   5   1 363.393  16.619   3
  -5  -5  -1 -3.9342 10.3569   2
  -5  -5  -1 14.6236  6.4130   3
   5   5   1 1.71127 7.57611   3
   5   5   1 14.8430  6.9965   1
  -6  -5  -1 23.4114  8.6678   3
  -6  -5  -1 31.5286  9.7725   2
   6   5   1 40.3751 10.6498   1
   6   5   1 29.3954 10.3763   3
  -7  -5  -1 71.5490 13.2605   3
  -7  -5  -1 56.2668 11.6644   2
   7   5   1 71.9851 12.9293   3
   7   5   1 58.1425 11.9807   1
  -8  -5  -1 -0.4099 12.6435   2
  -8  -5  -1 12.4401 10.5705   3
   8   5   1  8.8465 12.8521   3
   8   5   1 -10.450  10.400   1
  -9  -5  -1 47.7845 15.5852   2
  -9  -5  -1 6.20348 8.54556   3
   9   5   1 -2.5163 13.3969   1
   9   5   1  0.9491 16.7542   3
 -10   6   1 -3.9723 14.9707   2
 -10   6   1  7.6652 13.4464   3
  -9   6   1  9.7736 10.4683   2
  -8   6   1 -4.9841  7.3118   3
  -8   6   1 -0.7808  9.4920   2
  -7   6   1 56.0270 10.1025   2
  -7   6   1 76.0969  9.0976   3
  -6   6   1 59.9955  8.6742   2
  -6   6   1 78.1888  8.2509   3
  -5   6   1 58.5622  6.6905   3
  -5   6   1 55.7816  8.8769   2
  -4   6   1 203.960  13.103   2
  -4   6   1 190.686   9.249   3
  -3   6   1 34.3703  6.9372   2
  -3   6   1 31.1250  3.9301   3
   2  -6  -1 1457.32   37.14   2
  -2   6   1 1476.65   37.64   2
  -2   6   1 1459.48   29.99   1
   1  -6  -1 126.948   9.496   2
  -1   6   1 93.1335  8.6523   2
   0  -6  -1 40.4085  6.0639   2
   0   6   1 38.3554  4.3830   3
   0   6   1 33.0906  7.3085   2
  -1  -6  -1 251.286  13.169   2
   1   6   1 243.244  14.333   2
   1   6   1 243.788  10.958   3
  -2  -6  -1 429.826  19.137   2
   2   6   1 443.484  20.538   2
   2   6   1 423.277  15.830   3
  -3  -6  -1 19.5020  7.4912   3
  -3  -6  -1 22.8764  6.8698   2
   3   6   1 9.58791 6.38117   3
   3   6   1 29.2080 10.8673   2
  -4  -6  -1 10.4035  7.8650   2
  -4  -6  -1 12.3610  8.4128   3
   4   6   1 21.8041  6.8947   3
  -5  -6  -1 42.7293 11.5924   2
  -5  -6  -1 48.4197  8.3452   3
   5   6   1 42.7074  9.0132   3
  -6  -6  -1 -0.3520  7.2126   3
  -6  -6  -1  4.9135 11.3037   2
   6   6   1 1.50007 6.62028   1
   6   6   1 -1.0731  9.3784   3
  -7  -6  -1 25.3936 12.6700   2
  -7  -6  -1 38.9441 12.4319   3
   7   6   1 24.3237 10.7754   3
   7   6   1 35.4966 12.2113   1
  -8  -6  -1 0.77444 9.91894   3
  -8  -6  -1  1.7727 13.3718   2
   8   6   1 28.8324 13.1342   1
   8   6   1 -17.104  10.845   3
  -9  -6  -1 13.7079 12.9969   3
  -9  -6  -1 14.1588 19.3884   2
   9   6   1 6.34957 9.77875   3
   9   6   1 -0.6645  9.0479   1
 -10   7   1 13.5485 15.5074   3
 -10   7   1 24.8115 20.4317   2
  -9   7   1 -1.4098 13.4487   2
  -9   7   1 10.7346  8.2297   3
  -8   7   1 15.5473 10.3230   2
  -8   7   1 33.9559  8.0692   3
  -7   7   1 31.9769 10.0704   2
  -7   7   1 27.6106  6.2855   3
  -6   7   1 34.8647  6.3073   3
  -6   7   1 29.6660  8.9488   2
  -5   7   1 30.0982  8.0040   2
  -5   7   1 23.0250  4.8883   3
  -4   7   1 27.8496  6.2102   2
  -4   7   1 28.3616  4.4792   3
   3  -7  -1 119.709  10.460   2
  -3   7   1 126.177  10.774   2
   2  -7  -1 374.076  16.864   2
  -2   7   1 395.510  17.481   2
  -2   7   1 409.272  12.437   1
   1  -7  -1 17.6923  6.4178   2
  -1   7   1 28.4148  7.0076   2
   0  -7  -1 183.757  12.193   2
   0   7   1 180.247   8.536   3
   0   7   1 192.705  12.839   2
  -1  -7  -1 105.517  10.290   2
   1   7   1 106.281   7.385   3
   1   7   1 106.752  11.302   2
  -2  -7  -1 51.9893  7.7832   2
   2   7   1 37.8133  6.9038   3
   2   7   1 64.1529  9.6048   2
  -3  -7  -1 16.1169  8.9081   2
   3   7   1 4.47034 9.98683   2
   3   7   1 9.10004 6.89766   3
  -4  -7  -1 59.6367 10.4499   3
  -4  -7  -1 48.3200 11.3378   2
   4   7   1 50.5822  7.7794   3
  -5  -7  -1 121.347  13.151   3
  -5  -7  -1 116.618  12.835   2
   5   7   1 127.473  12.681   3
  -6  -7  -1 66.0573 11.4197   2
  -6  -7  -1 62.9409 10.9374   3
   6   7   1 84.0279 12.7567   3
   6   7   1 42.8576 11.9091   1
  -7  -7  -1 19.6625 12.8779   2
  -7  -7  -1 13.9307 11.1606   3
   7   7   1 12.7650 11.4562   1
   7   7   1 -7.3168  9.6557   3
  -8  -7  -1  1.4880 12.4934   3
  -8  -7  -1 21.2369 14.4331   2
   8   7   1 24.9293  9.5987   3
   8   7   1  6.0097 11.1508   1
  -9  -7  -1  5.2953 21.8745   3
  -9  -7  -1 -10.845  16.215   2
   9   7   1  2.7097 20.0007   1
  -9   8   1 4.22897 6.78376   3
  -9   8   1 18.2445 17.2674   2
  -8   8   1 -2.7135  6.6110   3
  -8   8   1 8.04489 7.54055   2
  -7   8   1 28.0374  6.8824   3
  -7   8   1 50.1334 11.6368   2
  -6   8   1 13.3940  6.6426   2
  -6   8   1 15.1028  4.9478   3
  -5   8   1 25.1126  8.3439   2
  -4   8   1 37.9568  4.5038   3
  -4   8   1 57.4681  9.3236   2
   3  -8  -1 65.4594  9.1722   2
  -3   8   1 78.1307  4.4791   1
  -3   8   1 94.3849 10.5207   2
   2  -8  -1 40.6454  6.4539   2
  -2   8   1 37.4994  8.2642   2
   1  -8  -1 11.7187  6.4660   2
  -1   8   1 10.7037  7.1061   2
   0  -8  -1 46.0646  7.1049   2
   0   8   1 54.3485  9.6456   2
   0   8   1 52.6521  5.2865   3
  -1  -8  -1 82.5118  8.9811   2
   1   8   1 65.5852  6.7646   3
   1   8   1 66.0761 10.5564   2
  -2  -8  -1 20.7590  8.4794   2
   2   8   1 57.1719 12.2023   2
   2   8   1 30.1440  7.1407   3
  -3  -8  -1 61.6500 10.7238   2
   3   8   1 52.6393  7.4126   3
   3   8   1 55.8295 12.8082   2
  -4  -8  -1 44.0249  8.3461   3
  -4  -8  -1 27.8398  8.2955   2
   4   8   1 24.9042  8.5921   3
   4   8   1 19.4465 12.7038   2
  -5  -8  -1 -0.0607 10.5872   2
  -5  -8  -1 -3.0398  9.5741   3
   5   8   1 9.17719 8.50561   3
  -6  -8  -1 23.6463  8.6239   3
  -6  -8  -1  3.0849 11.9104   2
   6   8   1 27.7585 11.3175   1
   6   8   1 4.21620 9.77399   3
  -7  -8  -1 -17.422  10.854   3
  -7  -8  -1  2.8632 11.9579   2
   7   8   1  2.8602 10.1752   3
   7   8   1 4.58080 8.11997   1
  -8  -8  -1  8.4564 16.1407   2
  -8  -8  -1 13.6776 12.4693   3
   8   8   1 13.3489 13.8910   1
   8   8   1 6.52080 8.97788   3
  -9  -8  -1 16.2030 10.3734   3
   9   8   1 -0.3301 20.0841   1
  -9   9   1 22.3283  9.3162   3
  -9   9   1  8.6911 12.9208   2
  -8   9   1 19.7462  6.9308   3
  -8   9   1 -7.9013  8.5900   2
  -7   9   1 11.2270  7.5720   2
  -7   9   1 -4.5092  5.3299   3
  -6   9   1 26.5912 10.0887   2
  -5   9   1 1.05775 3.80944   3
  -5   9   1 8.30850 5.80092   2
  -4   9   1 -0.7189  7.1699   2
  -4   9   1 4.36385 3.01022   3
   3  -9  -1 9.43347 5.55886   2
  -3   9   1 2.65215 7.08198   2
   2  -9  -1 -3.6506  4.8793   2
  -2   9   1 19.8324  7.8026   2
   1  -9  -1 57.5006  9.2477   2
  -1   9   1 77.9898 10.4030   2
  -1   9   1 69.5048  5.7549   3
   0  -9  -1 9.73442 5.61391   2
   0   9   1 15.6295  4.4920   3
   0   9   1 17.3062  8.5892   2
  -1  -9  -1 14.8133  8.4492   2
   1   9   1 18.8404  5.7604   3
   1   9   1 11.8274  9.6379   2
  -2  -9  -1 14.8992  7.7342   2
   2   9   1 12.6320 11.2433   2
   2   9   1 14.6722  6.2485   3
  -3  -9  -1 86.6530 12.3278   2
   3   9   1 55.7366 13.7096   2
   3   9   1 90.5172 10.2018   3
  -4  -9  -1 15.8884  7.8006   2
   4   9   1 16.2734 13.3624   2
   4   9   1 25.9396  8.7626   3
  -5  -9  -1 12.2722  9.8564   3
  -5  -9  -1 24.0870 11.4054   2
   5   9   1 19.4463  9.0922   3
  -6  -9  -1 -1.5679  7.7044   3
  -6  -9  -1 18.1239 12.6719   2
   6   9   1 6.45887 9.60333   3
   6   9   1  8.0412 11.1002   1
  -7  -9  -1 15.9210  9.1680   3
  -7  -9  -1 36.8801 15.0680   2
   7   9   1  3.4087 11.6225   3
   7   9   1 12.1860  9.2855   1
  -8  -9  -1 16.5929 15.8425   2
  -8  -9  -1 35.4932 14.1300   3
   8   9   1 -3.2435 10.3549   3
   8   9   1 -5.2011 15.9730   1
  -9  10   1 12.1678  7.8577   3
  -9  10   1 -5.6312 13.6762   2
  -8  10   1 1.83238 9.12910   3
  -8  10   1 18.0874 14.9627   2
  -7  10   1 24.5771  8.8296   2
  -6  10   1 36.2154 10.8100   2
  -6  10   1 13.4812  4.3504   3
  -5  10   1 67.3144  5.9579   3
  -5  10   1 62.5978 10.1934   2
  -4  10   1 44.4100 10.0482   2
  -4  10   1 41.0079  4.2726   3
   3 -10  -1 2.60295 8.12934   2
  -3  10   1 3.64458 7.69494   2
  -3  10   1 -2.9043  2.9467   1
   2 -10  -1 62.0781  8.7924   2
  -2  10   1 66.3567  5.3830   3
  -2  10   1 56.9380 10.3822   2
  -2  10   1 62.3220  6.7001   1
   1 -10  -1 17.6173  8.8618   2
  -1  10   1 20.1215  9.4397   2
  -1  10   1 12.1632  3.7685   3
   0 -10  -1 51.7575 10.2707   2
   0  10   1 47.1950  6.1688   3
   0  10   1 33.0782  8.5938   2
  -1 -10  -1 137.613  13.901   2
   1  10   1 128.015  14.846   2
   1  10   1 127.150   9.729   3
  -2 -10  -1 63.3027  9.6724   2
   2  10   1 102.934  14.986   2
   2  10   1 68.9389  8.1101   3
  -3 -10  -1 134.450  15.175   2
   3  10   1 111.488  16.362   2
   3  10   1 123.141  11.620   3
  -4 -10  -1 25.1091  8.5905   2
   4  10   1 14.1801 11.8839   2
   4  10   1 10.8968  7.7651   3
  -5 -10  -1 11.9646 11.4259   2
   5  10   1 7.19476 6.73245   3
  -6 -10  -1 -3.2391 12.1036   2
   6  10   1 1.88083 8.18019   3
   6  10   1  3.1904 10.5979   1
  -7 -10  -1 11.5987 15.8830   2
   7  10   1 -1.8463  8.7259   1
   7  10   1  1.2335 14.3603   3
  -8 -10  -1 20.0990 20.5214   2
   8  10   1 14.5769 15.0173   1
  -8  11   1 0.87565 7.80370   3
  -8  11   1 23.6347 10.4292   2
  -7  11   1 29.2175 11.1833   2
  -6  11   1 -0.0438  3.3877   3
  -6  11   1 6.37793 9.18620   2
  -5  11   1 -1.9766  8.9414   2
  -5  11   1 10.1793  3.3932   3
  -4  11   1 0.76946 2.66501   3
  -4  11   1 1.03071 5.75897   2
   3 -11  -1 106.540  13.316   2
  -3  11   1 72.8120  6.2434   1
  -3  11   1 81.6097 12.4620   2
   2 -11  -1 136.106  14.242   2
  -2  11   1 138.142   9.712   1
  -2  11   1 134.806  14.706   2
  -2  11   1 130.301   7.200   3
   1 -11  -1 110.262  12.587   2
  -1  11   1 103.497  12.016   2
  -1  11   1 111.237   7.588   3
   0 -11  -1 100.078  13.595   2
   0  11   1 90.3974  7.9464   3
   0  11   1 99.9189 14.7771   2
  -1 -11  -1 453.741  23.977   2
   1  11   1 426.210  24.920   2
   1  11   1 424.783  17.418   3
  -2 -11  -1 13.9893 10.4369   2
   2  11   1 15.0127  6.3168   3
   2  11   1 7.12038 8.92140   2
  -3 -11  -1 4.43380 6.92496   2
   3  11   1 -5.1130 13.1316   2
   3  11   1 -2.5559  4.8886   3
  -4 -11  -1 -4.9217  9.0083   2
   4  11   1 -2.6426  7.2391   3
   4  11   1 21.2073 14.3529   2
  -5 -11  -1 -1.6996 11.9256   2
   5  11   1 3.43456 9.27696   3
  -6 -11  -1 20.7584 10.2015   2
   6  11   1 38.4086 12.3563   3
   6  11   1 30.3346 11.8726   1
  -7 -11  -1  1.3278 21.5031   2
   7  11   1 -4.1131  9.6879   1
   7  11   1 6.80667 9.50560   3
   8  11   1 -7.1916 16.0024   1
  -8  12   1 10.7615 18.4910   2
  -7  12   1 -25.613  16.562   2
  -7  12   1 3.62610 6.75735   3
  -6  12   1 9.81370 9.57731   2
  -5  12   1 -13.683  10.525   2
  -4  12   1 19.3594 11.0790   2
   3 -12  -1 -3.6565  9.7469   2
  -3  12   1 4.45763 2.56086   3
  -3  12   1 8.16755 7.11972   2
  -3  12   1 4.83299 4.15536   1
   2 -12  -1 84.2860 13.6895   2
  -2  12   1 67.5199  5.4478   3
  -2  12   1 72.4719  8.2263   1
  -2  12   1 48.9925 11.6228   2
   1 -12  -1 26.0499 10.8362   2
  -1  12   1 25.9428  4.8734   3
  -1  12   1 12.3361  8.2409   2
   0 -12  -1  9.7479 10.1906   2
   0  12   1 17.4923 10.0790   2
  -1 -12  -1 164.617  15.067   2
   1  12   1 190.154  18.714   2
   1  12   1 123.634  10.905   3
  -2 -12  -1 79.6818 11.8296   2
   2  12   1 88.8256 13.6381   2
   2  12   1 84.6072  9.9021   3
  -3 -12  -1 28.2553 11.9287   2
   3  12   1 9.61179 6.19579   3
   3  12   1 17.8339 14.2722   2
  -4 -12  -1  3.8876 10.8334   2
   4  12   1  5.4187 13.3761   2
   4  12   1 2.50548 8.28850   3
  -5 -12  -1 11.0564  9.0180   2
   5  12   1  5.1877 10.6129   2
   5  12   1 -2.9423  9.2171   3
   5  12   1 13.4492  8.9741   1
  -6 -12  -1  0.4252 12.0118   2
   6  12   1 13.0102 11.5995   3
   6  12   1 7.48548 8.18006   1
   7  12   1 20.7805 17.2373   3
   7  12   1 17.1655 14.1313   1
  -7  13   1  5.4528 18.7314   2
  -6  13   1  6.7195 11.3400   2
  -5  13   1  3.2885 10.3403   2
  -4  13   1 9.90962 7.81456   2
   3 -13  -1 -3.5799 10.2544   2
  -3  13   1 0.51554 4.38547   1
  -3  13   1 -8.5588 10.4611   2
   2 -13  -1 44.3063 10.1190   2
  -2  13   1 26.1299  6.4231   1
  -2  13   1 22.7318  9.1659   2
  -2  13   1 25.7363  4.1054   3
  -1  13   1 36.8303 12.3391   2
  -1  13   1 37.2815  5.4312   3
  -1  13   1 41.9332  8.0194   1
   0 -13  -1 16.7948 11.1002   2
   0  13   1 11.3850 12.1330   2
   0  13   1 0.82735 4.83030   3
  -1 -13  -1 105.670  14.652   2
   1  13   1 104.053  13.922   2
   1  13   1 110.029   9.884   3
  -2 -13  -1 29.0015 12.2410   2
   2  13   1 23.1721 10.7196   2
   2  13   1 13.9805  7.4693   3
  -3 -13  -1 18.7460 11.3835   2
   3  13   1 36.4036 15.8584   2
   3  13   1 11.9144  7.3594   3
  -4 -13  -1 -12.746  14.797   2
   4  13   1 40.8144 16.6128   2
   4  13   1 0.75465 9.86074   3
  -5 -13  -1  1.5899 23.2945   2
   5  13   1 14.4678  9.5655   3
   5  13   1  2.0918 11.3559   1
   5  13   1  5.9187 16.6559   2
  -6 -13  -1 -2.4732 19.6669   2
   6  13   1 -17.129  13.248   1
   6  13   1  6.5324 16.4058   3
  -6  14   1 -8.5979 16.2087   2
  -5  14   1 14.0357 17.4006   2
  -4  14   1  7.3723 11.8285   2
   3 -14  -1 8.17082 8.58489   2
  -3  14   1 13.9685  5.5718   1
  -3  14   1 9.57167 5.33485   1
  -3  14   1 24.4248 12.5776   2
   2 -14  -1  7.1562 11.5297   2
  -2  14   1 36.6621 10.8058   2
  -2  14   1 29.9034  4.3724   3
  -2  14   1 25.8925  7.0845   1
   1 -14  -1 30.8166 12.4222   2
  -1  14   1 2.28299 6.83588   1
  -1  14   1 -5.1159 11.8848   2
  -1  14   1 3.67270 3.94596   3
   0 -14  -1  1.5323 10.3302   2
   0  14   1 12.8169 13.1286   2
   0  14   1 5.42968 4.92700   3
  -1 -14  -1 -13.502  11.660   2
   1  14   1 -0.9345  6.1641   3
   1  14   1  4.5369 12.7878   2
  -2 -14  -1 34.8234 12.7963   2
   2  14   1 13.1950 14.4426   2
   2  14   1 22.4081  8.1929   3
  -3 -14  -1 31.0887 15.4712   2
   3  14   1 -11.126  15.537   2
   3  14   1 15.3315  7.2496   3
  -4 -14  -1 -6.1744 13.2426   2
   4  14   1 -7.3386 11.1217   1
   4  14   1  4.7927 16.0647   2
   4  14   1 -6.2574  9.5898   3
  -5 -14  -1 -18.648  25.131   2
   5  14   1 -16.648  15.441   3
   5  14   1 -5.3281 10.3581   1
   5  14   1 24.8736 17.8976   2
   6  14   1 10.3364 12.7581   1
   6  14   1 16.7684  9.9539   3
  -6  15   1 -4.4729 27.7117   2
  -5  15   1 -12.560  10.436   2
  -4  15   1 -26.309  16.915   2
   3 -15  -1  0.2691 14.5516   2
  -3  15   1 10.5838 12.5605   2
  -3  15   1 -3.8807  5.5265   1
  -3  15   1 6.73632 5.41287   1
   2 -15  -1 -1.1527  8.3884   2
  -2  15   1 -4.3678  8.8816   2
  -2  15   1 -0.4463  6.4873   1
   1 -15  -1 1.40195 8.55102   2
  -1  15   1 -4.9581  8.1332   1
  -1  15   1 -6.1648  4.3609   3
  -1  15   1 -1.5670 12.2650   2
   0 -15  -1 -4.2741  8.9495   2
   0  15   1  2.1735 10.4581   1
   0  15   1 -2.9894  5.3545   3
   0  15   1  9.4675 10.2028   2
  -1 -15  -1 34.3828 17.0210   2
   1  15   1 1.40059 5.65498   3
   1  15   1 21.9077 14.3035   2
   1  15   1  9.7081 11.1552   1
  -2 -15  -1 13.7209  9.9509   2
   2  15   1 -5.5492  8.6699   1
   2  15   1 3.59337 6.50649   3
   2  15   1 -23.307  15.740   2
  -3 -15  -1 2.83854 9.80846   2
   3  15   1 19.9380 12.4945   1
   3  15   1 17.6189  8.8953   3
   3  15   1 42.0224 17.8694   2
  -4 -15  -1 -15.468  15.807   2
   4  15   1  1.5424 12.1507   1
   4  15   1 23.2709 10.9128   3
   4  15   1 33.2117 19.2722   2
   5  15   1  2.3653 18.2034   2
   5  15   1 21.8339 16.3506   3
   5  15   1 14.7979 23.4504   1
  -4  16   1 -10.762  10.716   2
   3 -16  -1 -11.499  19.354   2
  -3  16   1 -12.282  11.185   1
  -3  16   1  1.9745 10.2085   2
  -3  16   1 -8.2851  7.1790   1
   2 -16  -1 -12.287  14.584   2
  -2  16   1 6.33505 7.72674   1
  -2  16   1 26.1046 11.2823   2
   1 -16  -1 -25.970  16.810   2
  -1  16   1  1.8775 16.3958   2
  -1  16   1 -7.0626  6.1835   3
  -1  16   1 -3.5524 12.8672   1
   0 -16  -1 16.3481 10.4683   2
   0  16   1 8.73129 7.30195   3
   0  16   1 22.3164 11.6774   1
   0  16   1  5.7668 15.8165   2
  -1 -16  -1 -14.740  14.179   2
   1  16   1 -9.2569 14.2566   2
   1  16   1 -1.3971  7.1270   1
   1  16   1 -0.6945  7.8936   3
  -2 -16  -1 39.2271 25.7756   2
   2  16   1 11.4995 12.2621   3
   2  16   1 -3.7357 10.2639   1
   2  16   1  3.6584 10.6994   2
   3  16   1 5.59488 9.49021   3
   3  16   1 -1.1082  8.7880   1
   3  16   1 -9.4520 17.0767   2
   4  16   1 22.1096 22.4907   2
   4  16   1 27.2655 17.7551   1
   4  16   1  1.8396 10.7234   3
  -3  17   1  7.9773 10.7971   2
  -2  17   1 22.1411 13.3550   2
  -2  17   1  4.7142 10.4328   1
  -1  17   1 8.74517 9.95117   1
  -1  17   1  7.9543 11.6516   2
   0  17   1 -6.5687 13.2472   1
   0  17   1 -4.0574  7.0903   3
   0  17   1 -16.023  22.122   2
   1  17   1 -11.236   9.118   1
   1  17   1 21.5254 15.7121   2
   1  17   1  3.5137 10.7012   3
   2  17   1  6.2143 23.4014   1
   2  17   1 13.3669 14.6827   3
   2  17   1 -6.6801 17.1641   2
   3  17  -2  8.6633 27.3411   2
   1  17  -2 21.4007 17.8111   2
   0  17  -2 -8.9511 12.1437   2
   0  17  -2  4.7672 18.2027   1
  -1  17  -2 -6.1226  9.0004   1
  -1  17  -2 29.3250 15.0804   2
  -2  17  -2 15.4258 15.4552   2
   5  16  -2  8.8280 12.6613   3
   4  16  -2  8.1828 17.8752   2
   4  16  -2  7.5580 10.0888   3
   3  16  -2  2.4846 11.7011   3
   3  16  -2 -24.777  16.269   2
  -3 -16   2  5.0287 12.1569   2
   2  16  -2 8.95059 5.80784   3
   2  16  -2 15.1157 15.5208   2
  -2 -16   2 -2.3934  9.6904   2
   1  16  -2 11.7973 14.7445   2
  -1 -16   2 -3.9562 18.0209   2
   0  16  -2 18.9932 10.2680   1
   0  16  -2 -2.1426  9.6046   2
   0 -16   2 12.5965  9.9838   2
  -1  16  -2  2.5916 13.9702   2
  -1  16  -2 8.29525 9.36878   1
   1 -16   2 -18.751  22.842   2
  -2  16  -2 11.1958  8.8905   1
  -2  16  -2 15.9002 14.4673   2
  -3  16  -2  6.1951 21.2840   2
   6  15  -2  5.3695 23.2206   2
   6  15  -2  7.0533 14.7944   3
   5  15  -2 -12.021  13.682   2
   5  15  -2 20.4865 14.2939   3
  -5 -15   2  4.7717 24.7506   2
   4  15  -2 -1.5975 11.0082   2
   4  15  -2 12.2141  8.6849   3
  -4 -15   2 10.4770 13.2945   2
   3  15  -2 4.44008 6.59448   3
   3  15  -2 -13.341  15.019   2
  -3 -15   2 3.85724 9.04037   2
   2  15  -2 8.95431 5.29853   3
   2  15  -2  2.6547 13.3517   2
  -2 -15   2 32.9481 13.2953   2
   1  15  -2 38.8647 14.4350   2
  -1 -15   2 -20.296  16.287   2
   0  15  -2 -4.9449  9.3573   2
   0  15  -2 2.95545 6.16242   1
   0 -15   2 35.8128 18.8654   2
  -1  15  -2  7.4111 12.5193   2
  -1  15  -2 14.1174  8.1463   1
   1 -15   2 18.8061 13.1137   2
  -2  15  -2 -1.4198 12.5746   2
  -2  15  -2 -2.5845  7.4173   1
  -3  15  -2 -0.1397  6.7344   1
  -3  15  -2 31.8063 16.0628   2
  -4  15  -2 -22.370  22.394   2
   7  14  -2 -3.0615 18.2463   3
  -7 -14   2 11.1182 17.8615   3
   6  14  -2 19.1196  8.4223   3
   6  14  -2 53.5997 20.3633   2
  -6 -14   2 28.0220 14.9847   2
  -6 -14   2 18.2835 12.6663   3
   5  14  -2 -2.8870 11.2478   2
   5  14  -2 24.1648 10.0392   3
  -5 -14   2  9.9914 14.1201   2
   4  14  -2  5.1350 14.6453   2
   4  14  -2 17.0153  7.9921   3
  -4 -14   2 11.7041 13.9382   2
   3  14  -2 -0.2629  6.1096   3
   3  14  -2 10.6972 12.8788   2
  -3 -14   2 21.0371 10.0805   2
   2  14  -2 -7.9597  5.0408   3
   2  14  -2 10.8690  9.9707   2
  -2 -14   2 -14.896  11.992   2
   1  14  -2  5.7472 11.6293   2
   1  14  -2 -1.7069  3.5236   3
  -1 -14   2 -7.3953  8.0283   2
   0  14  -2 21.1274  9.8762   2
   0  14  -2 10.0943  8.4965   1
   0 -14   2 14.7156  9.5209   2
  -1  14  -2 -3.2122  6.3882   1
  -1  14  -2 -2.9403 11.7455   2
   1 -14   2 -8.3770 10.4244   2
  -2  14  -2 46.6278 12.2172   2
  -3  14  -2 -0.7855 11.9858   2
  -3  14  -2 7.70458 5.47466   1
  -4  14  -2 -4.3188  6.4894   1
  -4  14  -2 -8.6071  9.2545   2
  -5  14  -2 13.4449 18.9939   2
   7  13  -2 10.2569  8.5753   3
  -7 -13   2  4.5889 18.0864   3
  -7 -13   2 -21.064  26.155   2
   6  13  -2 14.6769 10.4952   3
   6  13  -2  2.3829 16.1954   2
  -6 -13   2  8.5898 14.1467   3
  -6 -13   2  9.5103 10.2822   2
   5  13  -2 19.1668 11.8898   2
   5  13  -2 28.8108  7.6885   3
  -5 -13   2 12.0238  9.9065   3
  -5 -13   2  5.4799 11.6995   2
   4  13  -2 -5.6224 14.1391   2
   4  13  -2 -6.2187  5.4635   3
  -4 -13   2 21.8641  9.2303   3
  -4 -13   2 -5.8821 11.3747   2
   3  13  -2 6.65874 6.34805   3
   3  13  -2 18.0955 12.6708   2
  -3 -13   2 -0.6264  9.9500   2
   2  13  -2 -6.5053 12.8369   2
   2  13  -2 10.4484  5.1927   3
  -2 -13   2 18.6286 11.3188   2
   1  13  -2 33.1356 10.0257   2
   1  13  -2 24.4199  4.5825   3
   0  13  -2 -1.2846 10.5134   2
   0 -13   2 21.5683 11.0875   2
  -1  13  -2 37.9353 10.4231   2
  -1  13  -2 42.4904  8.2692   1
   1 -13   2 35.1394 12.1921   2
  -2  13  -2 10.9982 11.7769   2
  -2  13  -2 19.4373  6.0481   1
  -3  13  -2 9.18865 4.98118   1
  -3  13  -2  3.3404 10.8779   2
  -4  13  -2 -6.2247  6.3363   1
  -4  13  -2 13.8908 12.8410   2
  -5  13  -2 -0.2103  9.3913   2
  -6  13  -2  9.4083 11.0042   2
   8  12  -2  5.5817 14.9614   3
  -8 -12   2  5.2224 16.6426   2
  -8 -12   2 14.3296 18.8981   3
   7  12  -2  6.3882 11.4771   3
  -7 -12   2 -8.9333  9.5726   3
  -7 -12   2 15.0911 12.7167   2
   6  12  -2 9.43813 7.18039   3
   6  12  -2 -0.6480 12.8537   2
  -6 -12   2 -10.466  11.899   2
  -6 -12   2 -1.3254  8.3944   3
   5  12  -2 22.0388  8.9348   3
   5  12  -2 23.4736 14.2419   2
  -5 -12   2 21.1508 10.0142   3
  -5 -12   2  9.2355 10.4655   2
   4  12  -2 69.7044 15.6781   2
   4  12  -2 65.5973  9.8240   3
  -4 -12   2 69.6515 13.3782   2
  -4 -12   2 72.8258 11.1467   3
   3  12  -2 83.7862 15.2287   2
   3  12  -2 83.6688  9.1049   3
  -3 -12   2 72.3426 12.8009   2
  -3 -12   2 68.0908  9.8126   3
   2  12  -2 57.4378 13.9359   2
   2  12  -2 62.6011  7.1371   3
  -2 -12   2 53.7359 11.6344   2
   1  12  -2 42.8128 10.2357   2
   1  12  -2 42.0371  4.8977   3
  -1 -12   2 31.6809 10.8800   2
   0  12  -2 70.2021 13.6476   2
   0 -12   2 61.6669 10.2906   2
  -1  12  -2 122.358  15.734   2
  -1  12  -2 126.445  11.010   1
   1 -12   2 120.247  15.060   2
  -2  12  -2 -3.0685  9.0638   2
  -2  12  -2 -2.4434  5.0543   1
  -3  12  -2 -14.122  11.014   2
  -3  12  -2 10.6648  5.0352   1
  -4  12  -2 -8.1788  3.5801   1
  -4  12  -2 -11.354  12.079   2
  -5  12  -2 16.5628 12.5359   2
  -6  12  -2 -2.4445 19.3771   2
  -7  12  -2 21.8292 24.6566   2
   8  11  -2 -0.4134 11.9436   3
  -8 -11   2 -6.8376  9.0938   3
  -8 -11   2 -4.3226 13.3971   2
   7  11  -2 26.4746 11.6741   3
  -7 -11   2 12.0175 11.4821   2
  -7 -11   2 15.1651 11.2671   3
   6  11  -2  8.4153 13.2702   2
  -6 -11   2 5.11132 8.81160   2
  -6 -11   2 -10.517   9.623   3
   5  11  -2 24.3897 14.0187   2
  -5 -11   2 14.4628  8.8371   3
  -5 -11   2 23.6429 11.0262   2
   4  11  -2 31.4259 13.7287   2
   4  11  -2 -3.8194  6.7743   3
  -4 -11   2 5.23641 7.41073   3
  -4 -11   2 10.5371  7.0266   2
   3  11  -2 51.1624 13.3706   2
   3  11  -2 52.2949  6.8835   3
  -3 -11   2 53.4568  8.3105   3
  -3 -11   2 77.2509 12.4082   2
   2  11  -2 31.0975  9.6620   2
   2  11  -2 42.7281  6.0980   3
  -2 -11   2 44.5215 10.6858   2
  -2 -11   2 40.0503  6.5094   3
   1  11  -2 202.613  17.750   2
   1  11  -2 210.773   9.680   3
  -1 -11   2 233.559  16.362   2
   0  11  -2 398.243  23.015   2
   0 -11   2 443.540  23.581   2
  -1  11  -2 14.8359  6.5591   1
  -1  11  -2 5.78756 8.75637   2
   1 -11   2 21.7709 10.5463   2
  -2  11  -2 1.88347 9.44716   2
  -2  11  -2 27.6648  6.1289   1
  -3  11  -2 4.62243 3.79088   1
  -3  11  -2 -7.6114  9.9494   2
  -4  11  -2 22.4256  9.9535   2
  -4  11  -2 21.8931  3.8082   1
  -5  11  -2 -7.7053 12.0063   2
  -6  11  -2 15.1251 12.9738   2
  -7  11  -2 16.0426 24.8319   2
  -9 -10   2 15.4281 16.4840   2
  -9 -10   2  2.0172 20.9949   3
   8  10  -2 13.9960  8.6615   3
  -8 -10   2 16.5078 12.1260   3
  -8 -10   2  6.4853 10.9490   2
   7  10  -2 24.3827  8.7524   3
  -7 -10   2 1.99695 9.81946   3
  -7 -10   2 19.4129 10.5716   2
   6  10  -2 -7.5785  8.6146   3
   6  10  -2 11.3367  9.9269   2
  -6 -10   2 -2.1930  9.1266   3
  -6 -10   2 -3.6364  9.0996   2
   5  10  -2 30.2411 10.2664   2
   5  10  -2 20.8374  8.1799   3
  -5 -10   2 24.7315  9.6416   3
  -5 -10   2 17.7003  8.8441   2
   4  10  -2 8.48432 6.95525   3
   4  10  -2  1.7109 11.4684   2
  -4 -10   2 8.97475 7.65988   3
  -4 -10   2 2.42418 8.36302   2
   3  10  -2 3.97617 7.47895   2
   3  10  -2 9.18739 5.56141   3
  -3 -10   2 18.6324  8.7590   2
  -3 -10   2 6.04942 6.10839   3
   2  10  -2 11.9530  4.5700   3
  -2 -10   2 16.3096  4.7313   3
  -2 -10   2 12.2204  7.3686   2
   1  10  -2 21.8284  3.8700   3
   1  10  -2 -10.407   9.302   2
  -1 -10   2 11.5220  7.9592   2
   0  10  -2 156.538  14.639   2
   0 -10   2 133.020  13.355   2
  -1  10  -2 -5.7494  8.5231   2
  -1  10  -2 -6.8389  5.5108   1
   1 -10   2 8.02383 8.32047   2
  -2  10  -2 160.158   9.950   1
  -2  10  -2 153.114  15.370   2
  -3  10  -2 53.0086  5.7864   1
  -3  10  -2 64.0317 10.1329   2
  -4  10  -2 48.9708 10.2596   2
  -4  10  -2 27.4304  3.9612   1
  -5  10  -2 -8.6501 11.0445   2
  -6  10  -2  2.6436 12.0618   2
  -7  10  -2  7.3578 12.8420   2
  -8  10  -2 15.9816 15.9464   2
   9   9  -2 -4.4160 10.8998   3
  -9  -9   2 14.2518 14.0748   3
  -9  -9   2 11.8063 12.1998   2
   8   9  -2 12.1946  9.9127   3
  -8  -9   2 -10.906   8.676   2
  -8  -9   2  0.0629 11.4090   3
   7   9  -2 7.62640 7.30407   3
  -7  -9   2 6.11555 6.99670   2
  -7  -9   2 10.2558 10.4957   3
   6   9  -2  3.7140 10.6044   2
   6   9  -2 12.3022  7.6870   3
  -6  -9   2 -8.3765  8.8290   2
  -6  -9   2 23.5218  9.8201   3
   5   9  -2 16.9152 12.2269   2
   5   9  -2 15.5192  8.2510   3
  -5  -9   2 32.6758  7.6932   3
  -5  -9   2 26.2463  9.6095   2
   4   9  -2 16.4943  6.7430   3
   4   9  -2 20.5014  8.6849   2
  -4  -9   2 27.9806  7.2457   2
  -4  -9   2 12.8828  6.8405   3
   3   9  -2 22.7508  7.9895   2
   3   9  -2 24.3920  6.0635   3
  -3  -9   2 23.6385  8.1173   2
  -3  -9   2 13.7547  4.8792   3
   2   9  -2 26.4895  5.0532   3
   2   9  -2 24.1798  8.1593   2
  -2  -9   2 20.1328  6.4090   2
  -2  -9   2 26.2584  4.4805   3
   1   9  -2 33.3458  4.3409   3
   1   9  -2 35.9280  9.2698   2
  -1  -9   2 22.1712  4.2509   3
  -1  -9   2 22.7902  6.5542   2
   0   9  -2 37.7120  8.3174   2
   0  -9   2 39.1905  8.3672   2
  -1   9  -2 67.4805 10.0501   2
  -1   9  -2 73.4888  7.6298   1
   1  -9   2 60.5590  9.9291   2
  -2   9  -2 45.8560 10.1224   2
  -2   9  -2 62.3944  6.6106   1
  -3   9  -2 30.5353  9.4226   2
  -3   9  -2 17.7878  4.7329   1
  -4   9  -2 27.6913 10.2900   2
  -4   9  -2 32.0824  3.8138   1
  -5   9  -2 38.1465 11.5603   2
  -6   9  -2 -12.976  11.680   2
  -7   9  -2  3.5448 11.7932   2
  -8   9  -2  0.2997 25.4053   2
 -10  -8   2 -41.744  17.399   2
 -10  -8   2 -2.4091 22.7270   3
   9   8  -2 -5.8781  8.9834   3
  -9  -8   2 -0.9592 11.2265   2
  -9  -8   2 -0.9297 12.0585   3
   8   8  -2 24.5279  9.7986   3
  -8  -8   2 21.2457 11.7114   3
  -8  -8   2  8.7076 10.0406   2
   7   8  -2 16.3755  7.7999   3
  -7  -8   2 12.9767  9.4458   2
  -7  -8   2 33.9317 11.5181   3
   6   8  -2 29.7339  7.7061   3
  -6  -8   2 37.1600 10.3932   3
  -6  -8   2 34.6033  9.8554   2
   5   8  -2 104.662  11.412   3
   5   8  -2 73.4604 14.1107   2
  -5  -8   2 105.925  12.423   2
  -5  -8   2 96.3295 11.4591   3
   4   8  -2 25.4195 10.8874   2
   4   8  -2 20.6980  5.9088   3
  -4  -8   2 24.8216  6.0864   3
  -4  -8   2 5.41006 7.49731   2
   3   8  -2 97.7991 11.9634   2
   3   8  -2 95.4123  8.5012   3
  -3  -8   2 91.9150  8.9472   3
  -3  -8   2 83.3669  9.7672   2
   2   8  -2 81.9855 10.5395   2
   2   8  -2 80.5592  6.7289   3
  -2  -8   2 88.7540  8.9916   2
  -2  -8   2 76.3348  6.8146   3
   1   8  -2 44.1630  4.3878   3
   1   8  -2 46.5098  8.9520   2
  -1  -8   2 41.6555  4.3612   3
  -1  -8   2 39.1136  8.1335   2
   0   8  -2 37.7748  8.6830   2
   0  -8   2 42.2089  8.0524   2
  -1   8  -2 16.0070  5.6745   2
  -1   8  -2 8.87435 4.18376   1
   1  -8   2 14.5454  7.2765   2
  -2   8  -2 6.17045 3.56329   1
  -2   8  -2 6.67845 7.43065   2
  -3   8  -2 64.0447 11.0240   2
  -3   8  -2 59.8615  5.4720   1
  -4   8  -2 27.8627  4.0318   1
  -4   8  -2 48.9203 10.9864   2
  -5   8  -2 25.3471  8.4024   2
  -6   8  -2  3.0409 10.5018   2
  -7   8  -2 11.5564 11.8638   2
  -8   8  -2 -2.0217 15.4611   2
 -10  -7   2 -2.8039 13.5956   3
 -10  -7   2  2.2083 11.8328   2
   9   7  -2 -8.8495  8.8772   3
  -9  -7   2  6.0942 10.5003   2
  -9  -7   2 12.4339 10.7327   3
   8   7  -2 -0.7156  7.3273   3
  -8  -7   2 10.6013 10.0378   2
  -8  -7   2 6.10807 8.20299   3
   7   7  -2 84.2541 10.9840   3
  -7  -7   2 78.4647 11.1512   2
  -7  -7   2 89.7721 11.9093   3
   6   7  -2 17.8566  8.8878   3
  -6  -7   2 8.83810 6.47357   3
  -6  -7   2 1.72991 8.64534   2
   5   7  -2 23.6441  7.8469   3
   5   7  -2 8.01277 9.76094   2
  -5  -7   2 6.02138 7.72844   2
  -5  -7   2 22.1661  8.3693   3
   4   7  -2 190.126  15.070   2
   4   7  -2 173.730  11.863   3
  -4  -7   2 191.172  13.563   2
  -4  -7   2 192.575  12.085   3
   3   7  -2 31.2786  6.0548   3
   3   7  -2 45.7040  9.5280   2
  -3  -7   2 33.0121  7.4752   2
  -3  -7   2 31.2777  6.4678   3
   2   7  -2 1.85483 7.16377   2
   2   7  -2 1.04314 3.62113   3
  -2  -7   2 2.16520 4.63226   2
  -2  -7   2 4.99298 4.33146   3
   1   7  -2 415.325  12.484   3
   1   7  -2 452.328  18.999   2
  -1  -7   2 424.876  12.607   3
  -1  -7   2 443.468  18.632   2
   0   7  -2 326.595  16.561   2
   0  -7   2 326.844  15.906   2
  -1   7  -2 20.4842  4.8164   1
  -1   7  -2 16.5593  6.8929   2
   1  -7   2 29.1378  5.8430   2
  -2   7  -2 16.9498  5.6547   2
  -2   7  -2 19.8477  4.1350   1
  -3   7  -2 105.573   6.704   1
  -3   7  -2 100.011  10.429   2
  -4   7  -2 295.895  17.881   2
  -4   7  -2 284.450  10.172   1
  -5   7  -2 125.707  14.630   2
  -6   7  -2 13.9927  5.1905   3
  -6   7  -2 7.48516 7.62723   2
  -7   7  -2 3.01052 5.97772   3
  -7   7  -2 16.5825 12.0803   2
  -8   7  -2 10.4161 19.6268   2
  -9   7  -2 28.0434 28.2828   2
 -10  -6   2  3.4185 11.7623   2
 -10  -6   2  9.4913 13.4199   3
   9   6  -2 74.7070 14.6729   3
  -9  -6   2 39.7570 13.0190   3
  -9  -6   2 48.1232 12.9962   2
   8   6  -2 57.3514 12.5841   3
  -8  -6   2 44.7329  9.3870   2
  -8  -6   2 70.4832 11.3794   3
   7   6  -2 34.5012 10.3146   3
  -7  -6   2 53.8012 10.5907   2
  -7  -6   2 50.7857 11.7003   3
   6   6  -2 202.594  15.400   3
  -6  -6   2 162.992  14.534   3
  -6  -6   2 213.959  15.574   2
   5   6  -2 28.1559  7.1902   3
   5   6  -2 29.8115  9.7226   2
  -5  -6   2 17.8514  7.8546   2
  -5  -6   2 20.5184  8.3773   3
   4   6  -2 78.7704  9.5544   2
   4   6  -2 69.6518  8.5670   3
  -4  -6   2 82.8897  9.4103   2
  -4  -6   2 96.1390  9.7045   3
   3   6  -2 336.538  14.109   3
   3   6  -2 331.599  16.179   2
  -3  -6   2 327.319  15.436   2
  -3  -6   2 327.450  14.079   3
   2   6  -2 675.629  18.783   3
   2   6  -2 693.046  23.159   2
  -2  -6   2 684.813  22.206   2
  -2  -6   2 672.074  18.962   3
   1   6  -2 379.256  16.266   2
   1   6  -2 394.037  11.394   3
  -1  -6   2 397.419  16.215   2
  -1  -6   2 367.635  11.330   3
   0   6  -2 15.3618  6.4131   2
   0   6  -2 7.03055 3.44385   1
   0  -6   2 19.2424  6.2418   2
  -1   6  -2 585.555  21.636   2
  -1   6  -2 582.290  17.236   1
  -2   6  -2 11.0757  6.6101   2
  -2   6  -2 22.4133  4.0454   1
  -3   6  -2 28.6675  4.0892   1
   3  -6   2 29.1664  2.6837   3
  -4   6  -2 19.3027  3.4995   1
  -4   6  -2 27.5675  9.5400   2
   4  -6   2 21.7176  3.8340   1
   4  -6   2 22.1194  3.7600   3
  -5   6  -2 125.025  14.019   2
  -5   6  -2 115.967   8.208   3
   5  -6   2 124.942   6.859   1
   5  -6   2 123.066   8.217   3
  -6   6  -2 12.7987  5.5247   3
   6  -6   2 12.1691  3.3253   1
   6  -6   2 4.97310 5.24316   3
  -7   6  -2 -1.0492  6.3992   3
   7  -6   2 -1.7319  5.6620   3
   7  -6   2 1.58701 4.15306   1
  -8   6  -2 3.28567 6.98683   3
   8  -6   2 1.83328 7.85657   3
  10   5  -2 33.3348 15.6150   3
 -10  -5   2  9.6262 12.7750   3
 -10  -5   2  4.9609 12.8528   2
  -9  -5   2 -3.6721 11.0535   3
  -9  -5   2 33.5413 11.6622   2
   8   5  -2  5.0818 10.0423   3
  -8  -5   2 1.02830 9.03522   2
  -8  -5   2 -4.9771  9.8199   3
   7   5  -2 5.12992 8.42361   3
  -7  -5   2 4.37344 8.42094   2
  -7  -5   2 29.1352 10.4916   3
   6   5  -2 154.295  12.238   3
  -6  -5   2 184.711  13.802   3
  -6  -5   2 148.951  13.009   2
   5   5  -2 89.9906 10.0160   3
  -5  -5   2 79.5423  9.5999   3
  -5  -5   2 77.0859  9.4683   2
   4   5  -2 516.355  18.951   3
   4   5  -2 492.729  19.323   2
  -4  -5   2 473.366  18.510   3
  -4  -5   2 477.198  18.256   2
   3   5  -2 431.826  15.748   3
   3   5  -2 439.559  17.614   2
  -3  -5   2 415.880  15.648   3
  -3  -5   2 455.148  17.131   2
   2   5  -2 327.591  14.268   2
   2   5  -2 318.706  11.690   3
  -2  -5   2 333.333  13.394   2
  -2  -5   2 325.021  11.777   3
   1   5  -2 335.623  13.799   2
   1   5  -2 356.898  10.401   3
  -1  -5   2 332.157  13.959   2
  -1  -5   2 348.285  10.336   3
   0   5  -2 42.5158  5.3388   1
   0   5  -2 40.6490  6.6039   2
   0  -5   2 42.7012  2.4500   3
   0  -5   2 44.6772  6.4744   2
  -1   5  -2 61.6734  5.4456   1
  -1   5  -2 58.4110  7.6981   2
  -2   5  -2 483.717  19.064   2
  -2   5  -2 499.177  14.773   1
   2  -5   2 489.600  14.644   1
  -3   5  -2 62.5226  5.1924   1
  -3   5  -2 68.3625  9.6257   2
   3  -5   2 71.9215  5.3628   1
   3  -5   2 73.9534  4.7681   3
  -4   5  -2 137.793   7.898   3
  -4   5  -2 137.762   7.152   1
   4  -5   2 143.942   7.635   1
   4  -5   2 136.842   7.717   3
  -5   5  -2 167.395  10.122   3
   5  -5   2 159.949   8.378   1
   5  -5   2 165.610   9.926   3
  -6   5  -2 88.3840  8.8474   3
   6  -5   2 102.253   7.110   1
   6  -5   2 120.941   9.757   3
  -7   5  -2 17.1606  7.3883   3
   7  -5   2 8.29974 4.00845   1
   7  -5   2 12.9337  7.1887   3
  -8   5  -2 -15.128   8.759   3
   8  -5   2 6.90714 4.23827   1
   8  -5   2 4.44671 8.23478   3
  -9   5  -2  7.0585 13.1934   3
   9  -5   2 -15.761  12.259   3
   9  -5   2 20.3323  9.1555   1
  10   4  -2 -35.823  14.341   3
  10   4  -2 14.5869 11.6940   1
 -10  -4   2 10.1010 10.5376   3
 -10  -4   2 11.8195 10.9934   2
   9   4  -2 19.5351 11.0400   3
  -9  -4   2 7.70924 9.93858   2
  -9  -4   2 27.4199 11.6679   3
   8   4  -2 67.7102 11.1504   3
  -8  -4   2 57.3597 12.2140   3
  -8  -4   2 63.1005 11.6766   2
   7   4  -2 70.2629 11.1021   3
  -7  -4   2 67.4246 11.3305   3
  -7  -4   2 78.6849 11.5498   2
   6   4  -2 19.6018  8.2380   3
  -6  -4   2 25.6040  8.2706   2
  -6  -4   2 10.5638  7.8788   3
   5   4  -2 52.1299  7.2282   3
  -5  -4   2 47.9212  7.9941   2
  -5  -4   2 42.7960  6.8614   3
   4   4  -2 121.145  10.525   2
   4   4  -2 120.522   8.769   3
  -4  -4   2 121.877   8.680   2
  -4  -4   2 131.631  10.097   3
   3   4  -2 135.276   9.612   2
   3   4  -2 138.196   9.001   3
  -3  -4   2 127.032   8.923   3
  -3  -4   2 125.106   8.531   2
   2   4  -2 777.764  21.680   2
   2   4  -2 787.548  20.172   3
  -2  -4   2 850.827  22.373   2
  -2  -4   2 789.885  20.243   3
   1   4  -2 996.454  25.708   2
  -1  -4   2 1031.45   25.85   2
  -1  -4   2 1011.16   21.56   3
   0   4  -2 346.721  12.283   1
   0   4  -2 363.794  13.916   2
   0  -4   2 381.072  13.857   2
   0  -4   2 372.312   8.500   3
  -1   4  -2 375.292  15.145   2
  -1   4  -2 367.807  11.809   1
   1  -4   2 378.834  12.193   1
  -2   4  -2 212.126   8.869   1
   2  -4   2 215.472   8.836   1
   2  -4   2 223.744   7.080   3
  -3   4  -2 135.406   7.106   1
  -3   4  -2 125.802   6.875   3
   3  -4   2 118.289   6.798   1
   3  -4   2 123.629   6.493   3
  -4   4  -2 201.831   9.206   1
  -4   4  -2 191.027   9.399   3
   4  -4   2 180.133   9.520   3
   4  -4   2 205.747   9.120   1
  -5   4  -2 -0.7917  5.2655   3
   5  -4   2 1.23261 4.19843   1
   5  -4   2 6.87716 5.10949   3
  -6   4  -2 90.1467  9.7526   3
   6  -4   2 78.4688  9.4161   3
   6  -4   2 93.8033  7.8664   1
  -7   4  -2 55.9320  9.2772   3
   7  -4   2 55.5883  7.2114   1
   7  -4   2 53.3644  9.2985   3
  -8   4  -2 11.0367  8.2988   3
   8  -4   2 9.04895 8.55637   3
   8  -4   2 12.0719  7.5105   1
  -9   4  -2  0.2031 13.9307   3
   9  -4   2 -6.6505 14.4935   3
   9  -4   2 4.33202 6.30431   1
  11   3  -2 -7.1014 15.3283   1
 -11  -3   2 48.1463 17.0716   3
 -11  -3   2 -4.4977 18.3551   2
  10   3  -2 10.6150 10.4685   1
  10   3  -2 -13.704  13.855   3
 -10  -3   2  5.0476 10.5987   3
 -10  -3   2 20.2219 12.1700   2
   9   3  -2  7.4732 10.8919   3
  -9  -3   2 12.7155 10.4502   3
  -9  -3   2 10.1446  8.0755   2
   8   3  -2 46.7837 11.3761   3
  -8  -3   2 42.4246 10.9191   2
  -8  -3   2 28.1337 10.4124   3
   7   3  -2 9.98128 6.29594   3
  -7  -3   2 9.04171 8.94875   2
  -7  -3   2 1.73191 6.01321   3
   6   3  -2 77.5917 10.3136   3
  -6  -3   2 80.0505 10.3029   3
  -6  -3   2 82.0899  9.9643   2
   5   3  -2 73.3831  7.7702   3
  -5  -3   2 61.2579  8.5281   3
  -5  -3   2 68.4990  7.3625   2
   4   3  -2 106.897   8.198   3
  -4  -3   2 98.3515  8.9966   3
  -4  -3   2 106.547   8.476   2
   3   3  -2 613.867  18.540   2
   3   3  -2 603.692  18.220   3
  -3  -3   2 646.305  19.064   3
  -3  -3   2 632.001  18.031   2
   2   3  -2 848.455  20.602   3
   2   3  -2 833.769  21.292   2
  -2  -3   2 851.559  20.909   2
  -2  -3   2 842.423  20.623   3
   1   3  -2 436.974  14.219   1
   1   3  -2 466.100  14.071   2
  -1  -3   2 460.640  11.938   3
  -1  -3   2 463.934  13.753   2
   0   3  -2 207.593   8.628   1
   0   3  -2 216.074   9.663   2
   0  -3   2 208.049   8.864   1
  -1   3  -2 1022.48   23.74   1
   1  -3   2 1073.50   20.51   3
   1  -3   2 1049.64   23.94   1
  -2   3  -2 114.395   6.536   1
   2  -3   2 99.7534  6.1393   1
   2  -3   2 95.9081  5.4071   3
  -3   3  -2 279.362  10.833   3
  -3   3  -2 274.975  10.561   1
   3  -3   2 288.202  11.016   1
   3  -3   2 267.965  10.147   3
  -4   3  -2 459.377  15.240   1
  -4   3  -2 469.590  16.382   3
   4  -3   2 488.308  16.604   3
   4  -3   2 488.003  15.596   1
  -5   3  -2 30.0414  6.6293   3
   5  -3   2 28.0955  5.6195   1
   5  -3   2 33.3988  6.9301   3
  -6   3  -2 20.9607  6.9431   3
   6  -3   2 18.2651  5.6777   1
   6  -3   2 20.9316  7.2420   3
  -7   3  -2 22.9527  8.3679   3
   7  -3   2 13.7690  5.8818   1
  -8   3  -2 9.76883 9.23199   3
   8  -3   2 -0.4771  8.9786   3
   8  -3   2 1.39570 5.80935   1
  -9   3  -2 11.6448 10.4887   3
   9  -3   2 12.8797 12.4065   3
   9  -3   2 6.42921 6.53610   1
  11   2  -2  5.9602 15.1044   1
 -11  -2   2  8.7372 15.8587   2
 -11  -2   2 17.7627 17.5150   3
  10   2  -2 15.1752 10.5389   1
  10   2  -2 20.0594 13.0745   3
 -10  -2   2 32.2095 12.8847   3
 -10  -2   2 32.8098 13.5121   2
   9   2  -2 31.4281 11.9342   3
  -9  -2   2 32.8182 11.4340   3
  -9  -2   2 15.5122 10.0249   2
   8   2  -2 -19.412  10.345   3
  -8  -2   2 -11.093   8.849   2
  -8  -2   2 4.71221 6.85408   3
   7   2  -2 28.8587  8.7568   3
  -7  -2   2 23.1794  9.1041   2
  -7  -2   2 14.5573  6.3253   3
   6   2  -2 53.1044  8.9305   3
  -6  -2   2 43.5797  7.1948   3
  -6  -2   2 46.7608  8.5487   2
   5   2  -2 161.565  10.618   3
  -5  -2   2 164.890  10.896   2
  -5  -2   2 162.389  11.489   3
   4   2  -2 9.28223 5.69580   3
  -4  -2   2 7.07351 5.69955   3
  -4  -2   2 5.67975 5.14245   2
   3   2  -2 34.2075  5.4072   2
   3   2  -2 30.3707  4.5144   3
  -3  -2   2 40.9244  4.6010   2
  -3  -2   2 38.6493  4.8703   3
   2   2  -2 20.5614  4.1285   3
   2   2  -2 27.9912  4.3659   2
  -2  -2   2 23.0228  3.6231   3
  -2  -2   2 21.4342  3.3765   2
   0   2  -2 104.621   6.342   2
   0   2  -2 98.1827  5.6968   1
   0  -2   2 96.9507  6.0394   1
  -1   2  -2 197.299   8.318   1
   1  -2   2 216.895   8.476   3
   1  -2   2 196.072   8.083   1
  -2   2  -2 1079.04   25.05   1
   2  -2   2 1100.57   24.04   3
   2  -2   2 1088.34   25.08   1
  -3   2  -2 94.1764  7.2213   3
  -3   2  -2 94.5845  6.6492   1
   3  -2   2 99.0670  6.7951   1
   3  -2   2 97.8606  7.2902   3
  -4   2  -2 26.5128  5.0178   3
   4  -2   2 34.9613  6.4354   3
   4  -2   2 42.8182  5.6118   1
  -5   2  -2 0.91833 5.75724   3
   5  -2   2 -0.0991  5.9455   3
   5  -2   2 -3.5863  4.4732   1
  -6   2  -2 77.0517 10.0761   3
   6  -2   2 63.2178  7.9009   1
   6  -2   2 72.2956  8.5812   3
  -7   2  -2 -1.2621  8.0834   3
   7  -2   2 -5.8719  8.0366   3
   7  -2   2 9.63177 5.54264   1
  -8   2  -2 10.8185  6.9970   3
   8  -2   2 19.0982  6.4312   1
   8  -2   2 26.6726 10.3137   3
  -9   2  -2 -2.0721  7.3875   3
   9  -2   2 -5.0377  8.4179   1
   9  -2   2 -5.6847 13.2173   3
  11   1  -2 -10.009  14.414   1
 -11  -1   2 -4.9088 12.3221   2
 -11  -1   2 16.1984 17.0501   3
  10   1  -2 23.4797  9.0504   1
  10   1  -2 16.7931 12.2208   3
 -10  -1   2 13.9033  8.6267   3
 -10  -1   2 -1.5820 10.2162   2
   9   1  -2 4.75146 7.45032   1
   9   1  -2 14.2730 11.0186   3
  -9  -1   2 22.2626  7.8006   2
  -9  -1   2 9.38482 7.72851   3
   8   1  -2 24.4091  9.4434   3
  -8  -1   2 9.25781 7.16025   2
  -8  -1   2 27.5258  8.0923   3
   7   1  -2 72.1074  9.2346   3
  -7  -1   2 62.3890  8.5928   3
  -7  -1   2 46.9754  9.3670   2
   6   1  -2 35.2819  8.4582   3
  -6  -1   2 57.8087  8.7689   3
   5   1  -2 153.868  11.038   3
  -5  -1   2 169.731  11.623   3
   4   1  -2 146.895   9.759   3
  -4  -1   2 165.095   9.593   3
  -4  -1   2 143.624   8.408   2
   3   1  -2 193.382   9.639   3
  -3  -1   2 166.958   8.681   3
  -3  -1   2 185.053   7.792   2
   2   1  -2 559.412  15.678   1
   2   1  -2 580.215  13.215   2
  -2  -1   2 556.961  15.475   3
  -2  -1   2 551.440  12.602   2
  -1   1  -2 3604.26   66.55   1
   1  -1   2 3530.15   66.56   1
  -2   1  -2 266.294  10.121   1
   2  -1   2 277.434  10.391   3
   2  -1   2 260.757  10.337   1
  -3   1  -2 168.387   9.143   1
  -3   1  -2 159.650   9.599   3
   3  -1   2 163.455   9.519   3
   3  -1   2 163.394   8.842   1
  -4   1  -2 68.8897  6.8401   3
   4  -1   2 59.4708  6.5464   3
   4  -1   2 60.0075  6.1405   1
  -5   1  -2 -3.9774  6.1646   3
   5  -1   2 -3.1496  4.5465   3
   5  -1   2 3.53609 4.84686   1
   6  -1   2 27.0166  8.5905   3
   6  -1   2 20.5203  6.4035   1
  -7   1  -2 70.1179 11.3775   3
   7  -1   2 56.8542 10.8331   3
   7  -1   2 70.2200  9.0702   1
  -8   1  -2 38.2426  8.9796   3
   8  -1   2 43.8266  8.5963   1
  -9   1  -2 9.65985 8.14268   3
   9  -1   2 10.6119 10.5237   3
   9  -1   2 18.6777  8.6180   1
 -10   1  -2 4.92583 9.95464   3
  10  -1   2 -1.1159 18.3977   3
  10  -1   2 -13.180  13.577   1
  11   0  -2  4.6545 10.1349   1
 -11   0   2 23.3928 15.3007   3
 -11   0   2 -5.2381 11.7940   2
  10   0  -2 27.6725  8.3308   1
  10   0  -2  7.0399 13.5833   3
 -10   0   2 13.9877  9.8770   2
 -10   0   2  4.5098 10.9236   3
   9   0  -2 6.17449 7.05487   1
   9   0  -2 -5.5204 10.7256   3
  -9   0   2 -6.8722  9.6771   3
   8   0  -2 8.23513 8.66428   3
  -8   0   2 4.55392 8.25646   3
   7   0  -2 -5.1208  7.4023   3
  -7   0   2 -3.0355  5.8559   3
   6   0  -2 49.5350  7.1372   3
  -6   0   2 31.2820  7.8032   3
   5   0  -2 84.7184  8.8406   3
  -5   0   2 100.545   9.306   3
   4   0  -2 112.103   8.748   3
  -4   0   2 109.473   7.757   3
  -3   0   2 2450.46   49.05   3
   2   0  -2 9999.99  174.03   1
  -1   0  -2 5352.97  102.33   1
   1   0   2 6005.93  103.20   1
  -2   0  -2 54.0064  5.1885   1
   2   0   2 51.7551  5.9761   3
   2   0   2 52.7485  5.0455   1
  -3   0  -2 146.168   9.667   3
  -3   0  -2 121.115   8.323   1
   3   0   2 126.447   9.099   3
   3   0   2 131.847   8.194   1
  -4   0  -2 72.5351  7.4314   3
   4   0   2 99.2902  8.9455   3
   4   0   2 83.2546  7.9474   1
  -5   0  -2 33.0247  7.6623   3
   5   0   2 24.1247  6.3722   1
   5   0   2 41.0852  8.0173   3
  -6   0  -2 113.878  11.825   3
   6   0   2 113.733  12.033   3
   6   0   2 122.406   9.842   1
  -7   0  -2 -2.1766  8.4113   3
   7   0   2 -4.6199  5.2069   1
   7   0   2 -11.714   8.821   3
  -8   0  -2 -9.4486  7.4637   3
   8   0   2 2.12678 7.60684   1
   8   0   2 19.7404 10.7673   3
  -9   0  -2 6.97200 8.63334   3
   9   0   2 2.03755 8.35138   1
   9   0   2 18.5536 12.8989   3
 -10   0  -2 13.0952 10.2879   3
  10   0   2 -12.371  14.348   1
  10   0   2 -13.067  17.905   3
  11  -1  -2  3.6166 10.0279   1
 -11   1   2 5.23552 9.63122   3
 -11   1   2  3.4781 11.2778   2
  10  -1  -2 7.02205 7.01953   1
 -10   1   2 24.8858  9.0750   3
   9  -1  -2 28.6746 10.9423   3
   9  -1  -2 23.6831  7.0808   1
  -9   1   2 8.94857 7.34912   3
   8  -1  -2 14.0472  7.1024   3
   8  -1  -2 23.9251  6.4989   1
  -8   1   2 7.57528 8.24287   3
   7  -1  -2 56.7090  9.4015   3
  -7   1   2 64.6923  9.7723   3
   6  -1  -2 52.9437  8.3339   3
  -6   1   2 31.9322  7.6373   3
   5  -1  -2 174.113  10.960   3
  -5   1   2 157.141  10.719   3
  -4   1   2 155.510   9.308   3
   3  -1  -2 187.602   7.366   1
  -3   1   2 208.665   9.499   3
   2  -1  -2 532.421  13.367   1
  -2   1   2 571.337  13.746   1
  -2   1   2 547.122  11.742   2
  -1  -1  -2 3444.99   68.81   1
   1   1   2 3847.09   69.86   1
  -2  -1  -2 283.911  11.950   1
   2   1   2 267.849  11.585   3
   2   1   2 282.466  11.887   1
  -3  -1  -2 174.682  11.000   3
   3   1   2 178.165  10.673   3
   3   1   2 173.092  10.529   1
  -4  -1  -2 61.9541  8.6066   3
   4   1   2 59.2599  8.3564   3
   4   1   2 54.6289  7.8997   1
  -5  -1  -2 -3.6501  4.9134   3
   5   1   2 5.00402 7.11859   3
   5   1   2 -5.2246  6.0861   1
  -6  -1  -2 9.57375 6.51128   3
   6   1   2 2.47656 7.95568   3
   6   1   2 -9.9160  7.1419   1
  -7  -1  -2 69.7656 11.9753   3
   7   1   2 40.5591 11.0232   3
   7   1   2 71.1148 10.4516   1
  -8  -1  -2 37.7298 12.0129   3
   8   1   2 13.1082 10.0204   3
   8   1   2 25.8769  9.0078   1
  -9  -1  -2 1.98357 8.27538   3
   9   1   2 15.4029 10.0278   1
   9   1   2 11.2774  9.4923   3
 -10  -1  -2 21.2177 18.8290   3
  10   1   2 -17.667  13.795   1
  11  -2  -2 -13.155   9.920   1
 -11   2   2 -0.6098 12.1461   3
  10  -2  -2 23.9524  6.6000   1
 -10   2   2 15.3525 10.8813   3
   9  -2  -2 37.1870  6.7347   1
  -9   2   2 41.4611 11.5400   3
   8  -2  -2 7.12558 4.69194   1
  -8   2   2 -11.968   7.853   3
  -7   2   2 20.8240  7.5215   3
  -6   2   2 33.9305  7.5181   3
  -5   2   2 159.761   9.887   3
   4  -2  -2 5.11870 2.30491   1
  -4   2   2 4.12963 4.73833   3
   3  -2  -2 35.2211  3.0326   1
  -3   2   2 48.7668  5.5779   3
  -3   2   2 39.2720  3.5309   2
   2  -2  -2 24.9453  3.0707   1
   2  -2  -2 25.6766  2.8493   2
  -2   2   2 23.8774  2.7394   1
  -2   2   2 24.3556  2.8494   2
   0  -2  -2 96.2975  5.8587   1
   0  -2  -2 125.711   9.391   2
   0   2   2 87.3847  6.4702   1
   0   2   2 113.712   8.463   2
  -1  -2  -2 190.964   9.754   2
  -1  -2  -2 199.753   9.043   1
   1   2   2 204.158   9.676   3
   1   2   2 197.851   9.608   1
   2   2   2 1141.62   28.95   1
   2   2   2 1109.12   27.79   3
  -3  -2  -2 85.9057  9.1943   3
   3   2   2 89.4909  8.7788   3
   3   2   2 93.8334  7.9974   1
  -4  -2  -2 32.1752  6.4309   3
   4   2   2 28.8984  6.7679   1
   4   2   2 45.6745  6.9893   3
  -5  -2  -2 8.82857 7.69250   3
   5   2   2 5.05698 5.14482   3
   5   2   2 10.3746  7.2771   1
  -6  -2  -2 91.1460 12.2546   3
   6   2   2 96.0989 11.9118   3
   6   2   2 73.7713 10.5659   1
  -7  -2  -2 -1.9682  7.4318   3
   7   2   2 -4.6837  6.2824   1
   7   2   2 10.7506  6.9685   3
  -8  -2  -2  6.2733 10.9380   3
  -8  -2  -2 -6.6899 12.7975   2
   8   2   2 8.01385 8.96655   1
   8   2   2 -8.4465 10.5770   3
  -9  -2  -2  7.7363 14.7576   2
  -9  -2  -2  8.6286 13.9161   3
   9   2   2  8.6153 15.6208   3
   9   2   2 -1.4665  9.1319   1
 -11   3   2  7.1221 16.7655   3
  10  -3  -2 -4.5363  5.3361   1
  10  -3  -2 3.02885 5.44583   1
 -10   3   2  9.8918 10.7261   3
   9  -3  -2 15.0031  4.3705   1
   9  -3  -2 6.44512 3.93944   1
  -9   3   2 8.44242 8.81798   3
   8  -3  -2 24.7870  4.4804   1
   8  -3  -2 23.3403  4.6231   1
  -8   3   2 33.7444  9.0977   3
   7  -3  -2 0.93646 3.63075   1
   7  -3  -2 10.5483  3.5273   1
  -7   3   2 3.48595 4.89450   3
   6  -3  -2 73.5001  4.8594   1
  -6   3   2 66.3504  8.4925   3
   5  -3  -2 78.5492  4.1045   1
  -5   3   2 70.7881  7.5977   3
   4  -3  -2 96.7828  4.1116   1
  -4   3   2 114.946   7.605   2
  -4   3   2 116.901   8.373   3
   3  -3  -2 598.976  13.356   1
  -3   3   2 642.237  13.654   1
  -3   3   2 623.179  17.054   2
   2  -3  -2 825.040  20.104   2
   2  -3  -2 834.322  18.147   1
  -2   3   2 865.977  20.509   2
  -2   3   2 855.170  18.367   1
   1  -3  -2 448.435  13.069   2
   1  -3  -2 421.883  12.221   1
  -1   3   2 456.813  13.616   2
  -1   3   2 428.276  12.260   1
   0  -3  -2 206.557   9.851   2
   0  -3  -2 210.667   9.407   1
   0   3   2 219.985   9.123   1
   0   3   2 196.037  10.627   2
  -1  -3  -2 1044.52   27.38   2
   1   3   2 993.723  26.222   1
   1   3   2 1087.82   25.52   3
  -2  -3  -2 116.860  11.204   2
   2   3   2 116.258   8.895   3
   2   3   2 121.515   9.002   1
  -3  -3  -2 268.843  13.245   3
  -3  -3  -2 287.801  16.254   2
   3   3   2 275.213  13.747   1
   3   3   2 276.060  13.065   3
  -4  -3  -2 490.236  20.389   3
  -4  -3  -2 508.268  22.755   2
   4   3   2 495.091  20.552   1
   4   3   2 502.154  20.397   3
  -5  -3  -2 64.1820 13.0271   2
  -5  -3  -2 28.4878  7.1736   3
   5   3   2 31.9522  8.6233   1
   5   3   2 27.5217  8.3846   3
  -6  -3  -2 3.02158 8.64289   2
  -6  -3  -2 7.36337 6.52961   3
   6   3   2 31.2704  9.9013   1
   6   3   2 15.1189  7.2223   3
  -7  -3  -2  3.7404 11.5612   2
  -7  -3  -2 1.72583 9.91247   3
   7   3   2 1.73887 8.84706   1
   7   3   2 14.6748 10.4774   3
  -8  -3  -2  2.6379 13.2984   2
  -8  -3  -2 15.4126 10.8793   3
   8   3   2 2.89518 7.10511   1
   8   3   2  5.1682 12.5207   3
  -9  -3  -2 14.8346 15.5862   2
   9   3   2  6.5858 15.3373   3
   9   3   2  6.0231 11.1978   1
 -10   4   2 -5.7473 10.4630   3
  -9   4   2 20.0582  7.6181   3
  -8   4   2 39.2509  9.6671   3
  -7   4   2 84.5918 10.2352   3
  -6   4   2 23.0085  5.3905   3
  -6   4   2 24.7060  6.7237   2
  -5   4   2 60.9637  7.2178   3
  -5   4   2 59.2255  7.2648   2
  -4   4   2 110.634   7.381   3
  -4   4   2 120.852   8.322   2
   3  -4  -2 128.012   4.319   1
  -3   4   2 127.422   4.334   1
  -3   4   2 112.324   7.035   2
   2  -4  -2 819.315  21.418   2
   2  -4  -2 799.287  18.099   1
  -2   4   2 824.151  21.670   2
  -2   4   2 817.408  18.307   1
   1  -4  -2 1009.79   25.21   2
   1  -4  -2 986.013  23.139   1
  -1   4   2 1047.73   23.84   1
  -1   4   2 1009.51   25.29   2
   0  -4  -2 364.307  13.574   2
   0   4   2 377.697  13.138   1
   0   4   2 388.144  14.928   2
  -1  -4  -2 403.743  16.136   2
   1   4   2 404.984  16.727   2
   1   4   2 383.060  13.834   3
   1   4   2 367.081  14.629   1
  -2  -4  -2 236.056  14.335   2
   2   4   2 242.417  12.188   3
   2   4   2 202.283  11.953   1
  -3  -4  -2 137.389  13.238   2
  -3  -4  -2 140.176  11.274   3
   3   4   2 138.424  10.481   3
   3   4   2 122.289  10.942   1
  -4  -4  -2 221.826  14.358   3
  -4  -4  -2 217.967  15.090   2
   4   4   2 214.473  14.323   3
   4   4   2 195.555  13.762   1
  -5  -4  -2 19.8978 11.4746   2
  -5  -4  -2 -2.2337  8.3658   3
   5   4   2 0.31816 5.57782   3
   5   4   2 -5.1572  6.2823   1
  -6  -4  -2 80.8640 12.7113   3
  -6  -4  -2 77.2213 15.4035   2
   6   4   2 100.589  12.948   3
   6   4   2 88.6221 12.3185   1
  -7  -4  -2 50.1896 12.4592   3
  -7  -4  -2 28.3703 13.1505   2
   7   4   2 58.9973 10.4442   3
   7   4   2 70.6488 12.7114   1
  -8  -4  -2  8.5480 14.0237   2
  -8  -4  -2 -5.4647 11.2058   3
   8   4   2 16.6049  9.4693   1
   8   4   2 31.6939 10.2993   3
  -9  -4  -2 -10.532  13.738   2
  -9  -4  -2 -17.130   9.779   3
   9   4   2  4.8106 12.2320   3
   9   4   2  8.0877 14.0879   1
 -10   5   2  9.4878 14.8714   2
 -10   5   2 -0.6935 10.1176   3
  -9   5   2 8.16220 9.34267   2
  -9   5   2 22.1921  8.9017   3
  -8   5   2 -17.146   7.781   3
  -8   5   2 -1.9263  8.3217   2
  -7   5   2 13.2839  5.3822   3
  -7   5   2 19.8018  7.6168   2
  -6   5   2 169.227  11.551   3
  -6   5   2 156.528  12.132   2
  -5   5   2 78.9455  7.9338   3
  -5   5   2 77.0061  7.5704   2
  -4   5   2 490.188  18.216   2
  -4   5   2 518.347  16.784   3
   3  -5  -2 442.847  16.129   2
  -3   5   2 422.396  15.728   2
  -3   5   2 451.681  10.452   1
   2  -5  -2 332.450  13.422   2
  -2   5   2 323.903  13.315   2
  -2   5   2 340.026  10.458   1
   1  -5  -2 342.890  13.759   2
  -1   5   2 340.221  12.084   1
  -1   5   2 330.814  13.876   2
   0  -5  -2 31.6601  6.6865   2
   0   5   2 49.6862  5.5546   1
   0   5   2 49.8317  8.1213   2
  -1  -5  -2 72.0764  9.2202   2
   1   5   2 54.7319  6.0780   3
   1   5   2 66.2330  9.9365   2
   1   5   2 63.8229  7.9728   1
  -2  -5  -2 475.343  20.217   2
   2   5   2 535.423  20.231   1
   2   5   2 460.924  17.235   3
   2   5   2 488.802  20.778   2
  -3  -5  -2 72.0295 11.4160   2
   3   5   2 63.8459  9.1291   1
   3   5   2 64.0573  7.5612   3
  -4  -5  -2 141.689  13.902   2
  -4  -5  -2 127.047  11.113   3
   4   5   2 142.421  12.566   1
   4   5   2 154.868  12.692   3
  -5  -5  -2 153.356  14.121   3
  -5  -5  -2 161.349  17.255   2
   5   5   2 148.053  12.322   3
   5   5   2 167.956  13.846   1
  -6  -5  -2 131.126  14.653   3
  -6  -5  -2 119.122  14.623   2
   6   5   2 119.911  14.259   1
   6   5   2 106.834  13.419   3
  -7  -5  -2 18.2888 11.3208   3
  -7  -5  -2  9.4796 10.1253   2
   7   5   2  8.5066 10.9645   3
   7   5   2 -8.1730 10.2876   1
  -8  -5  -2 22.3640 15.9380   2
  -8  -5  -2 19.2890 10.7817   3
   8   5   2 10.2185 11.0041   3
   8   5   2 5.30675 7.86406   1
  -9  -5  -2 35.6173 17.7713   3
  -9  -5  -2 -23.486  12.813   2
   9   5   2  2.7321 18.4658   1
   9   5   2 -15.234  14.039   3
 -10   6   2 4.71098 7.86113   2
 -10   6   2  1.4483 13.4231   3
  -9   6   2 44.6448  9.4418   2
  -9   6   2 35.2928  8.1285   3
  -8   6   2 45.2704 10.5856   2
  -8   6   2 64.4753  9.5421   3
  -7   6   2 54.9925  8.3874   3
  -7   6   2 51.5341  9.3808   2
  -6   6   2 164.878  10.668   3
  -6   6   2 181.385  13.261   2
  -5   6   2 13.1129  5.1989   3
  -5   6   2 26.6738  5.5395   2
  -4   6   2 72.3775  6.7437   3
  -4   6   2 75.6411  8.1624   2
   3  -6  -2 334.040  14.380   2
  -3   6   2 320.627   9.072   1
  -3   6   2 335.252  15.122   2
   2  -6  -2 694.436  22.027   2
  -2   6   2 682.556  17.680   1
  -2   6   2 649.544  21.374   2
   1  -6  -2 382.118  15.628   2
  -1   6   2 359.671  13.366   1
  -1   6   2 367.772  15.775   2
   0  -6  -2 8.83039 6.72446   2
   0   6   2 1.03541 7.80811   2
   0   6   2 2.93257 4.82927   1
  -1  -6  -2 605.056  22.436   2
   1   6   2 604.183  21.271   1
   1   6   2 597.867  19.559   3
   1   6   2 631.135  23.704   2
  -2  -6  -2 6.21819 8.36664   2
   2   6   2 22.8285  7.5624   1
   2   6   2 20.3117  6.2823   3
   2   6   2 -0.5345  9.0857   2
  -3  -6  -2 27.7111  9.9595   2
   3   6   2 13.6746  7.0164   1
   3   6   2 19.3901  7.1552   3
  -4  -6  -2 32.0165  8.8121   2
  -4  -6  -2 15.4650  6.9671   3
   4   6   2 24.1791  8.2862   3
   4   6   2 16.4107  8.2903   1
  -5  -6  -2 134.219  14.083   3
  -5  -6  -2 117.024  13.789   2
   5   6   2 135.684  14.353   1
   5   6   2 113.396  11.670   3
  -6  -6  -2 24.9208 13.2398   2
  -6  -6  -2 20.9923  7.9554   3
   6   6   2 8.18894 9.57214   3
   6   6   2 23.9675 11.0473   1
  -7  -6  -2 17.9209 13.5283   2
  -7  -6  -2 9.78047 8.12229   3
   7   6   2 -13.522  10.491   1
   7   6   2  0.0817 10.6103   3
  -8  -6  -2 12.9474 12.1634   3
  -8  -6  -2 -0.8316 15.3081   2
   8   6   2 16.8553 12.5247   1
   8   6   2 -11.451  12.255   3
  -9  -6  -2 -24.259  13.521   2
  -9  -6  -2  2.7279 10.1487   3
   9   6   2 -2.5004 15.7400   1
 -10   7   2 -9.9584 16.1309   2
 -10   7   2 -5.8695 12.4405   3
  -9   7   2 16.1058  8.8008   3
  -9   7   2 11.4003  9.8845   2
  -8   7   2 15.0183  8.9812   2
  -8   7   2 28.3247  8.2052   3
  -7   7   2 67.7136  8.8437   3
  -7   7   2 89.2515 11.7087   2
  -6   7   2 11.5752  5.5648   3
  -6   7   2 6.24914 7.01454   2
  -5   7   2 23.9205  7.3493   2
  -5   7   2 15.5929  5.1591   3
  -4   7   2 169.451   9.229   3
  -4   7   2 206.112  12.541   2
   3  -7  -2 40.4518  6.1628   2
  -3   7   2 29.2232  5.5608   2
  -3   7   2 32.1313  3.2480   1
   2  -7  -2 4.26344 5.65750   2
  -2   7   2 2.23498 3.98502   2
  -2   7   2 8.20167 3.53133   1
   1  -7  -2 425.209  17.953   2
  -1   7   2 444.101  15.610   1
  -1   7   2 415.494  18.191   2
   0  -7  -2 343.668  16.569   2
   0   7   2 325.355  14.182   1
   0   7   2 326.513  13.549   3
   0   7   2 329.036  16.174   2
  -1  -7  -2 29.2025  7.0232   2
   1   7   2 23.5139  6.3285   3
   1   7   2 14.4865  6.4516   1
   1   7   2 15.0970  6.8793   2
  -2  -7  -2 36.2253  9.2029   2
   2   7   2 26.3814 10.9647   2
   2   7   2 26.2331  6.2336   1
   2   7   2 37.3298  7.5337   3
  -3  -7  -2 71.9328 12.2559   2
   3   7   2 71.1341 10.1448   1
   3   7   2 96.5005 11.7969   2
   3   7   2 94.2906 10.3352   3
  -4  -7  -2 328.138  20.624   2
   4   7   2 312.483  18.274   3
   4   7   2 303.902  18.216   1
  -5  -7  -2 123.581  12.707   3
  -5  -7  -2 111.432  15.605   2
   5   7   2 123.709  12.221   3
   5   7   2 116.277  12.896   1
  -6  -7  -2 16.8329 10.8571   3
  -6  -7  -2 -3.7683 11.8525   2
   6   7   2 11.2998 10.0166   3
   6   7   2 8.52176 7.94996   1
  -7  -7  -2 -0.6621 11.4756   3
  -7  -7  -2 -0.2939 12.8034   2
   7   7   2 16.7630 11.7520   3
   7   7   2 -7.1707 11.4309   1
  -8  -7  -2 -7.3882 15.2290   2
   8   7   2 -23.497  13.208   1
   8   7   2  1.7713 13.2659   3
   9   7   2 18.0299 15.1505   1
 -10   8   2  7.4479 17.1329   2
 -10   8   2 -1.7929  9.4530   3
  -9   8   2 10.8190 12.2771   2
  -9   8   2 -6.1783  8.0066   3
  -8   8   2 16.4094  7.7601   2
  -8   8   2 -3.0816  6.5517   3
  -7   8   2 20.0268  6.2394   3
  -7   8   2 21.6522  7.3039   2
  -6   8   2 19.6181  6.0081   3
  -6   8   2 40.3132  9.4133   2
  -5   8   2 105.030   8.124   3
  -5   8   2 103.335  10.197   2
  -4   8   2 16.6747  5.5283   2
  -4   8   2 19.3906  4.4998   3
   3  -8  -2 87.1994  9.8183   2
  -3   8   2 70.8329  9.2305   2
  -3   8   2 80.0513  5.2941   1
   2  -8  -2 94.2001  9.8022   2
  -2   8   2 87.5687  6.7768   1
  -2   8   2 84.8516  8.8604   2
   1  -8  -2 45.7797  8.3065   2
  -1   8   2 45.1527  8.6453   2
  -1   8   2 48.2588  6.7438   1
   0  -8  -2 36.8210  8.6717   2
   0   8   2 34.0085  7.2048   1
   0   8   2 25.7242  9.5601   2
   0   8   2 33.1854  6.1115   3
  -1  -8  -2 8.64369 5.68140   2
   1   8   2 25.6930 10.2345   2
   1   8   2 24.3682  6.4589   3
   1   8   2 6.44399 5.02063   1
  -2  -8  -2 16.7344  8.9892   2
   2   8   2 6.56552 5.75937   3
   2   8   2 -14.141  11.385   2
   2   8   2 3.03126 6.72252   1
  -3  -8  -2 70.3562 10.6468   2
   3   8   2 68.4802  9.9840   1
   3   8   2 53.8212 13.4793   2
   3   8   2 63.0029  9.5639   3
  -4  -8  -2 25.0581  9.2221   2
   4   8   2 30.6260  9.8978   1
   4   8   2 21.6058  7.3908   3
  -5  -8  -2 24.6952 12.4758   2
   5   8   2 4.46659 8.79134   3
   5   8   2 39.5131 11.9486   1
  -6  -8  -2 26.6464  9.9099   2
   6   8   2 -6.0175 10.1132   3
   6   8   2  5.0514 10.5012   1
  -7  -8  -2 -1.5230 13.3120   2
   7   8   2 9.50288 9.02584   1
   7   8   2  9.3744 11.8082   3
  -8  -8  -2 -24.985  16.560   2
   8   8   2  5.0115 16.4626   3
   8   8   2 -19.661  13.541   1
  -9   9   2 -3.3564 13.5598   2
  -9   9   2 -1.4337  9.9427   3
  -8   9   2 -10.483   9.367   2
  -8   9   2 3.12766 5.25587   3
  -7   9   2 -4.0916  5.8680   3
  -7   9   2 -8.0581  8.3159   2
  -6   9   2 26.3492  9.0228   2
  -5   9   2 37.1876  7.4489   2
  -5   9   2 23.2135  5.0259   3
  -4   9   2 26.2959  4.6020   3
  -4   9   2 21.3654  7.9365   2
   3  -9  -2 14.9926  7.3737   2
  -3   9   2 10.7571  6.6245   2
  -3   9   2 10.8915  3.3611   1
   2  -9  -2 37.7006  7.7821   2
  -2   9   2 22.3435  4.3531   1
  -2   9   2 16.1859  6.1531   2
   1  -9  -2 27.6817  8.4129   2
  -1   9   2 23.9821  4.9616   1
  -1   9   2 34.7089  8.1747   2
   0  -9  -2 49.0264  7.9726   2
   0   9   2 54.6615  8.0246   1
   0   9   2 51.6526 10.8698   2
   0   9   2 41.3795  5.6612   3
  -1  -9  -2 78.3118  9.6076   2
   1   9   2 73.3077  8.4744   3
   1   9   2 67.0581  9.4380   1
   1   9   2 71.3235 12.5049   2
  -2  -9  -2 47.8863 10.6475   2
   2   9   2 49.0076 10.0740   1
   2   9   2 31.0046 12.4562   2
   2   9   2 50.6360  7.4502   3
  -3  -9  -2 23.0780 10.1114   2
   3   9   2 22.2425  7.6730   3
   3   9   2 15.5483  6.8787   1
   3   9   2 26.2589 13.7403   2
  -4  -9  -2 26.2300 11.7849   2
   4   9   2 30.0361 10.1585   3
   4   9   2 27.4780 10.1902   1
  -5  -9  -2 31.0606 10.1686   2
   5   9   2 23.7662 10.3905   3
   5   9   2 60.6255 12.7659   1
  -6  -9  -2 6.27732 9.06515   2
   6   9   2 20.2328 11.1548   3
   6   9   2 20.7302 12.3114   1
  -7  -9  -2  2.9959 14.0394   2
   7   9   2  1.3892 11.9453   1
   7   9   2 14.7975 12.3789   3
   8   9   2  8.2716 12.5800   1
  -9  10   2 -6.6639 12.7011   2
  -9  10   2 12.1508  7.5681   3
  -8  10   2 -4.1392  6.2830   3
  -8  10   2 8.55004 7.58797   2
  -7  10   2 16.5084  5.9005   3
  -7  10   2 3.15727 8.90492   2
  -6  10   2 -1.6427  8.3479   2
  -6  10   2 -4.7715  4.7096   3
  -5  10   2 40.9673 10.0930   2
  -5  10   2 17.7548  4.6856   3
   4 -10  -2 6.13380 5.96361   2
  -4  10   2 9.76246 3.75905   3
  -4  10   2 0.87047 7.86365   2
   3 -10  -2 0.51082 7.08036   2
  -3  10   2 7.90026 8.26593   2
  -3  10   2 6.64774 3.34607   1
   2 -10  -2 27.0572  8.7984   2
  -2  10   2 14.6174  5.0890   1
  -2  10   2 14.3979  6.5341   2
   1 -10  -2 31.5413  9.3913   2
  -1  10   2 12.7529  9.4465   2
  -1  10   2 19.4481  5.1945   3
  -1  10   2 19.4458  5.8567   1
   0 -10  -2 160.044  14.505   2
   0  10   2 149.173  15.424   2
   0  10   2 141.988  11.841   1
   0  10   2 146.692   9.984   3
  -1 -10  -2 0.42427 8.89693   2
   1  10   2 1.57456 5.18526   1
   1  10   2  4.4412 11.4986   2
   1  10   2 0.50450 5.67854   3
  -2 -10  -2 145.069  15.280   2
   2  10   2 146.825  17.773   2
   2  10   2 166.538  11.810   3
   2  10   2 163.555  14.084   1
  -3 -10  -2 39.2183 11.0505   2
   3  10   2 66.2700 10.4326   1
   3  10   2 65.9254 14.6718   2
   3  10   2 68.4769 10.6450   3
  -4 -10  -2 42.5417 12.8783   2
   4  10   2 18.4507  7.0429   3
   4  10   2 24.1114 11.2246   1
  -5 -10  -2 4.58922 8.45290   2
   5  10   2 3.25339 7.14966   3
   5  10   2 13.5610 10.4946   1
  -6 -10  -2 2.14027 9.25819   2
   6  10   2 -0.6579  7.1458   3
   6  10   2 -18.286  12.409   1
  -7 -10  -2 16.1656 17.4558   2
   7  10   2 -24.368  17.844   1
   7  10   2 0.37906 8.48597   3
   8  10   2  7.2709 11.3879   1
  -8  11   2 -1.2594  7.5753   3
  -8  11   2 -2.1689 13.9157   2
  -7  11   2 4.80695 5.38634   3
  -7  11   2 11.1218  7.8252   2
  -6  11   2 4.39294 9.69503   2
  -6  11   2 7.42214 4.60401   3
  -5  11   2 9.94150 9.14119   2
  -5  11   2 9.22423 3.99056   3
   4 -11  -2 11.4462  9.2058   2
  -4  11   2 8.79675 3.89976   3
  -4  11   2 11.7397  8.3396   2
   3 -11  -2 71.0863 11.7761   2
  -3  11   2 63.4513  6.2518   1
  -3  11   2 53.1243 10.4344   2
   2 -11  -2 36.9573 10.3489   2
  -2  11   2 39.9435 10.3597   2
  -2  11   2 34.8122  6.6782   1
  -2  11   2 36.7435  5.5112   3
   1 -11  -2 192.968  16.301   2
  -1  11   2 210.195  12.977   1
  -1  11   2 233.516  17.543   2
  -1  11   2 208.512  11.346   3
   0 -11  -2 417.415  23.339   2
   0  11   2 433.215  24.908   2
   0  11   2 453.689  20.944   1
   0  11   2 435.592  17.948   3
  -1 -11  -2  5.4243 10.1896   2
   1  11   2 8.04082 8.48958   1
   1  11   2 -4.0922 12.1372   2
  -2 -11  -2  1.7568 10.0023   2
   2  11   2 19.6196  7.2123   3
   2  11   2 15.5055 10.2928   2
   2  11   2 18.1334  7.4412   1
  -3 -11  -2 12.4220  8.3736   2
   3  11   2 10.9721  7.6790   3
   3  11   2 -20.630  13.990   2
   3  11   2 13.5405  9.5303   1
  -4 -11  -2 16.3498 11.3934   2
   4  11   2 41.0735 15.3957   2
   4  11   2 25.0690  9.6245   3
   4  11   2 11.4659  9.4966   1
  -5 -11  -2 -5.8242 12.0630   2
   5  11   2 -12.218  10.550   1
   5  11   2 -2.6679 10.0458   3
  -6 -11  -2 -4.9048 14.0585   2
   6  11   2  4.6699 11.6911   3
   6  11   2 -18.289  13.116   1
  -7 -11  -2  3.7772 17.0925   2
   7  11   2  6.9671 15.5501   1
   7  11   2  2.7099 22.6423   3
  -8  12   2 11.8106 16.6861   2
  -7  12   2 13.2464 11.7733   2
  -7  12   2 0.35338 4.52213   3
  -6  12   2 8.49941 4.89908   3
  -6  12   2 14.0530  9.7772   2
  -5  12   2 35.9067  9.4465   2
   4 -12  -2 70.4009 13.4388   2
  -4  12   2 56.0013  4.5636   1
  -4  12   2 66.3465  4.9025   1
  -4  12   2 63.0625 12.3466   2
  -4  12   2 68.7030  6.3316   3
   3 -12  -2 62.3528 12.5657   2
  -3  12   2 43.7143 11.6083   2
  -3  12   2 77.7410  7.1047   1
   2 -12  -2 70.8197 12.1812   2
  -2  12   2 52.5316  7.8091   1
  -2  12   2 68.4181  6.9389   3
  -2  12   2 72.2319 12.9538   2
   1 -12  -2 54.6633 11.7865   2
  -1  12   2 49.6351  8.6534   1
  -1  12   2 44.2403  6.6817   3
  -1  12   2 42.3906 12.5727   2
   0 -12  -2 69.4681 10.9393   2
   0  12   2 68.0448  9.9923   1
   0  12   2 73.0178  8.9487   3
   0  12   2 105.957  13.397   2
  -1 -12  -2 170.484  16.645   2
   1  12   2 138.377  14.060   1
   1  12   2 144.986  17.629   2
   1  12   2 129.177  10.400   3
  -2 -12  -2 4.48474 8.09887   2
   2  12   2 2.19021 7.31972   3
   2  12   2 -8.9080  9.8273   1
   2  12   2 -1.5482 12.7789   2
  -3 -12  -2 -3.4227 10.7143   2
   3  12   2 10.5813  8.3947   3
   3  12   2 15.4115 10.9464   2
   3  12   2  4.0574 10.0227   1
  -4 -12  -2 -4.4703  8.6287   2
   4  12   2 -8.8615  8.4714   1
   4  12   2  3.5436 10.2477   2
  -5 -12  -2 -24.577  20.213   2
   5  12   2 -9.7841 10.7949   3
   5  12   2  1.0388 10.6750   1
  -6 -12  -2  2.1461 19.8554   2
   6  12   2 4.46462 8.63424   3
   6  12   2 12.9645 13.0393   1
   7  12   2  8.7342 18.5922   1
  -7  13   2 15.4521 12.8576   2
  -6  13   2 -1.9866  3.4985   3
  -6  13   2 -4.6343 12.7272   2
  -5  13   2 13.1737 10.5811   2
  -5  13   2 12.1770  3.8475   3
   4 -13  -2  9.8255 12.8578   2
  -4  13   2 -1.4435  2.8310   1
  -4  13   2 -1.2494  9.8665   2
  -4  13   2 -1.5489  2.9611   1
  -4  13   2 0.92239 3.38068   3
   3 -13  -2 15.2307 10.9338   2
  -3  13   2 3.93363 3.75475   3
  -3  13   2 -4.3476  7.6448   2
  -3  13   2 2.21033 4.94370   1
   2 -13  -2 2.27654 7.13220   2
  -2  13   2 14.4330  5.9451   1
  -2  13   2 15.3263  4.7034   3
  -2  13   2 19.0697 11.4206   2
   1 -13  -2 15.8605 11.1507   2
  -1  13   2 42.9235  9.0581   1
  -1  13   2 15.1441 12.1045   2
  -1  13   2 32.3468  5.6975   3
   0 -13  -2 3.37056 7.80270   2
   0  13   2  9.5710 12.1765   2
   0  13   2 3.77859 5.90620   3
   0  13   2 5.57005 8.40587   1
  -1 -13  -2 48.4411 13.1038   2
   1  13   2 30.8917  8.3730   1
   1  13   2 35.9263  8.4869   3
   1  13   2 59.3382 15.0042   2
  -2 -13  -2 29.1373 13.0402   2
   2  13   2 26.2692 11.0517   1
   2  13   2 46.0662  9.8730   3
   2  13   2 26.8997 15.3998   2
  -3 -13  -2 17.0458 12.6078   2
   3  13   2 13.4209  8.4560   1
   3  13   2  5.7624 14.8592   2
   3  13   2 0.56460 8.31025   3
  -4 -13  -2  6.8621 17.5440   2
   4  13   2 3.82300 9.17919   3
   4  13   2  7.6916 14.7122   2
   4  13   2  6.6571 11.3225   1
  -5 -13  -2 -19.773  18.749   2
   5  13   2 4.52745 8.51017   1
   5  13   2 -10.104   8.437   3
   6  13   2 16.3900 10.6351   1
   6  13   2 -17.418  16.079   3
  -7  14   2 25.4344 11.5324   2
  -6  14   2 25.4220 13.6660   2
  -5  14   2  2.4328 10.1053   2
   4 -14  -2 -21.103  15.213   2
  -4  14   2 6.79521 3.61328   1
  -4  14   2 -1.0343  4.1261   1
  -4  14   2 3.02293 5.34278   3
  -4  14   2  4.0056 10.5465   2
  -4  14   2 3.22250 3.14094   3
   3 -14  -2 -1.7798  8.3424   2
  -3  14   2 8.43900 8.34320   2
  -3  14   2 20.4199  5.9118   1
  -3  14   2 6.12817 4.13900   3
   2 -14  -2 -3.3798 11.0223   2
  -2  14   2 -1.2979  4.0808   3
  -2  14   2 -2.1291  6.5021   1
  -2  14   2  5.8917 11.5029   2
   1 -14  -2 -6.0691 11.1984   2
  -1  14   2 -1.3050  4.7981   3
  -1  14   2 -2.8822  9.0569   2
  -1  14   2 1.58442 7.65385   1
   0 -14  -2 29.6992 12.0818   2
   0  14   2 17.3550  8.6586   1
   0  14   2 11.3188 13.2608   2
   0  14   2 4.85045 5.94576   3
  -1 -14  -2 14.0693 12.1472   2
   1  14   2 -4.0417  9.6087   1
   1  14   2 1.83446 5.98656   3
   1  14   2 -17.679  14.363   2
  -2 -14  -2 9.89596 9.12906   2
   2  14   2 55.5203 16.6241   2
   2  14   2 24.6117 11.5275   1
  -3 -14  -2 18.6670 10.5971   2
   3  14   2 8.36677 9.23121   3
   3  14   2  1.6801 10.8229   1
   3  14   2 21.6415 15.5171   2
  -4 -14  -2 12.4404 21.0669   2
   4  14   2 -15.074  16.037   2
   4  14   2 33.1942 11.8230   1
   4  14   2 -4.3610  9.1099   3
   5  14   2  7.7957 13.0424   3
   5  14   2  7.7786 15.1508   1
  -6  15   2 11.2243 20.0759   2
  -5  15   2 -8.1213 11.7607   2
   4 -15  -2 19.1623 10.1068   2
  -4  15   2 0.22585 8.84029   2
  -4  15   2 3.56746 3.59827   1
  -4  15   2 0.44585 7.33591   1
   3 -15  -2 16.5644 16.2291   2
  -3  15   2 1.04466 8.18299   2
  -3  15   2 5.49534 5.75741   1
  -3  15   2 -1.9805  5.1171   3
   2 -15  -2  8.8110 12.2142   2
  -2  15   2 6.00450 4.59584   3
  -2  15   2 -4.5373  6.9528   1
  -2  15   2 -1.0350 12.0625   2
   1 -15  -2 -14.035  13.410   2
  -1  15   2 12.0212  5.9807   3
  -1  15   2 -13.122  13.756   2
  -1  15   2 -1.1770  7.3560   1
   0 -15  -2 -8.1167 12.8071   2
   0  15   2 13.2426 13.8314   2
   0  15   2 -0.2060  6.2440   3
   0  15   2 -5.7042  9.4158   1
  -1 -15  -2 -4.0808 12.9752   2
   1  15   2 13.5898 11.1020   2
   1  15   2 -0.6700  6.8000   3
  -2 -15  -2 21.2131 14.1313   2
   2  15   2 12.0650  7.8920   3
   2  15   2 6.87554 9.78421   1
   2  15   2 21.8177 14.7049   2
  -3 -15  -2 -9.3349 19.6855   2
   3  15   2 1.35516 9.38832   3
   3  15   2  2.8061 16.3299   2
   3  15   2 7.73729 9.00305   1
   4  15   2  5.1343 12.3918   3
   4  15   2 -2.1540 16.5267   2
   4  15   2 25.5144 18.8929   1
  -5  16   2  6.6029 22.9825   2
  -4  16   2 -32.370  13.871   2
   3 -16  -2 10.0801 10.9488   2
  -3  16   2 -10.413  10.238   2
  -3  16   2 7.70132 9.72943   1
  -3  16   2 -8.3252  5.0263   3
   2 -16  -2 -3.7686  9.6023   2
  -2  16   2 1.69266 6.59287   1
  -2  16   2 -2.2425  9.8645   2
  -2  16   2 -3.3707  4.5009   3
   1 -16  -2  8.0011 10.4022   2
  -1  16   2 5.86892 8.77989   3
  -1  16   2 -4.2808 12.4387   1
  -1  16   2  8.8048 17.4380   2
   0 -16  -2  6.1871 18.9279   2
   0  16   2 8.22626 8.27979   3
   0  16   2 2.13151 9.47987   1
   0  16   2 20.6208 13.7806   2
  -1 -16  -2 -2.4505 10.3082   2
   1  16   2 16.2080 17.8630   2
   1  16   2  6.3616 10.3983   3
   1  16   2 -3.8570 11.8822   1
  -2 -16  -2 19.8167 17.5621   2
   2  16   2 16.3921 11.6105   3
   2  16   2 -7.0462 12.1624   1
   2  16   2 19.7291 12.4249   2
   3  16   2 15.6523 11.7989   3
   3  16   2  9.1283 16.2139   1
  -3  17   2 -7.7141 10.9859   2
  -2  17   2 35.2063 13.8165   2
  -2  17   2  9.8668 12.8279   1
  -1  17   2 25.5583 14.1416   2
  -1  17   2 18.8446 14.9083   1
   0  17   2  8.7364 13.7104   1
   0  17   2 21.0363 19.3865   2
   0  17   2  2.6866 11.7452   3
   1  17   2 32.3383 14.3893   2
   1  17   2 -6.0804 17.0645   1
   1  17   2 -2.2495 12.6035   3
   2  17   2  5.4136 14.5668   3
   2  17   2 -8.3526 22.4292   1
   2  17   2 47.9971 19.7485   2
   3  17  -3  7.6788 16.5700   2
   2  17  -3 -15.590  27.782   2
   2  17  -3 19.6521 16.0932   1
   1  17  -3 -0.5814 11.5823   2
   1  17  -3 -12.983  11.506   1
   0  17  -3 -12.183  20.506   2
   0  17  -3 -3.6584 11.9892   1
  -1  17  -3 14.8574 22.0336   2
  -1  17  -3  2.8151 11.8273   1
   5  16  -3  6.2462 12.7736   3
   5  16  -3 -9.2473 21.8188   2
   4  16  -3  5.9809 11.3346   3
   4  16  -3 -3.5175 17.6231   2
   3  16  -3 34.0360 17.5043   2
  -3 -16   3 21.0412 11.3181   2
   2  16  -3 3.52071 8.91646   1
   2  16  -3  6.6902 19.0752   2
  -2 -16   3 -2.6402 18.2602   2
   1  16  -3 -11.471  14.636   1
   1  16  -3  9.9604 10.7284   2
  -1 -16   3  6.9357 23.4935   2
   0  16  -3 0.71505 9.84979   1
   0  16  -3 16.8415 14.8962   2
   0 -16   3 -8.5875 10.7593   2
  -1  16  -3 23.0880 15.5007   2
  -1  16  -3 14.7557 12.7623   1
  -2  16  -3  6.5475 13.7391   2
  -2  16  -3 14.2397  9.3868   1
  -3  16  -3  5.4407 16.4109   2
   6  15  -3  9.3660 19.1071   2
   6  15  -3  5.9012 13.9838   3
  -6 -15   3 -10.817  18.001   3
   5  15  -3 26.7353 26.6720   2
   5  15  -3 3.48496 7.75106   3
  -5 -15   3 -11.057  18.327   2
   4  15  -3 5.20290 9.20849   3
  -4 -15   3  8.2779 12.3426   2
   3  15  -3 10.2463 11.0683   2
   3  15  -3 0.15380 5.82282   3
  -3 -15   3  3.7066 14.6449   2
   2  15  -3 -6.5321 11.8440   2
   1  15  -3  1.4425 10.1929   1
   1  15  -3 5.79446 9.27728   2
  -1 -15   3 5.41660 8.77734   2
   0  15  -3 17.4591  9.7581   1
   0  15  -3  0.4663 13.8206   2
   0 -15   3  5.5753 18.2306   2
  -1  15  -3 11.0821  9.8125   2
  -1  15  -3 10.9402  8.3985   1
  -2  15  -3 32.6953 14.5493   2
  -2  15  -3 -3.7211  7.7468   1
  -3  15  -3 25.2985 11.6313   2
  -3  15  -3  8.6381 11.2225   1
  -4  15  -3 23.5170 28.0738   2
   7  14  -3 17.2289 12.8635   3
   7  14  -3 64.2898 30.8903   2
  -7 -14   3 -16.386  16.015   2
  -7 -14   3 -1.2000 16.2412   3
   6  14  -3 2.92840 6.85729   3
   6  14  -3 20.2861 17.5094   2
  -6 -14   3 -7.1507 13.8317   3
  -6 -14   3  0.0201 20.8483   2
   5  14  -3 5.87422 9.34125   3
   5  14  -3 -4.2580 14.3882   2
  -5 -14   3  6.2700 12.0605   2
  -5 -14   3 -14.048  11.627   3
   4  14  -3 3.41881 5.70839   3
   4  14  -3  3.7829 13.8686   2
  -4 -14   3 6.16619 9.91749   2
  -4 -14   3 -1.9840  7.6975   3
   3  14  -3 24.1076 14.7074   2
   3  14  -3 13.8147  6.5475   3
  -3 -14   3 21.2170 16.3431   2
   2  14  -3 11.9080  9.4643   2
  -2 -14   3 -18.832  11.335   2
   1  14  -3 8.74896 8.83481   2
   1  14  -3 3.59814 7.95184   1
  -1 -14   3  0.0508 10.8977   2
   0  14  -3  2.2287 11.2425   2
   0  14  -3 1.60573 7.87321   1
   0 -14   3 -0.9841 11.0186   2
  -1  14  -3 -0.7722  6.4298   1
  -1  14  -3 -19.728  13.108   2
  -2  14  -3 -10.858  13.054   2
  -2  14  -3 27.5703  7.4918   1
  -3  14  -3  5.0826 12.6214   2
  -3  14  -3 5.90881 6.18441   1
  -4  14  -3 5.25356 9.39990   1
  -4  14  -3 -3.9421 13.6505   2
  -5  14  -3 14.9079 26.5732   2
   7  13  -3  4.4348 12.5812   3
   7  13  -3 -16.308  17.106   2
  -7 -13   3 16.6406 16.3341   2
  -7 -13   3 -6.0251 13.1780   3
   6  13  -3 4.26987 9.69393   3
   6  13  -3 21.0006 12.9022   2
  -6 -13   3 -15.976  16.035   2
  -6 -13   3 -8.9674 11.7040   3
   5  13  -3 26.2810  9.4690   3
  -5 -13   3 15.1250  9.9812   3
  -5 -13   3 8.34219 8.29267   2
   4  13  -3 7.34872 7.23440   3
   4  13  -3  8.7968 13.3785   2
  -4 -13   3 6.46764 7.55937   3
  -4 -13   3 -5.0909  8.6284   2
   3  13  -3 18.9746  6.2509   3
   3  13  -3 18.2255 12.1694   2
  -3 -13   3 -9.9903 11.1134   2
  -3 -13   3 12.3231  6.9263   3
   2  13  -3  2.6910 11.6865   2
  -2 -13   3 26.0730 11.0763   2
   1  13  -3 12.6417  8.9632   2
   1  13  -3 9.23916 8.60479   1
  -1 -13   3 6.35852 7.49838   2
   0  13  -3 20.7984  7.9687   1
   0  13  -3 20.2514  9.1194   2
   0 -13   3 19.6679  8.6137   2
  -1  13  -3 19.1915 11.8253   2
   1 -13   3 23.2957  8.9357   2
  -2  13  -3 50.4185 13.6306   2
  -2  13  -3 47.8313  8.2807   1
  -3  13  -3 4.64631 5.52880   1
  -3  13  -3 10.9677 12.2176   2
  -4  13  -3 -1.3970  6.5340   1
  -4  13  -3 -6.5911 10.5146   2
  -5  13  -3 13.0914 12.5815   2
  -6  13  -3 26.4152 12.6578   2
   8  12  -3  0.9371 20.9247   3
  -8 -12   3 16.2792 18.0999   3
  -8 -12   3 -2.0420 16.1525   2
   7  12  -3  9.6569 15.2893   3
   7  12  -3 -0.2474 11.1580   2
  -7 -12   3 9.31894 8.38632   3
  -7 -12   3  0.3351 13.4704   2
   6  12  -3 5.39568 6.78301   3
   6  12  -3 25.0705 14.5260   2
  -6 -12   3 7.62707 7.70294   2
  -6 -12   3 5.64145 9.18201   3
   5  12  -3 2.20981 5.66149   3
   5  12  -3 12.9354 14.2893   2
  -5 -12   3 4.90722 7.79114   3
  -5 -12   3 -1.5654 10.9884   2
   4  12  -3 84.3469 10.1655   3
   4  12  -3 79.5027 15.1881   2
  -4 -12   3 92.6489  9.8445   3
  -4 -12   3 57.0696 10.6019   2
   3  12  -3 42.9496  6.3882   3
   3  12  -3 64.1702 14.4599   2
  -3 -12   3 46.0682 11.9091   2
  -3 -12   3 47.1880  8.2505   3
   2  12  -3 31.7126  5.2431   3
   2  12  -3 44.5173 13.0788   2
  -2 -12   3 31.2954 10.4706   2
   1  12  -3 10.6963  8.1922   1
   1  12  -3 0.64876 7.53995   2
  -1 -12   3 -0.7167  9.3615   2
   0  12  -3 122.243  12.021   1
   0  12  -3 108.287  15.198   2
   0 -12   3 109.900  14.265   2
  -1  12  -3  5.9106 10.3714   2
  -1  12  -3 3.19651 5.09511   1
   1 -12   3 25.0985  8.4994   2
  -2  12  -3 36.6438 11.4682   2
  -2  12  -3 21.9114  6.4586   1
  -3  12  -3 5.69214 8.73160   2
  -3  12  -3 7.77961 5.38441   1
  -4  12  -3 2.94144 4.40793   1
  -4  12  -3 -2.0869 11.0330   2
  -5  12  -3 10.9170  9.6033   2
  -6  12  -3 13.4209 25.0082   2
  -9 -11   3  1.6671 16.8688   3
  -9 -11   3 -4.9918  9.3596   2
   8  11  -3  2.3068 11.7895   3
  -8 -11   3 12.2219 12.0133   2
  -8 -11   3 24.3863 10.3023   3
   7  11  -3 1.02199 7.01280   3
  -7 -11   3 11.1428  8.1884   2
  -7 -11   3 10.3902 10.7691   3
   6  11  -3 17.3410 14.4870   2
   6  11  -3 -0.3221  8.3583   3
  -6 -11   3 -3.9292  6.7084   3
  -6 -11   3  7.5540 10.6067   2
   5  11  -3 27.4943  8.7601   3
   5  11  -3 40.9813 14.5035   2
  -5 -11   3 23.3912  7.0161   3
  -5 -11   3 16.3456  9.4385   2
   4  11  -3 73.9819 14.4227   2
   4  11  -3 65.1808  8.9168   3
  -4 -11   3 74.2504  9.9956   3
  -4 -11   3 64.4952  9.8843   2
   3  11  -3 12.4279  8.7777   2
   3  11  -3 27.9008  6.5248   3
  -3 -11   3 20.8994  6.8537   3
  -3 -11   3 15.4519  9.2683   2
   2  11  -3 86.1093 13.3431   2
   2  11  -3 87.6808  7.3024   3
  -2 -11   3 86.1763 11.0523   2
  -2 -11   3 97.3544  8.1284   3
   1  11  -3 116.086  12.604   1
   1  11  -3 94.7035 12.0103   2
  -1 -11   3 105.127  13.284   2
   0  11  -3 42.5799 11.8456   2
   0  11  -3 51.9360  8.8778   1
   0 -11   3 53.6195 11.2238   2
  -1  11  -3 85.2840  9.2337   1
  -1  11  -3 57.5047 10.2229   2
  -2  11  -3 77.7009  8.3774   1
  -2  11  -3 62.2808 12.5900   2
  -3  11  -3 27.2598  6.2049   1
  -3  11  -3 26.7347 11.6951   2
  -4  11  -3  2.6264 11.7899   2
  -4  11  -3 2.86150 3.87133   1
  -5  11  -3  5.2532 12.2157   2
  -6  11  -3 -5.2883 17.7213   2
  -7  11  -3 -21.756  17.945   2
  -9 -10   3 22.1745 13.0396   2
  -9 -10   3 -9.5508 16.5345   3
   8  10  -3 -1.4404 11.0504   3
  -8 -10   3 12.1940 10.0899   2
  -8 -10   3 20.3176 12.2055   3
   7  10  -3 15.2565 10.2651   3
  -7 -10   3 -1.9004 10.0029   3
  -7 -10   3 14.4975 10.4966   2
   6  10  -3 19.0516  8.8723   3
   6  10  -3  3.3272 11.9790   2
  -6 -10   3 33.4574  8.2870   2
  -6 -10   3 26.3371 10.1816   3
   5  10  -3 64.9782 14.0713   2
   5  10  -3 40.1501  9.1123   3
  -5 -10   3 49.1027  8.4068   3
  -5 -10   3 56.1330 10.6459   2
   4  10  -3 15.0115 11.0126   2
   4  10  -3 5.15255 5.61316   3
  -4 -10   3 9.69114 8.24532   2
  -4 -10   3 4.17716 6.95485   3
   3  10  -3 12.4899 10.7723   2
   3  10  -3 16.4674  5.6029   3
  -3 -10   3 16.8654  5.0343   3
  -3 -10   3 19.6656  6.8966   2
   2  10  -3 50.5163  9.1599   2
   2  10  -3 51.7607  5.7421   3
  -2 -10   3 50.8818  6.3948   3
  -2 -10   3 51.0240  9.9529   2
   1  10  -3 158.838  15.038   2
   1  10  -3 187.496  13.480   1
  -1 -10   3 175.553   7.944   3
  -1 -10   3 168.151  13.334   2
   0  10  -3 16.0536  6.4930   1
   0  10  -3 24.4166  9.2515   2
  -1  10  -3 32.1213  6.5984   1
  -1  10  -3 31.6135  9.9962   2
  -2  10  -3 150.667  10.095   1
  -2  10  -3 161.270  15.464   2
  -3  10  -3 15.2898 10.8774   2
  -3  10  -3 14.7062  4.9946   1
  -4  10  -3 15.2580  4.3328   1
  -4  10  -3 27.3552 12.4235   2
  -5  10  -3  0.5950 11.4566   2
  -5  10  -3 9.99689 3.39669   1
  -6  10  -3 12.7640 12.8599   2
  -7  10  -3 1.46841 9.44373   2
   9   9  -3 6.91235 9.15684   3
  -9  -9   3 10.3592 11.7442   3
  -9  -9   3 25.5273 12.2753   2
   8   9  -3 42.0474 12.7923   3
  -8  -9   3 41.0269 12.1954   2
  -8  -9   3 36.0100 10.8672   3
   7   9  -3 5.82242 9.49333   3
  -7  -9   3  0.9613 10.2299   3
  -7  -9   3 9.81763 9.59377   2
   6   9  -3 -0.9899  8.1419   2
   6   9  -3 9.11215 8.28653   3
  -6  -9   3 5.75048 8.19658   2
  -6  -9   3 19.1353  9.6222   3
   5   9  -3 29.9258  8.2432   3
   5   9  -3 -2.2960 11.4994   2
  -5  -9   3 14.2338  6.5988   3
  -5  -9   3 8.76959 8.31604   2
   4   9  -3 34.7566 11.1982   2
   4   9  -3 1.91121 5.63235   3
  -4  -9   3 17.0903  7.2454   3
  -4  -9   3 4.74243 7.49397   2
   3   9  -3 3.29154 4.24781   3
   3   9  -3 25.3601 10.1512   2
  -3  -9   3 1.85104 4.94961   3
  -3  -9   3 3.56463 5.38957   2
   2   9  -3 20.1257  4.5124   3
   2   9  -3 24.8364  9.6796   2
  -2  -9   3 20.8651  7.9373   2
  -2  -9   3 17.0295  5.1957   3
   1   9  -3 42.2269  8.3017   1
   1   9  -3 58.8067 10.3630   2
  -1  -9   3 51.4902  7.9945   2
  -1  -9   3 51.4490  4.6318   3
   0   9  -3 -2.9018  7.6704   2
   0   9  -3 2.10454 5.50121   1
   0  -9   3 11.1786  5.7440   2
  -1   9  -3 5.03696 7.75132   2
  -1   9  -3 3.83583 5.05257   1
  -2   9  -3 17.7882  5.5465   1
  -2   9  -3 38.4818  9.9259   2
  -3   9  -3 78.4985  7.3559   1
  -3   9  -3 82.0807 12.8927   2
  -4   9  -3 3.12075 4.18212   1
  -4   9  -3 -5.3813 10.2923   2
  -5   9  -3 -9.8321 11.0628   2
  -6   9  -3 -15.908  13.370   2
  -7   9  -3 -0.3933  9.2221   2
  -8   9  -3 -5.1424 16.9017   2
 -10  -8   3 11.5331 17.9259   2
 -10  -8   3 -11.629  12.890   3
   9   8  -3 -11.348   8.837   3
  -9  -8   3 11.3940  9.2982   2
  -9  -8   3 14.1407  9.6701   3
   8   8  -3 49.3027 12.6586   3
  -8  -8   3 33.2165 12.1470   3
  -8  -8   3 37.8691 10.6913   2
   7   8  -3 -1.4742  9.5445   3
  -7  -8   3 4.23826 9.31529   3
  -7  -8   3 -1.6454  7.2728   2
   6   8  -3 0.57078 9.05559   2
   6   8  -3 -0.7644  7.7484   3
  -6  -8   3 4.20526 7.29772   2
  -6  -8   3 -10.256   8.791   3
   5   8  -3 70.9821 12.8799   2
   5   8  -3 43.2983  8.6901   3
  -5  -8   3 38.3317  7.6391   3
  -5  -8   3 41.0061  8.7635   2
   4   8  -3 73.6768  8.5629   3
   4   8  -3 57.3931 11.3376   2
  -4  -8   3 57.7009  9.0274   3
  -4  -8   3 75.3480  9.9599   2
   3   8  -3 106.650  12.166   2
   3   8  -3 88.3654  8.0174   3
  -3  -8   3 88.7635  8.5763   3
  -3  -8   3 72.4765  8.4074   2
   2   8  -3 124.488   7.680   3
   2   8  -3 105.569  11.371   2
  -2  -8   3 132.645  11.683   2
  -2  -8   3 124.788   8.121   3
   1   8  -3 27.8464  8.4304   2
   1   8  -3 33.4863  7.1133   1
  -1  -8   3 16.9793  3.3663   3
  -1  -8   3 15.8240  5.4238   2
   0   8  -3 157.420  10.232   1
   0   8  -3 167.188  13.428   2
   0  -8   3 156.778  12.698   2
  -1   8  -3 73.1024  7.8307   1
  -1   8  -3 70.5175 10.1099   2
  -2   8  -3 11.4061  4.5690   1
  -2   8  -3 22.1820  8.4263   2
  -3   8  -3 84.1292 10.6834   2
  -3   8  -3 81.9818  7.4204   1
  -4   8  -3 119.309   7.924   1
  -4   8  -3 127.562  14.722   2
  -5   8  -3 30.3602  4.5340   1
  -5   8  -3 33.6969  9.5291   2
  -6   8  -3 11.5843 11.8584   2
  -7   8  -3 -4.1246  9.1529   2
  -8   8  -3 19.0970 11.7144   2
 -10  -7   3  7.2781 12.6311   3
 -10  -7   3  9.1376 10.7041   2
   9   7  -3 13.3116 11.4881   3
  -9  -7   3 -7.7629 11.3039   3
  -9  -7   3 9.79498 9.17909   2
   8   7  -3 32.4256 11.6979   3
  -8  -7   3 15.5326 10.9867   3
  -8  -7   3 9.66016 8.86668   2
   7   7  -3 10.4136  6.7508   3
  -7  -7   3 13.3887 10.3927   3
  -7  -7   3 5.22113 6.66361   2
   6   7  -3 57.2306  9.9619   3
  -6  -7   3 50.7326  8.7093   3
  -6  -7   3 63.2356 10.2453   2
   5   7  -3 31.6211 10.2614   2
   5   7  -3 -7.1085  6.7175   3
  -5  -7   3 6.87587 5.61761   3
  -5  -7   3 -3.6218  6.6605   2
   4   7  -3 14.4570  5.4690   3
   4   7  -3 15.4131  9.0018   2
  -4  -7   3 14.5057  4.8721   3
  -4  -7   3 10.4895  6.0789   2
   3   7  -3 34.7794  5.8651   3
   3   7  -3 44.5831  9.4448   2
  -3  -7   3 37.0306  7.1695   2
  -3  -7   3 22.7315  5.6434   3
   2   7  -3 85.1442  6.4179   3
   2   7  -3 81.5783  8.5321   2
  -2  -7   3 93.9606  6.8717   3
  -2  -7   3 87.1375  8.2950   2
   1   7  -3 49.6366  8.2719   2
   1   7  -3 25.3395  6.3610   1
  -1  -7   3 28.0051  5.8891   2
  -1  -7   3 33.2001  3.8065   3
   0   7  -3 85.6702 10.1043   2
   0   7  -3 97.7305  7.7931   1
   0  -7   3 116.528  10.264   2
  -1   7  -3 105.247   8.349   1
  -1   7  -3 110.700  10.760   2
  -2   7  -3 -0.4692  4.0689   1
  -2   7  -3 7.06800 5.15385   2
  -3   7  -3 182.715   9.899   1
  -3   7  -3 175.059  14.884   2
  -4   7  -3 73.2289 12.0634   2
  -4   7  -3 96.3483  7.3177   1
   4  -7   3 89.6992  5.5543   3
   4  -7   3 84.9362  7.2167   1
  -5   7  -3 79.0114  6.6066   1
  -5   7  -3 136.875  16.281   2
   5  -7   3 101.016   7.127   3
   5  -7   3 116.965   7.763   1
  -6   7  -3 -9.1263 10.5026   2
   6  -7   3 9.00345 5.01973   3
   6  -7   3 5.47355 4.28592   1
  -7   7  -3 17.6847 10.1381   2
   7  -7   3 2.98367 3.60311   1
   7  -7   3 5.00155 6.01560   3
  -8   7  -3 -4.1415 10.1192   2
  10   6  -3 -0.6517 15.2908   3
 -10  -6   3 0.80484 9.17725   2
 -10  -6   3  5.9866 12.7373   3
   9   6  -3 51.9390 12.9109   3
  -9  -6   3 65.6269 13.6488   3
  -9  -6   3 60.0263 10.9087   2
   8   6  -3 8.22061 9.82948   3
  -8  -6   3 2.48509 8.79934   2
  -8  -6   3 16.4625 10.9101   3
   7   6  -3 13.7716  8.7753   3
  -7  -6   3 4.90508 7.36275   2
  -7  -6   3 8.56907 9.22908   3
   6   6  -3 66.0966  8.9100   3
  -6  -6   3 48.4936  9.0451   2
  -6  -6   3 48.4181 10.0968   3
   5   6  -3 370.114  17.325   3
   5   6  -3 379.375  18.054   2
  -5  -6   3 405.451  18.079   3
  -5  -6   3 383.740  17.809   2
   4   6  -3 93.5494  8.9807   3
   4   6  -3 87.3931 10.5549   2
  -4  -6   3 95.5638  9.5067   3
  -4  -6   3 81.7127  8.8257   2
   3   6  -3 46.6728  6.3587   3
   3   6  -3 31.7945  8.1506   2
  -3  -6   3 42.5483  6.8881   2
  -3  -6   3 38.3974  5.5001   3
   2   6  -3 50.9449  7.9305   2
  -2  -6   3 51.4422  7.3419   2
  -2  -6   3 41.3380  5.5588   3
   1   6  -3 222.086  12.769   2
   1   6  -3 214.168  11.836   1
  -1  -6   3 227.690   8.350   3
  -1  -6   3 213.571  12.273   2
   0   6  -3 84.2923  7.5607   1
   0   6  -3 83.7327  9.2060   2
   0  -6   3 80.0370  3.7828   3
   0  -6   3 83.3406  8.9926   2
  -1   6  -3 78.7782  7.2482   1
  -1   6  -3 75.6866  9.2233   2
  -2   6  -3 96.8324 10.2466   2
  -2   6  -3 95.8121  7.5684   1
   2  -6   3 74.2338  6.8543   1
  -3   6  -3 75.1106  6.5092   1
  -3   6  -3 90.8676 11.1825   2
   3  -6   3 75.3652  6.6543   1
   3  -6   3 66.7837  4.6727   3
  -4   6  -3 6.76252 4.04223   1
  -4   6  -3 -5.0477  8.5005   2
   4  -6   3 7.47459 4.29394   1
   4  -6   3 1.37454 3.53929   3
  -5   6  -3 21.5626  4.5634   1
   5  -6   3 18.7423  4.8364   1
   5  -6   3 13.1563  4.8823   3
   6  -6   3 27.3700  5.3859   1
   6  -6   3 27.6758  6.1865   3
   7  -6   3 7.68081 5.04229   1
   7  -6   3 14.3800  7.1009   3
   8  -6   3 -1.3807  9.6232   3
   8  -6   3 0.02015 8.00192   1
  10   5  -3 27.4447 13.8619   3
 -10  -5   3 18.6394  9.9294   2
   9   5  -3 27.9729  9.5475   3
  -9  -5   3 13.9864  8.7480   2
  -9  -5   3  8.6026 11.3254   3
   8   5  -3 22.1629 10.0170   3
  -8  -5   3 22.0187  8.4744   3
  -8  -5   3 20.8034  9.3515   2
   7   5  -3 12.0451  8.0541   3
  -7  -5   3 12.1600  9.5119   3
  -7  -5   3 7.54914 7.95766   2
   6   5  -3 84.6877 10.8543   3
  -6  -5   3 95.8332 10.5523   2
  -6  -5   3 92.7337 11.2869   3
   5   5  -3 -1.2320  6.5414   3
   5   5  -3 12.6372  8.1598   2
  -5  -5   3 11.0854  6.0228   2
  -5  -5   3 12.1550  5.4747   3
   4   5  -3 220.699  13.121   2
   4   5  -3 226.852  12.551   3
  -4  -5   3 215.705  12.227   3
  -4  -5   3 226.572  12.116   2
   3   5  -3 84.9375  7.5123   3
   3   5  -3 83.5168  8.8755   2
  -3  -5   3 95.4290  7.2663   3
  -3  -5   3 95.9903  7.4031   2
   2   5  -3 331.832  14.061   2
  -2  -5   3 338.238  13.899   2
  -2  -5   3 331.588  12.124   3
   1   5  -3 242.177  12.183   2
   1   5  -3 240.354  11.985   1
  -1  -5   3 219.498  11.389   2
  -1  -5   3 242.524   8.691   3
   0   5  -3 639.298  21.484   2
   0   5  -3 589.570  19.093   1
   0  -5   3 628.518  13.912   3
  -1   5  -3 468.693  18.998   2
  -1   5  -3 482.620  16.196   1
   1  -5   3 490.412  11.013   3
   1  -5   3 466.519  15.771   1
  -2   5  -3 81.8628  8.7321   2
  -2   5  -3 74.4223  6.8259   1
   2  -5   3 92.9440  7.1272   1
   2  -5   3 84.7786  4.4927   3
  -3   5  -3 53.8955  6.1474   1
   3  -5   3 46.8904  5.8888   1
   3  -5   3 51.5070  4.7801   3
  -4   5  -3 13.4565  4.2723   1
   4  -5   3 13.6406  4.5579   3
   4  -5   3 10.2839  4.9094   1
  -5   5  -3 114.972   8.448   1
   5  -5   3 136.133   9.193   1
   5  -5   3 123.037   9.354   3
   6  -5   3 22.9442  5.7822   1
   7  -5   3 4.83322 7.06136   1
   7  -5   3 8.17118 6.93512   3
   8  -5   3 0.45015 6.49250   1
   8  -5   3 -4.4760  9.2562   3
   9  -5   3 22.6617 13.6406   3
 -11  -4   3 -1.4483 12.0675   2
 -11  -4   3 -5.7695 12.4198   3
  10   4  -3  8.7473 16.4516   3
 -10  -4   3 10.5941 11.7376   3
 -10  -4   3 21.8431 10.2611   2
   9   4  -3 49.2805 13.1258   3
  -9  -4   3 13.6026  9.5349   2
  -9  -4   3 14.3730 11.3841   3
   8   4  -3 101.795  13.519   3
  -8  -4   3 120.232  12.253   2
  -8  -4   3 101.549  12.302   3
   7   4  -3 41.1139  9.7880   3
  -7  -4   3 54.4702  8.9992   3
  -7  -4   3 45.3976  8.9136   2
   6   4  -3 0.40881 5.13427   3
  -6  -4   3 -8.7550  7.2780   3
  -6  -4   3 -6.5524  6.3955   2
   5   4  -3 64.8927  8.7134   3
  -5  -4   3 78.0190  8.0641   2
  -5  -4   3 69.5543  7.9468   3
   4   4  -3 125.764   8.648   2
   4   4  -3 119.071   9.568   3
  -4  -4   3 118.139   8.388   2
  -4  -4   3 118.035   9.834   3
   3   4  -3 377.226  14.418   2
   3   4  -3 355.799  13.902   3
  -3  -4   3 389.222  13.961   2
  -3  -4   3 348.126  13.980   3
   2   4  -3 11.7182  3.7450   2
   2   4  -3 18.6528  5.3381   1
  -2  -4   3 12.4241  3.3070   2
  -2  -4   3 9.23317 3.14968   3
   1   4  -3 66.6655  6.4763   2
   1   4  -3 54.8361  6.6801   1
  -1  -4   3 56.5027  5.8975   2
  -1  -4   3 57.7444  4.4623   3
   0   4  -3 643.845  20.298   2
   0   4  -3 678.173  19.509   1
   0  -4   3 664.234  19.347   1
  -1   4  -3 130.991   9.296   2
  -1   4  -3 141.169   7.980   1
   1  -4   3 153.058   8.152   1
  -2   4  -3 225.551  10.684   1
   2  -4   3 247.274  11.232   1
   2  -4   3 248.368   8.864   3
  -3   4  -3 159.661   9.139   1
   3  -4   3 149.955   8.944   1
   3  -4   3 145.193   7.845   3
  -4   4  -3 107.362   7.836   1
   4  -4   3 123.634   8.402   1
   4  -4   3 122.292   8.616   3
  -5   4  -3 276.618  13.059   1
   5  -4   3 268.631  13.198   1
   5  -4   3 266.138  13.731   3
   6  -4   3 29.5917  6.8756   1
   7  -4   3 1.40964 5.65850   1
   7  -4   3 5.69632 7.92691   3
   8  -4   3 1.42060 6.00943   1
   8  -4   3 -3.6443  9.7289   3
   9  -4   3 5.31699 9.40271   1
   9  -4   3  6.3963 11.6494   3
  11   3  -3 11.6933 14.6862   1
 -11  -3   3 -3.8203 11.1889   2
 -11  -3   3  9.5913 14.6745   3
  10   3  -3 -6.9982 12.6071   3
 -10  -3   3 -9.5153 11.6117   3
 -10  -3   3 -2.1654  9.7562   2
   9   3  -3 31.5532  9.7230   3
  -9  -3   3 28.2108  8.9477   2
  -9  -3   3 29.1447 11.3200   3
   8   3  -3 43.0869 10.8864   3
  -8  -3   3 39.3473  9.5530   3
  -8  -3   3 50.4475  9.2209   2
   7   3  -3 36.7451  7.8503   3
  -7  -3   3 39.2061  9.4474   3
  -7  -3   3 38.4783  8.5682   2
   6   3  -3 20.4153  6.1746   3
  -6  -3   3 11.6610  6.9740   3
  -6  -3   3 16.4925  6.4452   2
   5   3  -3 22.1844  7.0084   3
  -5  -3   3 19.9446  6.9307   3
  -5  -3   3 21.8016  5.6866   2
   4   3  -3 165.003   9.506   2
   4   3  -3 179.369  10.964   3
  -4  -3   3 180.262  11.247   3
  -4  -3   3 184.187   9.267   2
   3   3  -3 259.051  10.521   2
  -3  -3   3 269.057  12.069   3
  -3  -3   3 274.024  10.413   2
   2   3  -3 160.568   7.875   2
   2   3  -3 184.537   9.974   1
  -2  -3   3 164.161   7.378   2
  -2  -3   3 172.414   8.496   3
   1   3  -3 200.086   9.080   2
   1   3  -3 193.931   9.621   1
  -1  -3   3 203.463  10.282   1
  -1  -3   3 189.273   8.648   2
   0   3  -3 22.9534  4.9740   1
   0   3  -3 29.6749  5.1480   2
   0  -3   3 25.1725  4.9570   1
  -1   3  -3 327.008  12.525   1
   1  -3   3 332.046  12.699   1
  -2   3  -3 67.2377  6.0022   1
   2  -3   3 93.7401  7.2060   1
   2  -3   3 83.2855  6.0458   3
  -3   3  -3 124.434   8.506   1
   3  -3   3 125.970   8.172   3
   3  -3   3 107.895   8.225   1
  -4   3  -3 86.3775  7.1311   1
   4  -3   3 108.078   8.683   3
   4  -3   3 89.2786  7.3481   1
   5  -3   3 54.5922  7.4297   1
   5  -3   3 48.6582  8.3004   3
   6  -3   3 30.3876  6.9798   1
   6  -3   3 34.0309  8.9108   3
   7  -3   3 26.2039  9.0243   3
   7  -3   3 32.5199  7.4262   1
   8  -3   3 0.39388 6.10105   1
   8  -3   3 10.3708  7.3252   3
   9  -3   3  9.0870 11.7698   3
   9  -3   3 -7.1342  8.8617   1
  11   2  -3 -2.6809 12.5268   1
 -11  -2   3 -0.3411  9.8221   2
 -11  -2   3 -1.7046 11.7085   3
  10   2  -3 -8.9815 11.9054   3
 -10  -2   3 26.6498 10.1027   2
 -10  -2   3 -1.9691  8.3825   3
   9   2  -3 59.3776 12.6721   3
  -9  -2   3 43.5307 10.2964   2
  -9  -2   3 60.7231 10.5559   3
   8   2  -3 31.5412 10.3875   3
  -8  -2   3 54.9642  9.6676   2
  -8  -2   3 10.1567  8.0671   3
   7   2  -3 11.6446  6.4210   3
  -7  -2   3 12.9367  7.0819   2
  -7  -2   3 14.1004  8.2750   3
   6   2  -3 47.3643  7.2387   3
  -6  -2   3 36.5339  8.4150   3
  -6  -2   3 41.7441  6.9053   2
   5   2  -3 362.407  16.489   3
  -5  -2   3 355.652  16.564   3
  -5  -2   3 332.557  13.162   2
   4   2  -3 251.866  11.875   3
  -4  -2   3 243.027  11.971   3
  -4  -2   3 233.298   9.672   2
   3   2  -3 114.544   6.297   2
   3   2  -3 113.167   7.906   1
  -3  -2   3 113.038   5.711   2
  -3  -2   3 123.082   8.556   3
   2   2  -3 157.313   9.070   1
   2   2  -3 154.870   6.520   2
  -2  -2   3 154.770   6.165   2
   1   2  -3 266.973  11.083   1
   1   2  -3 276.099   9.607   2
  -1  -2   3 298.334  11.853   1
   0   2  -3 17.0657  4.8951   1
   0  -2   3 15.1432  4.1441   1
  -1   2  -3 16.6157  4.5186   1
   1  -2   3 27.3497  4.1206   1
  -2   2  -3 1151.02   28.40   1
   2  -2   3 1114.94   28.40   1
   2  -2   3 1123.98   26.36   3
  -3   2  -3 442.007  16.033   1
   3  -2   3 435.308  16.148   1
   3  -2   3 429.019  15.425   3
  -4   2  -3 23.2634  4.6048   1
   4  -2   3 18.4019  6.3448   3
   4  -2   3 22.5902  5.8883   1
   5  -2   3 0.37800 5.45560   1
   5  -2   3 -1.3076  6.6268   3
  -6   2  -3 18.9759  6.5587   3
   6  -2   3 12.6123  7.8876   3
   6  -2   3 20.8048  7.1342   1
   7  -2   3 52.3552 10.5767   3
   7  -2   3 40.5259  8.3054   1
   8  -2   3 16.5350 11.6566   3
   8  -2   3 -1.9057  8.6989   1
   9  -2   3 15.1204  9.1081   1
   9  -2   3 35.1988 17.5355   3
  11   1  -3 14.7340 10.7828   1
 -11  -1   3  6.2545 12.3748   3
 -11  -1   3 22.7640  9.9491   2
 -10  -1   3 -0.3035  9.0153   2
 -10  -1   3 -12.369  11.490   3
   9   1  -3 -10.567   9.727   3
  -9  -1   3 -0.8859  9.0204   3
  -9  -1   3 -3.4220  7.7859   2
   8   1  -3 43.8571 10.6119   3
  -8  -1   3 33.3300  7.8290   2
  -8  -1   3 30.1882  7.7041   3
   7   1  -3 125.229  11.388   3
  -7  -1   3 120.795  10.679   2
  -7  -1   3 122.822  12.258   3
   6   1  -3 24.1647  7.7391   3
  -6  -1   3 29.5623  5.3658   2
  -6  -1   3 39.7124  8.0794   3
  -5  -1   3 85.4322  9.0676   3
  -5  -1   3 99.7639  7.4596   2
  -4  -1   3 235.590   8.886   2
  -4  -1   3 251.731  12.694   3
   3   1  -3 632.925  18.642   1
  -3  -1   3 642.083  19.080   3
  -3  -1   3 631.719  14.265   2
   2   1  -3 3343.62   64.00   1
   2   1  -3 3371.11   60.22   2
  -2  -1   3 3137.65   63.66   1
  -2  -1   3 3331.51   60.10   2
   1   1  -3 347.953  12.291   1
  -1  -1   3 331.773  12.138   1
   0   1  -3 79.7739  6.5750   1
   0  -1   3 64.4949  5.8207   1
  -1   1  -3 53.9642  5.8463   1
   1  -1   3 61.1646  6.2474   1
  -2   1  -3 2024.79   44.71   1
   2  -1   3 2137.05   45.60   1
   2  -1   3 2067.34   42.88   3
  -3   1  -3 34.9226  5.4432   1
   3  -1   3 33.4248  5.2614   1
   3  -1   3 26.2382  6.4296   3
  -4   1  -3 74.5621  7.4835   1
   4  -1   3 67.7733  7.8296   1
   4  -1   3 80.1628  8.4583   3
  -5   1  -3 39.4829  6.9281   3
   5  -1   3 45.4155  8.3821   3
   5  -1   3 23.0904  6.1058   1
  -6   1  -3 54.4751 10.2003   3
   6  -1   3 50.5565 10.3358   3
   6  -1   3 42.9540  8.3020   1
  -7   1  -3 51.2754 10.1463   3
   7  -1   3 24.4514  8.2263   1
   7  -1   3 17.3263  9.0033   3
   8  -1   3 -1.1694  8.1402   1
   8  -1   3 15.5208 10.8876   3
   9  -1   3 -2.8840 18.4492   3
   9  -1   3 10.5640  8.9539   1
  11   0  -3 11.2316  9.9401   1
  11   0  -3 18.5451  9.8985   1
 -11   0   3 21.4880 14.5698   3
 -11   0   3 -2.4257 10.2188   2
  10   0  -3 8.97815 8.10244   1
 -10   0   3 -9.7989 11.5529   3
 -10   0   3 23.0767 10.5538   2
  -9   0   3 -0.2237  8.8287   3
  -9   0   3 5.61417 5.98998   2
  -8   0   3 8.78952 6.29038   3
  -7   0   3 -0.5832  6.9341   3
  -6   0   3 25.5383  7.3971   3
  -5   0   3 339.003  15.096   3
   4   0  -3 1127.62   28.04   1
  -4   0   3 1235.54   30.91   3
   3   0  -3 14.8067  4.4208   1
   2   0  -3 7088.36  126.67   1
  -2   0   3 7024.33  126.41   1
   1   0  -3 1455.25   31.67   1
  -1   0   3 1396.95   31.11   1
   0   0  -3 439.788  14.221   1
   0   0   3 396.100  13.744   1
  -1   0  -3 86.4115  7.1909   1
   1   0   3 94.4652  7.3592   1
  -2   0  -3 336.863  13.859   1
   2   0   3 343.940  13.591   3
   2   0   3 350.109  13.804   1
  -3   0  -3 281.535  13.481   1
   3   0   3 264.994  13.197   1
   3   0   3 279.823  13.377   3
   4   0   3 32.5807  7.5957   3
   4   0   3 44.0703  7.4099   1
  -5   0  -3 -2.5290  4.9898   3
   5   0   3 4.21263 5.90246   1
   5   0   3 -9.1861  7.7528   3
  -6   0  -3 11.8269  8.6944   3
   6   0   3 -0.0207  7.0230   1
   6   0   3 -4.5984  8.2736   3
  -7   0  -3 8.72775 9.29085   3
   7   0   3 22.2116 10.2439   3
   7   0   3 -12.040   8.229   1
   8   0   3  9.0369 11.4216   3
   8   0   3 26.1824  9.7114   1
   9   0   3  8.6403 14.7323   3
   9   0   3 -18.990  10.842   1
  11  -1  -3 13.2380  8.2810   1
  11  -1  -3  9.4356 12.2120   1
 -11   1   3  3.0047 14.5587   3
 -11   1   3 19.0859 12.0483   2
  10  -1  -3 -4.7697  8.1166   1
  10  -1  -3 7.62704 6.93901   1
 -10   1   3  2.9144 10.1406   3
   9  -1  -3 11.0054  6.1481   1
  -9   1   3 8.46125 9.46887   3
  -8   1   3 31.9784  9.3420   3
   7  -1  -3 125.597   8.934   1
  -7   1   3 131.652  12.299   3
   6  -1  -3 35.1105  5.3326   1
  -6   1   3 55.5288  8.4114   3
   5  -1  -3 100.962   7.122   1
  -5   1   3 102.077   9.385   3
   4  -1  -3 203.319   9.012   1
  -4   1   3 233.360  11.873   3
   3  -1  -3 622.580  16.799   1
  -3   1   3 637.973  17.124   1
  -3   1   3 630.935  13.301   2
   2  -1  -3 3338.77   63.84   1
  -2   1   3 3400.38   64.10   1
   1  -1  -3 337.358   9.789   2
   1  -1  -3 339.116  11.733   1
  -1   1   3 328.293  12.019   1
   0  -1  -3 67.4134  6.3573   1
   0   1   3 81.6425  7.0351   1
  -1  -1  -3 48.5799  5.9876   1
   1   1   3 69.4085  6.0730   1
  -2  -1  -3 2095.14   46.82   1
   2   1   3 2132.70   47.05   1
   2   1   3 2036.19   44.70   3
  -3  -1  -3 41.3053  7.1372   1
   3   1   3 29.8345  6.4671   1
   3   1   3 38.7124  7.3631   3
   4   1   3 75.3648  8.2296   3
   4   1   3 71.0946  8.9924   1
  -5  -1  -3 23.1366  6.9888   3
   5   1   3 36.2106  8.0755   1
   5   1   3 28.9048  8.4977   3
  -6  -1  -3 44.2306 10.6461   3
   6   1   3 51.7987 10.6652   3
   6   1   3 73.2601 10.5877   1
  -7  -1  -3 28.4807  9.5673   3
   7   1   3 27.0174  8.5058   3
   7   1   3 27.2030  8.6235   1
   8   1   3 13.5239 14.6067   3
   8   1   3 11.2777 10.7068   1
   9   1   3 13.7615 13.3034   1
   9   1   3  8.3111 15.5216   3
  11  -2  -3  5.2742 10.0553   1
 -11   2   3 -13.153   9.232   3
  10  -2  -3 19.6375  6.3709   1
 -10   2   3  5.6832 10.3433   3
   9  -2  -3 48.5658  6.9886   1
   9  -2  -3 55.7786  7.2279   1
  -9   2   3 44.7353 11.3908   3
   8  -2  -3 24.2377  5.3817   1
  -8   2   3 19.7211  8.6694   3
   7  -2  -3 12.3014  4.5072   1
  -7   2   3 20.2475  7.6725   3
   6  -2  -3 41.5114  5.0121   1
  -6   2   3 47.2665  7.9787   3
   5  -2  -3 340.453  11.617   1
  -5   2   3 344.512  15.067   3
   4  -2  -3 244.732   9.310   1
  -4   2   3 249.545   9.027   2
  -4   2   3 250.324  12.298   3
   3  -2  -3 113.864   6.200   1
  -3   2   3 108.986   6.181   1
  -3   2   3 117.500   4.936   2
   2  -2  -3 159.389   7.707   1
   2  -2  -3 165.978   5.817   2
  -2   2   3 169.177   6.124   2
  -2   2   3 171.437   7.785   1
   1  -2  -3 284.550  10.460   1
   1  -2  -3 282.899   9.726   2
  -1   2   3 267.158  10.866   1
  -1   2   3 275.789   9.834   2
   0  -2  -3 8.15003 4.08710   1
   0  -2  -3 13.4173  6.2203   2
   0   2   3 6.97987 3.83270   1
  -1  -2  -3 22.8699  5.1840   1
   1   2   3 22.8917  5.9347   1
  -2  -2  -3 1107.87   30.07   1
   2   2   3 1106.69   30.16   1
   2   2   3 1065.14   28.57   3
   3   2   3 439.802  18.252   1
   3   2   3 452.125  18.113   3
   4   2   3 9.63950 7.23803   1
   4   2   3 22.6090  7.9428   3
   5   2   3 -3.2180  7.1621   1
   5   2   3 -10.631   7.985   3
  -6  -2  -3 7.90265 7.14936   3
   6   2   3 12.3614  8.3908   1
   6   2   3 33.7634 10.2123   3
  -7  -2  -3 41.9980  9.7506   3
   7   2   3 47.5572 12.8068   3
   7   2   3 36.2742 10.2263   1
  -8  -2  -3 -5.9743 10.4061   2
   8   2   3 18.9514 10.6583   1
   8   2   3 35.1187 16.0050   3
  -9  -2  -3 -14.256  18.211   2
   9   2   3 20.7652 10.7551   3
   9   2   3 13.3739  9.0245   1
 -11   3   3 24.9640 12.9410   3
  10  -3  -3 8.97949 5.83288   1
  10  -3  -3 -1.5392  4.1630   1
 -10   3   3 17.9754 11.3740   3
   9  -3  -3 32.3382  5.1285   1
   9  -3  -3 29.7804  5.0974   1
  -9   3   3 30.5821  9.6728   3
   8  -3  -3 46.2818  5.1319   1
   8  -3  -3 45.1793  5.3406   1
  -8   3   3 52.3516  8.6268   3
   7  -3  -3 27.7750  4.2439   1
  -7   3   3 42.3313  8.3829   3
   6  -3  -3 22.4303  3.7241   1
  -6   3   3 21.3150  6.6592   3
  -6   3   3 14.8610  4.8201   2
   5  -3  -3 17.3186  3.0224   1
  -5   3   3 14.2781  5.8873   3
  -5   3   3 18.6476  4.2388   2
   4  -3  -3 172.741   7.100   1
  -4   3   3 175.166   9.548   3
  -4   3   3 170.634   7.952   2
   3  -3  -3 269.806   9.209   1
   3  -3  -3 257.731   9.108   2
  -3   3   3 263.310   9.248   1
  -3   3   3 259.240   9.238   2
   2  -3  -3 175.069   7.360   2
   2  -3  -3 176.049   7.727   1
  -2   3   3 185.686   7.788   2
  -2   3   3 185.574   8.181   1
   1  -3  -3 187.358   8.547   1
   1  -3  -3 190.084   8.685   2
  -1   3   3 201.689   9.654   2
  -1   3   3 193.565   9.328   1
   0  -3  -3 30.0899  5.0663   1
   0  -3  -3 20.9143  6.3633   2
   0   3   3 25.5440  5.2192   1
  -1  -3  -3 306.555  13.903   2
  -1  -3  -3 302.454  13.086   1
   1   3   3 331.678  14.282   1
  -2  -3  -3 97.9709 11.3127   2
   2   3   3 81.2982  9.1098   1
   2   3   3 75.0524  8.4350   3
  -3  -3  -3 102.525  12.387   2
   3   3   3 82.0585  9.6937   1
   3   3   3 97.7413  9.9609   3
  -4  -3  -3 86.1312 11.3885   2
   4   3   3 90.7850 10.7940   1
   4   3   3 103.219  11.075   3
  -5  -3  -3 49.9514 12.6104   2
   5   3   3 49.4194 10.6676   3
   5   3   3 51.9285  8.7340   1
  -6  -3  -3 21.8913 13.3293   2
   6   3   3 19.1037  8.9022   1
   6   3   3 25.9256 10.0428   3
  -7  -3  -3 60.7743 14.5039   2
   7   3   3 39.0241 11.7742   3
   7   3   3 47.1120 11.1021   1
  -8  -3  -3  9.9278 10.8554   2
   8   3   3 -9.1062  9.8605   1
   8   3   3  0.9233 10.8800   3
   9   3   3 -13.599  13.954   1
   9   3   3 -29.357  17.022   3
 -11   4   3 20.4903 15.4538   3
 -11   4   3 16.8565 14.5408   2
 -10   4   3 3.27079 8.83482   2
 -10   4   3 -16.147  10.881   3
  -9   4   3 15.3521  6.5756   2
  -9   4   3 10.9931  9.1659   3
  -8   4   3 115.561  12.658   3
  -8   4   3 107.523  11.130   2
  -7   4   3 44.4863  7.7678   2
  -7   4   3 36.6494  8.5440   3
  -6   4   3 -4.9005  6.1426   3
  -6   4   3 1.73326 4.46436   2
   5  -4  -3 62.3984  3.7021   1
  -5   4   3 57.0192  7.5282   3
  -5   4   3 71.2827  6.6145   2
   4  -4  -3 115.495   5.257   1
  -4   4   3 113.769   7.376   2
   3  -4  -3 367.351  12.607   2
   3  -4  -3 347.604  10.796   1
  -3   4   3 370.304  11.091   1
  -3   4   3 373.586  12.945   2
   2  -4  -3 11.5889  2.8373   1
   2  -4  -3 7.62107 3.80911   2
  -2   4   3 8.19412 3.84222   2
  -2   4   3 14.1451  3.0190   1
   1  -4  -3 63.6767  5.9954   1
   1  -4  -3 58.5834  6.5318   2
  -1   4   3 59.8512  7.0394   2
  -1   4   3 65.8311  5.6500   1
   0  -4  -3 665.242  20.518   1
   0  -4  -3 682.241  21.112   2
   0   4   3 667.886  21.393   2
   0   4   3 669.271  20.645   1
  -1  -4  -3 173.166  12.450   2
  -1  -4  -3 158.647  10.004   1
   1   4   3 167.845  11.207   1
  -2  -4  -3 247.288  15.534   2
   2   4   3 255.544  14.372   1
   2   4   3 234.603  12.197   3
  -3  -4  -3 164.896  13.143   2
   3   4   3 143.548  10.992   1
   3   4   3 155.124  11.842   3
  -4  -4  -3 137.798  13.332   2
   4   4   3 120.896  10.700   3
   4   4   3 127.029  12.535   1
  -5  -4  -3 256.686  19.841   2
   5   4   3 278.682  18.238   1
   5   4   3 258.274  17.137   3
  -6  -4  -3 11.5168  9.7599   2
   6   4   3 18.1892  7.9897   3
   6   4   3 34.1348 10.8812   1
  -7  -4  -3 -16.010  14.133   2
   7   4   3  0.0261 10.2520   3
  -8  -4  -3 -10.951  11.201   2
   8   4   3 -12.841  14.508   3
   8   4   3 15.1255  8.4610   1
   9   4   3  5.3669 15.8664   1
 -10   5   3 31.3845 10.3665   3
 -10   5   3 37.3362 13.1063   2
  -9   5   3 49.7352 10.4873   2
  -9   5   3 8.79974 9.02876   3
  -8   5   3 32.3111  8.7977   2
  -7   5   3 15.8104  7.5060   3
  -7   5   3 20.9025  7.0088   2
  -6   5   3 98.2815  9.1584   2
  -6   5   3 109.956  10.091   3
  -5   5   3 20.0920  6.0874   3
   4  -5  -3 212.569   6.945   1
  -4   5   3 209.734  10.894   2
  -4   5   3 208.609   7.007   1
   3  -5  -3 95.2782  7.3147   2
   3  -5  -3 84.1344  5.2800   1
  -3   5   3 84.3563  6.4919   2
  -3   5   3 82.0678  5.3183   1
   2  -5  -3 342.334  13.388   2
   2  -5  -3 340.175  11.947   1
  -2   5   3 333.629  13.575   2
  -2   5   3 343.581  11.898   1
   1  -5  -3 250.140  10.809   1
   1  -5  -3 229.638  11.030   2
  -1   5   3 233.011  10.635   1
  -1   5   3 223.259  11.887   2
   0  -5  -3 611.454  21.160   2
   0   5   3 620.826  22.020   2
   0   5   3 642.612  20.810   1
  -1  -5  -3 445.628  19.144   2
   1   5   3 489.186  18.055   3
   1   5   3 487.129  18.441   1
   1   5   3 482.877  19.981   2
  -2  -5  -3 86.6376  9.8788   2
   2   5   3 75.5240  8.8185   3
   2   5   3 86.9732  8.8026   1
   3   5   3 33.1307  7.9968   3
   3   5   3 27.0410  7.1818   1
  -4  -5  -3 9.30513 8.51608   2
   4   5   3 12.2568  6.2462   3
   4   5   3 6.15768 6.27120   1
  -5  -5  -3 88.4634 15.9902   2
   5   5   3 120.571  13.912   1
   5   5   3 137.435  12.367   3
  -6  -5  -3 39.5819 14.8417   2
   6   5   3 -5.2429  9.9336   3
   6   5   3 16.8450  9.8228   1
  -7  -5  -3 51.3665 15.9790   2
   7   5   3  2.9724 10.6589   1
   7   5   3 -2.2614 10.1085   3
  -8  -5  -3 -5.8790 11.1886   2
   8   5   3 1.39620 8.42716   1
   8   5   3 -2.9344 20.6909   3
   9   5   3 -3.6863 25.4030   1
 -10   6   3 -2.8082 11.7442   3
 -10   6   3 -2.2778  9.2601   2
  -9   6   3 43.5076  9.9586   2
  -9   6   3 50.3483 10.9339   3
  -8   6   3 8.79633 5.92732   3
  -8   6   3 6.88650 7.25335   2
  -7   6   3 18.5599  7.0685   2
  -7   6   3 15.0517  6.9979   3
  -6   6   3 42.8999  7.5427   2
  -6   6   3 45.5615  6.5982   3
  -5   6   3 395.259  16.373   3
  -5   6   3 395.289  16.972   2
  -4   6   3 88.6329  8.1673   2
  -4   6   3 91.4295  4.5032   1
   3  -6  -3 39.2522  6.0236   2
  -3   6   3 39.5533  4.2871   1
  -3   6   3 46.7116  6.5978   2
   2  -6  -3 50.4627  6.8628   2
  -2   6   3 53.2206  5.8549   1
  -2   6   3 54.4955  7.4169   2
   1  -6  -3 241.045  12.787   2
  -1   6   3 220.100  10.850   1
  -1   6   3 220.799  13.319   2
   0  -6  -3 81.5084  8.2517   2
   0   6   3 83.0899  7.9891   1
   0   6   3 71.4722  8.9459   2
  -1  -6  -3 77.2026 10.6619   2
   1   6   3 80.0261  9.3186   1
   1   6   3 67.2124  7.4140   3
   1   6   3 68.1545 11.3086   2
  -2  -6  -3 82.6507 11.6572   2
   2   6   3 97.3689  9.7966   3
   2   6   3 85.2772  8.8681   1
  -3  -6  -3 78.1826 10.5986   2
   3   6   3 62.5435  8.2255   3
   3   6   3 80.8814  9.5238   1
  -4  -6  -3  6.9023 11.2366   2
   4   6   3 12.8427  8.6346   3
   4   6   3 -0.9913  8.3129   1
  -5  -6  -3 30.2051 10.3885   2
   5   6   3 22.3832  8.6296   3
   5   6   3 24.9829  7.9904   1
  -6  -6  -3 35.7201 13.9440   2
   6   6   3 35.2974 11.7611   1
   6   6   3 15.9299 10.9930   3
  -7  -6  -3 24.7741 14.7955   2
   7   6   3 6.57951 8.05095   3
   7   6   3 8.26607 8.40525   1
  -8  -6  -3 -10.057  12.039   2
   8   6   3 13.0149 13.5170   1
   8   6   3 -1.1061 12.3933   3
 -10   7   3 -4.9894 11.2909   2
 -10   7   3  0.9606 11.8841   3
  -9   7   3 17.1457  9.4102   2
  -9   7   3 -0.6243  8.2088   3
  -8   7   3 20.0272  8.5513   2
  -8   7   3 14.3126  6.4425   3
  -7   7   3 15.2874  7.7556   2
  -7   7   3 15.2890  6.5791   3
  -6   7   3 61.9419  7.9526   3
  -6   7   3 53.0933  8.4601   2
  -5   7   3 -0.3591  5.1152   2
  -5   7   3 6.25007 5.09239   3
   4  -7  -3 16.4421  6.1830   2
  -4   7   3 0.13968 4.98156   2
  -4   7   3 11.0433  2.0997   1
   3  -7  -3 28.4694  6.5873   2
  -3   7   3 22.5093  6.3516   2
  -3   7   3 28.1810  3.8557   1
   2  -7  -3 98.9051  9.1682   2
  -2   7   3 95.4870  9.3909   2
  -2   7   3 84.8885  7.0572   1
  -1   7   3 22.8753  6.0694   1
  -1   7   3 23.3402  8.1786   2
   0  -7  -3 77.6511  9.6102   2
   0   7   3 93.8841  8.2947   1
   0   7   3 92.9104 11.8150   2
  -1  -7  -3 105.315  11.375   2
   1   7   3 108.317   9.043   3
   1   7   3 114.652  10.800   1
   1   7   3 124.693  13.129   2
  -2  -7  -3 -0.2805  5.9583   2
   2   7   3 7.92078 7.74307   1
   2   7   3 2.91519 4.70932   3
   2   7   3 -1.5113 10.4520   2
  -3  -7  -3 200.832  16.498   2
   3   7   3 171.242  14.647   1
   3   7   3 174.249  14.099   3
  -4  -7  -3 107.968  15.234   2
   4   7   3 79.1291 12.3703   1
   4   7   3 92.4524 12.2481   3
  -5  -7  -3 124.092  17.193   2
   5   7   3 117.762  14.230   3
   5   7   3 138.235  15.811   1
  -6  -7  -3 -9.7536  9.8503   2
   6   7   3 12.8974 10.2143   3
   6   7   3  3.9293 11.2308   1
  -7  -7  -3 -14.162  14.236   2
   7   7   3 -0.0278 11.3058   1
   7   7   3 9.23503 8.61247   3
  -8  -7  -3 -1.3073 12.1778   2
   8   7   3  5.2229 16.5439   3
   8   7   3 12.4991 21.9902   1
 -10   8   3 -21.333  15.668   3
 -10   8   3 -17.413  21.953   2
  -9   8   3 17.5864  8.5129   3
  -9   8   3  6.2051 10.0060   2
  -8   8   3 36.0780  7.7735   3
  -8   8   3 35.6973  9.8125   2
  -7   8   3 11.8770  6.4053   2
  -7   8   3 17.2304  6.4403   3
  -6   8   3 -2.8564  4.8604   2
  -6   8   3 3.99081 5.18590   3
  -5   8   3 44.4586  8.1292   2
  -5   8   3 49.6088  6.8638   3
   4  -8  -3 69.7524  9.1493   2
  -4   8   3 72.4606  9.1465   2
  -4   8   3 78.7967  4.7665   1
   3  -8  -3 97.5333  9.7378   2
  -3   8   3 71.2922  5.8199   1
  -3   8   3 85.0850  9.7491   2
   2  -8  -3 93.0228  9.9320   2
  -2   8   3 124.427   8.460   1
  -2   8   3 111.351  10.983   2
   1  -8  -3 36.8940  7.9538   2
  -1   8   3 16.4720  5.9157   1
  -1   8   3 18.4043  9.0888   2
   0  -8  -3 166.974  13.008   2
   0   8   3 148.252  14.103   2
   0   8   3 165.079  10.614   3
   0   8   3 154.109  11.652   1
  -1  -8  -3 77.6877 11.3360   2
   1   8   3 59.5855 10.3396   2
   1   8   3 79.4756  8.9807   3
   1   8   3 82.7504 10.0559   1
  -2  -8  -3 38.0666 10.4494   2
   2   8   3 21.1001  6.0769   3
   2   8   3 19.6409  8.4574   1
   2   8   3 16.4939  8.8109   2
  -3  -8  -3 76.9112 13.7735   2
   3   8   3 74.6365 11.1474   1
   3   8   3 70.9342 10.7329   3
  -4  -8  -3 126.252  16.021   2
   4   8   3 154.774  13.352   3
   4   8   3 117.028  14.257   1
  -5  -8  -3 56.5225 14.0682   2
   5   8   3 29.7641 10.9478   3
   5   8   3 59.3347 10.6923   1
  -6  -8  -3 17.9386 10.5120   2
   6   8   3  2.8151 10.7132   1
   6   8   3 -9.5204  7.8844   3
  -7  -8  -3 -3.2094 14.0225   2
   7   8   3 -2.7280 11.8284   3
   7   8   3  1.4223 10.7719   1
   8   8   3 17.2699 12.4167   1
  -9   9   3 7.12981 7.38228   3
  -9   9   3 11.9756 14.4210   2
  -8   9   3 38.0794 10.6359   2
  -8   9   3 21.4525  7.6564   3
  -7   9   3 5.87794 6.23022   3
  -7   9   3 -1.4793  5.3810   2
  -6   9   3 12.8113  5.9019   3
  -6   9   3 19.6188  7.2933   2
  -5   9   3 10.5197  5.2806   3
  -5   9   3 7.36415 6.91127   2
   4  -9  -3 5.20735 5.47692   2
  -4   9   3 14.2447  3.1753   1
  -4   9   3 17.9286  7.6417   2
   3  -9  -3 11.2458  7.2294   2
  -3   9   3 6.34568 7.41183   2
  -3   9   3 6.90292 4.05269   1
   2  -9  -3 22.2158  6.0059   2
  -2   9   3 22.6249  5.7260   1
  -2   9   3 27.7572  6.9648   2
   1  -9  -3 41.2591  8.2837   2
  -1   9   3 54.7281  8.0325   1
  -1   9   3 51.1915 10.5249   2
   0  -9  -3 6.30698 7.77502   2
   0   9   3 13.4412 10.1547   2
   0   9   3 1.39929 5.40974   3
   0   9   3 5.44343 6.61676   1
  -1  -9  -3 16.5258  9.2988   2
   1   9   3 -1.1345  6.8015   1
   1   9   3 12.2335  6.7863   3
   1   9   3 24.4834 11.8139   2
  -2  -9  -3 42.0577 11.0509   2
   2   9   3 18.4143  9.3252   1
   2   9   3 44.5058 10.9756   2
   2   9   3 31.3635  7.7150   3
  -3  -9  -3 90.3125 14.0563   2
   3   9   3 68.4327 12.2995   1
   3   9   3 92.5200 11.3091   3
  -4  -9  -3  4.1620 10.4421   2
   4   9   3 11.8214  7.5303   1
   4   9   3 3.70904 9.39265   3
  -5  -9  -3  0.3815 12.0186   2
   5   9   3 10.7714  7.5428   3
   5   9   3 -10.474  10.534   1
  -6  -9  -3 1.77719 9.77385   2
   6   9   3  3.3786 11.7883   1
   6   9   3  0.2295 10.5815   3
  -7  -9  -3  6.1052 19.0496   2
   7   9   3 -12.468  19.975   1
   7   9   3 22.3778 14.0177   3
   8   9   3 -40.097  21.173   1
  -9  10   3 26.1608 10.2829   3
  -9  10   3 -5.4435 13.4966   2
  -8  10   3 -4.0968 10.0726   2
  -8  10   3 -1.0957  6.4083   3
  -7  10   3 30.0987  9.3625   2
  -7  10   3 6.51265 6.12897   3
  -6  10   3 29.0263  9.1231   2
  -6  10   3 18.6368  6.2590   3
  -5  10   3 38.2826  7.7837   2
  -5  10   3 43.2924  6.7726   3
   4 -10  -3 5.55127 8.33563   2
  -4  10   3 5.02101 2.85634   1
  -4  10   3 2.76905 6.65908   2
   3 -10  -3 6.93286 8.08724   2
  -3  10   3 12.7828  4.5994   1
  -3  10   3 18.0169  7.7128   2
   2 -10  -3 47.5833  9.9279   2
  -2  10   3 66.2221  7.6733   1
  -2  10   3 52.9825 10.6575   2
   1 -10  -3 199.393  14.371   2
  -1  10   3 168.591  15.905   2
  -1  10   3 167.342  12.348   1
   0 -10  -3 19.9842  7.5640   2
   0  10   3 19.0415  7.0889   3
   0  10   3 39.8137  8.9067   1
   0  10   3 34.5414  9.1943   2
  -1 -10  -3 46.5094 11.2157   2
   1  10   3 27.4688  9.3435   1
   1  10   3 23.6238  7.7112   3
   1  10   3 40.4214 13.4000   2
  -2 -10  -3 178.793  17.050   2
   2  10   3 149.687  12.905   3
   2  10   3 168.069  18.569   2
   2  10   3 174.905  15.751   1
  -3 -10  -3 13.6634 10.9683   2
   3  10   3 10.5734 13.2277   2
   3  10   3 18.6753 10.7202   1
   3  10   3 5.29272 8.79772   3
  -4 -10  -3 25.1779  9.7663   2
   4  10   3 3.75290 8.72373   1
   4  10   3 15.4228  8.8069   3
  -5 -10  -3 28.4525 14.2107   2
   5  10   3 14.4279 11.0378   1
   5  10   3 14.5004 11.0992   3
  -6 -10  -3  0.5426 10.5188   2
   6  10   3 -8.9112 12.2061   1
   6  10   3 18.9100 14.7879   3
   7  10   3 49.1030 16.1942   1
  -9  11   3 11.2122 16.2060   2
  -9  11   3  6.8572 12.2701   3
  -8  11   3 -1.2016 10.2213   2
  -8  11   3 11.7605  7.1615   3
  -7  11   3 -7.3470  6.0305   3
  -7  11   3 7.36518 9.83913   2
  -6  11   3 -0.1848  8.4511   2
  -6  11   3 0.57494 4.79761   3
  -5  11   3 5.28339 8.24252   2
  -5  11   3 17.9854  5.6144   3
   4 -11  -3 66.8169 11.7220   2
  -4  11   3 62.5886  9.6908   2
  -4  11   3 73.5703  5.6985   1
   3 -11  -3 14.6694  7.1191   2
  -3  11   3 23.8235  7.6020   2
  -3  11   3 19.2276  4.9997   1
   2 -11  -3 79.8502 12.3943   2
  -2  11   3 103.729  12.193   2
  -2  11   3 84.7023  9.0620   1
  -1  11   3 115.836  10.137   3
  -1  11   3 126.019  15.580   2
  -1  11   3 120.884  10.810   1
   0 -11  -3 37.8657 11.1950   2
   0  11   3 45.0734  9.6946   1
   0  11   3 53.7860  7.5777   3
   0  11   3 23.6188  9.4092   2
  -1 -11  -3 69.6907 13.1138   2
   1  11   3 69.0811 14.9852   2
   1  11   3 50.4618  8.6717   3
   1  11   3 52.2826 10.8729   1
  -2 -11  -3 79.8596 14.1132   2
   2  11   3 89.4679 13.2290   1
   2  11   3 86.1382 16.8985   2
   2  11   3 88.0147 10.1001   3
  -3 -11  -3  8.3663 12.2562   2
   3  11   3  8.8773 10.2983   1
   3  11   3 35.4798 14.1645   2
   3  11   3 14.0449  9.2795   3
  -4 -11  -3  4.3591 11.8002   2
   4  11   3 3.99093 9.52556   3
   4  11   3 2.05433 9.83239   1
  -5 -11  -3 27.0140 18.5412   2
   5  11   3 11.0475  8.0892   3
   5  11   3  0.5016 10.8281   1
  -6 -11  -3 -31.134  16.869   2
   6  11   3 5.71465 8.69034   3
   6  11   3 14.2014 12.8861   1
   7  11   3  2.9561 25.2223   1
  -8  12   3 -1.6070  7.5768   2
  -8  12   3 -1.3845  8.5170   3
  -7  12   3 8.63565 7.10906   3
  -7  12   3 -14.999  10.354   2
  -6  12   3 3.68270 5.17439   3
  -6  12   3 -10.236   9.266   2
  -5  12   3 4.30942 4.99562   3
  -5  12   3 7.08362 8.79254   2
   4 -12  -3 56.1731 12.1781   2
  -4  12   3 76.2565  6.4168   1
  -4  12   3 70.0215 12.5720   2
   3 -12  -3 82.9234 13.3643   2
  -3  12   3 55.4309  7.1405   1
  -3  12   3 44.8249 10.7805   2
   2 -12  -3 30.8156 11.0532   2
  -2  12   3 30.1222 11.1887   2
  -2  12   3 31.2363  6.3968   3
  -2  12   3 42.5173  7.7520   1
   1 -12  -3 8.45102 9.75375   2
  -1  12   3 0.36026 6.62329   1
  -1  12   3 8.36264 6.08090   3
  -1  12   3 -3.7408 10.8230   2
   0 -12  -3 129.138  13.791   2
   0  12   3 97.8639 11.9439   1
   0  12   3 96.3135 13.1572   2
   0  12   3 125.224  11.467   3
  -1 -12  -3 0.26576 9.68406   2
   1  12   3 13.7838  9.2743   1
   1  12   3  6.4456 12.3246   2
   1  12   3 13.7695  7.7209   3
  -2 -12  -3 34.8787 13.0591   2
   2  12   3 39.8284 15.9945   2
   2  12   3 28.6942 10.8992   1
   2  12   3 33.4822  7.9690   3
  -3 -12  -3 -5.6498 11.5986   2
   3  12   3 -3.9774  8.9588   3
   3  12   3  9.6582 14.5474   2
   3  12   3 -2.5233 11.0324   1
  -4 -12  -3  6.1098 15.9861   2
   4  12   3 -3.2526  8.2624   1
   4  12   3 19.3169 11.4457   3
  -5 -12  -3 14.6519 14.2509   2
   5  12   3 -0.6008 11.2586   1
   5  12   3  6.1424 11.6955   3
   6  12   3 -8.8537 12.4992   1
   6  12   3 10.3633 15.1615   3
  -7  13   3 -6.5562  9.0455   3
  -7  13   3 -17.090  15.048   2
  -6  13   3 -3.5440  5.5786   3
  -6  13   3 21.0156 10.6163   2
  -5  13   3 -3.3363  8.9949   2
  -5  13   3 9.44527 5.04891   3
   4 -13  -3 4.84546 9.97982   2
  -4  13   3 -10.680  10.668   2
  -4  13   3 7.90029 3.88241   1
   3 -13  -3 -14.458  10.467   2
  -3  13   3 11.8796  5.7281   1
  -3  13   3 -2.7948 10.4768   2
   2 -13  -3 0.84994 7.38432   2
  -2  13   3 15.1449  5.3150   3
  -2  13   3 24.8518  7.4742   1
  -2  13   3 11.6364 12.1904   2
   1 -13  -3 21.0710 11.3097   2
  -1  13   3 11.7206 11.3371   2
  -1  13   3 11.5528  5.3826   3
  -1  13   3 6.71120 7.84441   1
   0 -13  -3 14.9795 11.2897   2
   0  13   3 26.1894  7.6197   3
   0  13   3 22.7319  8.6359   1
   0  13   3 -4.0424 10.5348   2
  -1 -13  -3  2.0435 11.7733   2
   1  13   3 13.6409  6.0439   3
   1  13   3 17.7999  9.2587   1
   1  13   3 11.7732 12.5043   2
  -2 -13  -3 47.5551 11.4925   2
   2  13   3 47.2483 12.6748   2
   2  13   3 62.1819 13.1870   1
   2  13   3 71.0531 11.3222   3
  -3 -13  -3 5.22759 8.85674   2
   3  13   3 16.6137  9.8797   3
   3  13   3 10.1414 10.5626   2
   3  13   3  9.5072 10.5127   1
  -4 -13  -3  6.4737 13.7220   2
   4  13   3 0.25276 9.76503   1
   4  13   3 -11.357  13.521   3
  -5 -13  -3 10.0130 19.3532   2
   5  13   3 13.6021 12.6113   1
   5  13   3 -4.5288 11.7887   3
  -7  14   3 -13.639  12.956   2
  -6  14   3 0.87924 6.13571   3
  -6  14   3  6.0993 11.6618   2
  -5  14   3 3.11263 4.73807   3
  -5  14   3 -1.8623 11.1878   2
  -4  14   3  5.3321 10.8094   2
  -4  14   3 7.09883 4.59355   1
   3 -14  -3  7.9795 11.3719   2
  -3  14   3 5.39796 6.46111   1
  -3  14   3 5.36547 4.74398   3
  -3  14   3 -1.9585 11.3728   2
   2 -14  -3 20.8958 12.7119   2
  -2  14   3 -7.7605  6.5888   1
  -2  14   3 3.30661 8.72262   2
  -2  14   3 1.64876 5.27120   3
   1 -14  -3 16.8356 12.0478   2
  -1  14   3 1.46751 7.62256   1
  -1  14   3 2.50068 5.16883   3
  -1  14   3  2.5955 12.1885   2
   0 -14  -3  0.5044 12.9965   2
   0  14   3 -3.0115 12.8160   2
   0  14   3 22.8966  9.7637   1
   0  14   3 -8.3968  7.2087   3
  -1 -14  -3 -6.2586 12.2427   2
   1  14   3 -1.1590  7.5479   3
   1  14   3  0.0213 13.6854   2
   1  14   3 -14.897  10.549   1
  -2 -14  -3 37.1417 14.8928   2
   2  14   3 32.8325 11.5687   1
   2  14   3 9.60591 9.21111   3
   2  14   3 12.1082 11.3533   2
   3  14   3 11.8553 11.5774   1
   3  14   3 24.1102 15.4805   2
   3  14   3 -2.9134 10.0921   3
  -4 -14  -3  5.1809 12.2530   2
   4  14   3 13.6194 16.7714   3
   4  14   3  5.7306 15.2168   1
   5  14   3 23.3985 11.1428   1
   5  14   3 11.6078 13.1024   3
  -6  15   3 -1.0540 12.9055   2
  -5  15   3  7.0567 12.6402   2
  -5  15   3 3.42627 7.75854   3
   4 -15  -3  4.2202 20.2909   2
  -4  15   3 4.62830 5.02864   1
  -4  15   3 -6.7955  4.8197   3
  -4  15   3 -9.0256 12.1726   2
   3 -15  -3 -7.6879 11.9499   2
  -3  15   3 -1.1286  5.7111   1
  -3  15   3 -0.9163  5.3527   3
  -3  15   3 -16.439  12.802   2
   2 -15  -3 15.2231 15.1372   2
  -2  15   3 -2.1389 12.9661   2
  -2  15   3 -5.4882  8.2043   1
  -2  15   3 -5.9699  5.8057   3
   1 -15  -3 13.7423 15.6199   2
  -1  15   3 13.0620  8.3240   1
  -1  15   3 10.5580 12.3266   2
  -1  15   3 20.4108  7.3635   3
   0 -15  -3 21.7837 15.0426   2
   0  15   3 14.3209  7.3879   3
   0  15   3 12.8158 10.1774   1
   0  15   3 33.6424 15.6807   2
  -1 -15  -3 -0.4605 12.3531   2
   1  15   3 9.01516 7.18773   3
   1  15   3 17.2419  8.5537   1
   1  15   3 23.8523 16.4503   2
  -2 -15  -3 10.9906  9.8580   2
   2  15   3  0.0861 10.7691   2
   2  15   3  8.2038 11.6913   1
   2  15   3 -0.9603  8.2094   3
  -3 -15  -3 15.8733 13.6156   2
   3  15   3 18.1783 16.5792   3
   3  15   3 36.6551 15.6356   1
   4  15   3 -13.738  26.543   3
   4  15   3  2.2433 12.6999   1
  -5  16   3  0.2171 18.0642   2
   4 -16  -3 -18.723  24.752   2
  -4  16   3 28.8128 14.3408   2
   3 -16  -3 20.7328 20.3906   2
  -3  16   3  4.0680 14.7886   2
  -3  16   3 23.1651  7.5577   1
  -3  16   3 12.8316  5.4629   3
   2 -16  -3  3.5510 18.0750   2
  -2  16   3 -1.4588  7.5242   1
  -2  16   3 -4.4745 14.6103   2
  -2  16   3 -12.680   6.216   3
   1 -16  -3 13.7204 14.6056   2
  -1  16   3 14.7682 12.6592   1
  -1  16   3 -16.605  14.984   2
  -1  16   3 13.8558  9.8511   3
   0 -16  -3 21.3251 13.9899   2
   0  16   3 12.1850  9.2299   3
   0  16   3 -3.4907 13.0850   2
   0  16   3 24.1139 11.5358   1
  -1 -16  -3  4.6036 23.8215   2
   1  16   3 17.1402 20.4755   1
   1  16   3  5.0455 10.4297   3
   1  16   3 22.4310 17.1557   2
   2  16   3 11.0584 11.7260   1
   2  16   3 -0.9024  9.3151   3
   2  16   3 -12.698  16.794   2
   3  16   3  5.5104 11.3799   1
   3  16   3 -15.767  11.289   3
   3  16   3 -15.084  18.561   2
  -3  17   3 20.6223 15.3492   2
  -2  17   3 22.7058 15.0735   2
  -2  17   3 13.2980 15.5648   1
  -1  17   3 19.3457 21.0826   2
  -1  17   3  1.4041 18.4108   1
  -1  17   3  5.2638 10.3929   3
   0  17   3 -3.7993  8.5476   1
   0  17   3 13.5337 24.4419   2
   0  17   3 11.0553 11.9832   3
   1  17   3 -12.998  17.692   3
   1  17   3  0.3056 12.5953   2
   2  17  -4 -8.1110 23.2742   1
   2  17  -4 30.6599 14.4900   2
   1  17  -4 -19.328   9.663   1
   1  17  -4  6.2741 24.2548   2
   4  16  -4 -0.9235 15.1948   2
   3  16  -4 19.6482 13.3249   2
   3  16  -4 -18.170  22.043   1
  -3 -16   4 24.0573 28.2031   2
   2  16  -4  1.4060 20.6308   2
   2  16  -4 0.37912 9.90703   1
  -2 -16   4 -10.731  25.636   2
   1  16  -4 -3.0625 16.1333   1
   1  16  -4 -6.3128 15.1683   2
  -1 -16   4 -8.4623 13.8691   2
   0  16  -4 -7.5006 12.1429   2
   0  16  -4  8.9274 13.3738   1
  -1  16  -4 -1.6536 10.6375   2
  -1  16  -4 13.3165 13.0391   1
  -2  16  -4  7.1028 11.9694   2
  -2  16  -4 -2.2691  8.8378   1
   6  15  -4 -4.1926  7.9337   3
   6  15  -4 -1.2760 23.6362   2
  -6 -15   4  9.5531 11.9591   3
   5  15  -4 19.5476 13.1475   2
  -5 -15   4 -38.939  26.131   2
  -5 -15   4  3.9510 11.6960   3
   4  15  -4 -3.3524 14.6819   2
  -4 -15   4 -15.873  14.930   2
   3  15  -4 10.3707 16.2395   1
   3  15  -4 -6.2666 15.3389   2
  -3 -15   4  7.6287 21.1542   2
   2  15  -4 10.7777 14.5423   2
   2  15  -4  9.9113 11.0215   1
  -2 -15   4 -0.2165  9.1148   2
   1  15  -4 7.95806 8.05217   1
   1  15  -4  0.9490 14.3202   2
  -1 -15   4 -15.014  13.641   2
   0  15  -4 0.73302 7.61816   1
   0  15  -4  9.7915 11.2422   2
   0 -15   4 -5.1903  9.6004   2
  -1  15  -4 41.9340 15.3050   2
  -1  15  -4 23.1543  7.4668   1
  -2  15  -4 13.1713  7.5207   1
  -2  15  -4  6.9308 16.8856   2
  -3  15  -4 -2.8784 18.2566   2
   7  14  -4 -3.7598 14.0221   2
   7  14  -4 7.84834 8.54813   3
  -7 -14   4 -14.944  14.749   3
  -7 -14   4 -29.295  21.387   2
   6  14  -4 24.4869 18.0191   2
   6  14  -4  1.7830 14.2569   3
  -6 -14   4 11.6469 13.9805   3
  -6 -14   4 -8.5096  9.5151   2
   5  14  -4 18.6346 16.7449   2
  -5 -14   4  0.1357 11.7076   2
  -5 -14   4 -5.8244  8.9305   3
   4  14  -4 20.5643 13.4861   2
  -4 -14   4 29.1329 12.9149   2
   3  14  -4 -14.048  14.032   2
   3  14  -4 -3.4077 11.5298   1
  -3 -14   4 -7.0838  8.6924   2
   2  14  -4 13.0315  9.5113   1
   2  14  -4  8.0423 12.8739   2
  -2 -14   4 12.8815 12.6642   2
   1  14  -4  9.1297 12.6908   2
   1  14  -4 0.27620 8.86463   1
  -1 -14   4 10.7740  8.8435   2
   0  14  -4 -0.3170  7.8405   1
   0  14  -4  3.6426 11.7712   2
   0 -14   4 -12.751  11.748   2
  -1  14  -4 -5.2918 11.5663   2
  -1  14  -4 -11.774   7.960   1
  -2  14  -4 -5.3678  7.2446   1
  -2  14  -4 14.9430  9.8958   2
  -3  14  -4 27.5940  9.3208   1
  -3  14  -4 43.4786 14.8824   2
  -4  14  -4  6.2091 15.8627   2
   7  13  -4 -0.5307 15.4965   3
   7  13  -4 -25.886  15.367   2
  -7 -13   4  0.2350 15.2204   2
   6  13  -4 10.3755 11.1227   3
   6  13  -4 -30.298  16.977   2
  -6 -13   4 17.3094 11.2813   2
  -6 -13   4  5.2663 12.4058   3
   5  13  -4 17.7683 14.3268   2
   5  13  -4 17.3635  8.7305   3
  -5 -13   4 18.3326  7.1606   3
  -5 -13   4 23.4127 11.6640   2
   4  13  -4 39.2693 14.0662   2
  -4 -13   4 16.0102  6.3215   3
   3  13  -4 5.46660 9.21516   2
  -3 -13   4 11.9158 11.0805   2
  -3 -13   4 3.30837 5.84861   3
   2  13  -4 11.0565 11.6395   2
   2  13  -4 -0.5665  9.3323   1
  -2 -13   4 0.27837 7.48934   2
   1  13  -4 9.26462 8.63944   1
   1  13  -4  8.3550 11.9847   2
  -1 -13   4  6.8043 10.3938   2
   0  13  -4 12.8604  7.8278   1
   0  13  -4  0.0364 10.5830   2
   0 -13   4 -2.8087 10.7929   2
  -1  13  -4 -7.4926  6.8736   1
  -1  13  -4 -18.974  12.047   2
  -2  13  -4  9.7928 11.9966   2
  -2  13  -4 8.85600 6.11965   1
  -3  13  -4 -8.0054 13.4780   2
  -3  13  -4 9.56063 6.46139   1
  -4  13  -4 -0.5270  8.0112   1
  -4  13  -4 -2.6494  9.8234   2
  -5  13  -4  6.2878 12.4830   2
   8  12  -4  2.6939 14.7603   3
  -8 -12   4 12.5020 14.0632   2
  -8 -12   4 -17.270  13.641   3
   7  12  -4 14.7509 15.1064   2
  -7 -12   4 17.4648  9.1306   2
  -7 -12   4 10.7319  9.3507   3
   6  12  -4 -0.1177  8.5809   3
   6  12  -4  0.5254 13.5233   2
  -6 -12   4 -6.3821  9.5727   3
  -6 -12   4 15.4176 12.4499   2
   5  12  -4 21.3596  7.4281   3
   5  12  -4  9.0596 12.7191   2
  -5 -12   4 6.93233 8.30299   3
  -4 -12   4 -3.6832  7.2943   3
  -4 -12   4 -3.1781  6.6984   2
   3  12  -4 13.1195 11.9709   2
  -3 -12   4 12.7415 10.3089   2
  -3 -12   4 15.8547  6.1091   3
   2  12  -4 18.1805  9.5269   1
   2  12  -4 14.1561 11.2195   2
  -2 -12   4 21.9597  5.1909   3
  -2 -12   4 18.8850 10.3436   2
   1  12  -4 17.7261  8.6221   1
   1  12  -4 4.48824 7.60685   2
  -1 -12   4 5.19651 9.11760   2
   0  12  -4 8.27136 6.94554   1
   0  12  -4 -13.248   8.575   2
   0 -12   4 -8.3134  9.8609   2
  -1  12  -4 27.0634  7.2974   1
  -1  12  -4 36.2235  9.8969   2
  -2  12  -4 -0.2692 10.7628   2
  -2  12  -4 -1.5083  6.0992   1
  -3  12  -4 11.5376  6.1924   1
  -3  12  -4 13.5095 11.4723   2
  -4  12  -4  9.6264 12.5763   2
  -4  12  -4 -5.0610  7.1214   1
  -5  12  -4 -5.0434 13.9697   2
  -5  12  -4 -1.5736  8.1780   1
  -6  12  -4  1.6210 17.7996   2
  -9 -11   4 -16.389  19.422   2
  -9 -11   4 -19.455  16.342   3
   8  11  -4 11.8186  8.7525   3
  -8 -11   4 26.3060 14.3875   2
  -8 -11   4 29.7850 12.4290   3
   7  11  -4 -8.2021  9.7223   2
   7  11  -4 11.9998  9.5807   3
  -7 -11   4 12.0729 10.6553   2
  -7 -11   4 18.8528 10.2951   3
   6  11  -4 14.3491 12.5600   2
   6  11  -4 7.57300 6.13244   3
  -6 -11   4 -0.5728 10.5817   3
  -6 -11   4 19.7308 10.2389   2
   5  11  -4 33.6867 13.3479   2
   5  11  -4 33.9566  8.8251   3
  -5 -11   4 33.0694 10.6358   2
  -5 -11   4 26.9909  9.1646   3
   4  11  -4 32.8956 11.3178   2
   4  11  -4 33.2378  6.8737   3
  -4 -11   4 25.0375  7.7977   3
  -4 -11   4 50.7626 10.7381   2
   3  11  -4 164.435  16.487   2
  -3 -11   4 175.812  14.455   2
  -3 -11   4 154.535  10.948   3
   2  11  -4 73.4937 13.1256   2
   2  11  -4 60.3101 11.3145   1
  -2 -11   4 74.8638  7.3209   3
  -2 -11   4 71.9710 11.5387   2
   1  11  -4 121.784  13.952   2
   1  11  -4 89.2756 11.3907   1
  -1 -11   4 98.8339 12.8867   2
  -1 -11   4 89.8391  5.3261   3
   0  11  -4 10.6719  6.3221   1
   0  11  -4 1.19381 9.26742   2
   0 -11   4 -6.6094  9.1923   2
  -1  11  -4 11.4788  9.9948   2
  -1  11  -4 11.9049  6.9184   1
  -2  11  -4 4.23207 5.08525   1
  -2  11  -4 12.0670  8.1004   2
  -3  11  -4 -4.0459  7.8311   2
  -3  11  -4 -1.1090  5.6075   1
  -4  11  -4 -0.3766  5.0507   1
  -4  11  -4 12.4594 12.3787   2
  -5  11  -4 2.05983 7.13620   1
  -5  11  -4 -4.0601 12.6173   2
  -6  11  -4 -16.994  23.023   2
   9  10  -4 13.4391 16.1965   3
  -9 -10   4 -3.6653  9.7218   2
  -9 -10   4 26.2631 14.7677   3
   8  10  -4 -1.3926  9.4958   3
  -8 -10   4 -1.7765  8.4882   2
  -8 -10   4  8.1660 12.0814   3
   7  10  -4  7.6016 13.1185   2
   7  10  -4 3.65978 9.23845   3
  -7 -10   4 -14.598   9.770   2
  -7 -10   4 20.5399 10.5693   3
   6  10  -4 11.0871 12.4508   2
   6  10  -4 14.7794  8.3238   3
  -6 -10   4 7.58487 8.67547   2
  -6 -10   4 12.2358  9.2867   3
   5  10  -4 23.8068  7.8562   3
   5  10  -4 18.9891 12.0625   2
  -5 -10   4 9.84467 8.12112   3
  -5 -10   4 4.79837 8.33765   2
   4  10  -4 31.3750  9.0769   2
   4  10  -4 41.0699  7.4463   3
  -4 -10   4 23.1207  5.8525   3
  -4 -10   4 55.0168 10.5047   2
   3  10  -4 31.5195 10.8213   2
  -3 -10   4 20.3300  8.7951   2
  -3 -10   4 28.1023  6.5942   3
   2  10  -4 115.230  13.770   2
   2  10  -4 137.105  13.395   1
  -2 -10   4 103.586   7.913   3
  -2 -10   4 98.3478 10.8016   2
   1  10  -4 118.874  11.882   1
   1  10  -4 131.334  14.403   2
  -1 -10   4 106.464   6.207   3
  -1 -10   4 117.896  12.701   2
   0  10  -4 -0.3233  6.3904   1
   0  10  -4 -5.6473  8.5469   2
   0 -10   4 -9.4685  6.1256   2
  -1  10  -4 53.5826 11.5128   2
  -1  10  -4 76.1635  8.8316   1
  -2  10  -4 26.7324  8.6378   2
  -2  10  -4 36.8864  6.9559   1
  -3  10  -4 102.889  13.013   2
  -3  10  -4 84.8168  8.6973   1
  -4  10  -4 6.14363 4.88090   1
  -4  10  -4 19.4118 11.9711   2
  -5  10  -4 -10.017  12.550   2
  -5  10  -4 0.74353 4.05865   1
  -6  10  -4  0.7308 20.5700   2
  -7  10  -4 -13.255  19.385   2
   9   9  -4  8.9130 18.0283   3
  -9  -9   4  9.9704 10.7367   2
  -9  -9   4 -1.1279  8.4169   3
   8   9  -4 11.9036 11.1006   3
  -8  -9   4 24.2538 11.3038   3
  -8  -9   4 34.1360 10.6959   2
   7   9  -4 8.22330 9.03928   3
  -7  -9   4 -8.2990 10.0179   3
  -7  -9   4 1.63829 7.84344   2
   6   9  -4 -9.8951  7.9796   3
   6   9  -4  7.9852 10.6661   2
  -6  -9   4 7.12218 8.67907   3
  -6  -9   4 6.53686 7.13966   2
   5   9  -4 12.7237  7.3247   3
   5   9  -4 1.44817 9.82777   2
  -5  -9   4 3.76508 5.64605   3
  -5  -9   4 10.4809  7.6893   2
   4   9  -4 31.1584  8.3794   2
   4   9  -4 22.8533  6.5294   3
  -4  -9   4 19.7077  7.9406   2
  -4  -9   4 19.0034  6.9652   3
   3   9  -4 8.97640 8.77067   2
  -3  -9   4 16.0981  6.0012   2
  -3  -9   4 9.40916 5.42540   3
   2   9  -4 9.22306 7.79434   1
   2   9  -4 2.67386 8.02718   2
  -2  -9   4 3.16729 6.46931   2
  -2  -9   4 -5.4049  4.2580   3
   1   9  -4 81.2972 10.0490   1
   1   9  -4 66.1048  9.9372   2
  -1  -9   4 72.6559  5.0943   3
  -1  -9   4 91.3826 11.0975   2
   0   9  -4 29.3734  7.2035   2
   0   9  -4 25.3878  6.6323   1
  -1   9  -4 -3.0334  3.9863   1
  -1   9  -4 6.30401 8.38819   2
  -2   9  -4 2.24208 6.42961   2
  -2   9  -4 -9.1827  5.4072   1
  -3   9  -4 54.8876  7.4738   1
  -3   9  -4 38.0408  9.2200   2
  -4   9  -4 25.1529  5.9312   1
  -4   9  -4 50.5848 13.5718   2
  -5   9  -4 15.6695  5.0279   1
  -5   9  -4 24.8202 12.2063   2
  -6   9  -4 -1.2191 12.0464   2
  -7   9  -4  6.5768 17.9340   2
 -10  -8   4  1.7080 10.0289   3
 -10  -8   4 -8.3475  8.2219   2
   9   8  -4 27.1871 12.8516   3
  -9  -8   4 10.8686 12.3031   3
  -9  -8   4 -6.5114 11.8660   2
   8   8  -4 27.2864  9.1035   3
  -8  -8   4 27.3831 11.9925   3
  -8  -8   4 32.5791  9.9452   2
   7   8  -4 81.7789 12.5980   3
  -7  -8   4 114.159  12.591   2
  -7  -8   4 88.8764 12.8211   3
   6   8  -4 20.2082  7.5462   3
   6   8  -4 -3.4160 10.4526   2
  -6  -8   4 1.10193 5.87895   3
  -6  -8   4 16.7730  7.5871   2
   5   8  -4 4.24888 6.92252   3
   5   8  -4 -5.4777  8.8668   2
  -5  -8   4 11.8982  7.3791   2
  -5  -8   4 -2.4693  7.1114   3
   4   8  -4 9.03233 7.89472   2
   4   8  -4 7.78848 4.87243   3
  -4  -8   4 10.8993  6.4072   3
  -3  -8   4 13.9224  5.5201   3
  -3  -8   4 11.2661  6.5767   2
   2   8  -4 50.6043  9.0813   2
   2   8  -4 69.8417  8.3569   1
  -2  -8   4 68.2710  6.4440   3
  -2  -8   4 61.2519  8.7010   2
   1   8  -4 77.7225 10.3090   2
   1   8  -4 76.3589  9.3024   1
  -1  -8   4 94.1056  9.3002   2
  -1  -8   4 84.0900  5.3703   3
   0   8  -4 120.814  10.342   1
   0   8  -4 118.324  11.713   2
  -1   8  -4 17.9848  8.5874   2
  -1   8  -4 -0.1537  4.9203   1
  -2   8  -4 33.0948  7.1916   1
  -2   8  -4 18.2491  9.4406   2
  -3   8  -4 58.9571 11.8137   2
  -3   8  -4 97.9168  8.8975   1
  -4   8  -4 112.939   9.224   1
  -4   8  -4 133.682  16.298   2
  -5   8  -4 10.7607  5.2983   1
  -5   8  -4 31.8293 12.9506   2
   5  -8   4 14.7825  4.0549   3
  -6   8  -4 -22.400  12.957   2
   6  -8   4 7.41950 5.02429   3
  -7   8  -4  7.0118 23.8801   2
 -10  -7   4 -8.1291 13.1994   2
 -10  -7   4 -1.7232  9.0616   3
   9   7  -4 27.1887 15.4358   3
  -9  -7   4 12.7782  8.9452   2
  -9  -7   4  8.1482 11.9444   3
   8   7  -4 -15.531   8.767   3
  -8  -7   4 9.17001 8.09884   3
  -8  -7   4 12.7021  7.9344   2
   7   7  -4 78.3055 10.4398   3
  -7  -7   4 91.5706 11.0659   2
  -7  -7   4 79.7071 12.7286   3
   6   7  -4 69.5762  9.6970   3
   6   7  -4 89.5444 12.5099   2
  -6  -7   4 83.2793 10.1830   2
  -6  -7   4 71.7498  9.4037   3
   5   7  -4 -1.5029  8.2631   2
   5   7  -4 12.4997  6.8429   3
  -5  -7   4 0.81505 6.82153   3
  -5  -7   4 9.42323 5.06721   2
   4   7  -4 -4.1773  7.6317   2
  -4  -7   4 5.69450 5.09851   3
  -4  -7   4 2.08961 5.40181   2
   3   7  -4 65.0941  7.8523   2
  -3  -7   4 45.9109  7.4739   2
  -3  -7   4 47.0628  6.7733   3
   2   7  -4 189.868  12.898   1
   2   7  -4 167.135  12.194   2
  -2  -7   4 174.038   9.140   3
  -2  -7   4 194.248  11.663   2
   1   7  -4 138.657  10.770   1
   1   7  -4 141.048  11.444   2
  -1  -7   4 136.513  10.855   2
  -1  -7   4 130.788   6.766   3
   0   7  -4 153.116  11.418   2
   0   7  -4 119.818   9.307   1
   0  -7   4 128.012   5.188   3
  -1   7  -4 0.03105 6.80993   2
  -1   7  -4 10.1365  5.7484   1
  -2   7  -4 17.4595  8.3605   2
  -2   7  -4 14.4504  5.8685   1
  -3   7  -4 99.5308 13.3279   2
  -3   7  -4 113.093   9.273   1
   3  -7   4 100.614   5.053   3
   3  -7   4 100.747   8.802   1
  -4   7  -4 -6.1631  7.2854   2
  -4   7  -4 -2.5165  5.1572   1
   4  -7   4 5.85370 4.05527   3
   4  -7   4 1.00474 5.40769   1
  -5   7  -4 4.88708 4.56881   1
  -5   7  -4  5.5554 11.3666   2
   5  -7   4 -2.9041  4.3957   3
   5  -7   4 1.50723 5.20957   1
  -6   7  -4  8.6154 12.0530   2
   6  -7   4 12.7253  5.4805   3
   6  -7   4 9.12501 5.38202   1
  -7   7  -4 -13.365  20.375   2
   7  -7   4 -2.7515  8.2281   3
   7  -7   4 5.66282 7.68259   1
  -8   7  -4  7.1455 23.7886   2
   8  -7   4  0.8461 12.4434   3
  10   6  -4 24.1088 19.4740   3
 -10  -6   4  1.4405 12.0474   2
 -10  -6   4 7.06712 9.59677   3
   9   6  -4 15.2850 10.0551   3
  -9  -6   4 10.9922 11.0969   3
  -9  -6   4 7.22875 7.00925   2
   8   6  -4 11.3475 10.2715   3
  -8  -6   4 12.0753  7.0975   2
  -8  -6   4 -0.9074 10.2091   3
   7   6  -4 -1.0705  8.4727   3
  -7  -6   4 9.50611 6.85348   3
  -7  -6   4 20.2887  7.3488   2
   6   6  -4 8.23900 7.54059   3
  -6  -6   4 1.78996 8.02717   3
  -6  -6   4 3.63971 5.42556   2
   5   6  -4 63.3168  9.0718   3
   5   6  -4 82.6474 10.5520   2
  -5  -6   4 70.1126  9.5664   3
  -5  -6   4 77.8609  8.8795   2
   4   6  -4 67.2692  8.7968   2
  -4  -6   4 66.4664  8.5342   3
  -4  -6   4 61.6736  6.7587   2
   3   6  -4 -6.3388  6.3590   1
   3   6  -4 6.08429 6.06630   2
  -3  -6   4 1.45030 4.73501   3
  -3  -6   4 -2.5476  3.8807   2
   2   6  -4 79.5144  8.9173   1
   2   6  -4 69.5344  8.3738   2
  -2  -6   4 75.9249  7.8645   2
  -2  -6   4 86.7351  6.7825   3
   1   6  -4 404.743  16.925   1
   1   6  -4 404.370  17.561   2
  -1  -6   4 387.270  16.883   2
  -1  -6   4 391.079  12.292   3
   0   6  -4 102.114   8.941   1
   0   6  -4 100.302  10.040   2
   0  -6   4 92.1395  4.8354   3
  -1   6  -4 5.08727 6.95654   2
  -1   6  -4 -6.5703  5.2725   1
   1  -6   4 -1.6533  2.0182   3
   1  -6   4 2.59419 3.86783   1
  -2   6  -4 7.56789 4.98962   1
  -2   6  -4 18.6932  8.0745   2
   2  -6   4 14.3917  2.8601   3
  -3   6  -4 13.1735  5.5117   1
  -3   6  -4 4.32299 8.24793   2
   3  -6   4 16.4601  3.7401   3
   3  -6   4 9.30208 5.45018   1
  -4   6  -4 25.7523  5.8732   1
   4  -6   4 31.6830  5.0058   3
   4  -6   4 24.4499  6.4158   1
  -5   6  -4 21.7596  5.6003   1
   5  -6   4 30.3845  6.8083   1
   5  -6   4 22.9342  5.8193   3
   6  -6   4 8.52362 6.24916   3
   6  -6   4 -0.4420  5.5824   1
   7  -6   4 24.2025  8.7388   3
   7  -6   4 5.62412 6.23883   1
   8  -6   4 6.77476 7.29473   1
   8  -6   4  4.6981 11.0256   3
 -11  -5   4 36.3555 18.2482   2
 -11  -5   4 17.6483 17.1403   3
  10   5  -4 14.3479 10.9533   3
 -10  -5   4 12.2827 10.1222   2
 -10  -5   4 13.2742  9.2571   3
   9   5  -4 19.5091 11.9418   3
  -9  -5   4 20.3955  8.6721   2
  -9  -5   4 28.4005 12.3896   3
   8   5  -4 32.0956  8.7378   3
  -8  -5   4 29.5304 10.5017   3
  -8  -5   4 27.3468  8.0926   2
   7   5  -4 88.3919 12.0066   3
  -7  -5   4 47.4856  8.5637   2
  -7  -5   4 66.1399 11.3695   3
   6   5  -4 370.528  18.413   3
  -6  -5   4 371.352  16.618   2
  -6  -5   4 387.773  19.735   3
   5   5  -4 96.4770  9.0001   3
   5   5  -4 74.4966  9.5518   2
  -5  -5   4 90.0416 10.2273   3
  -5  -5   4 85.1846  8.1538   2
   4   5  -4 82.4863  8.5391   2
  -4  -5   4 95.3565  7.3793   2
  -4  -5   4 91.3869  8.5606   3
   3   5  -4 144.331  11.413   1
   3   5  -4 150.376   9.791   2
  -3  -5   4 152.074   9.280   2
  -3  -5   4 141.088   9.078   3
   2   5  -4 356.549  16.091   1
   2   5  -4 363.263  14.649   2
  -2  -5   4 359.327  12.872   3
  -2  -5   4 371.975  14.624   2
   1   5  -4 261.936  12.972   2
   1   5  -4 223.952  11.923   1
  -1  -5   4 223.741   9.102   3
   0   5  -4 -5.9898  6.0257   2
   0   5  -4 3.25537 5.28449   1
   0  -5   4 -0.9033  5.6013   1
  -1   5  -4 19.4782  6.0732   1
  -1   5  -4 3.81356 6.27139   2
   1  -5   4 15.2308  4.9084   1
  -2   5  -4 35.8316  6.4142   1
   2  -5   4 42.4510  6.5877   1
   2  -5   4 30.3080  4.0170   3
  -3   5  -4 51.2890  6.9829   1
   3  -5   4 44.6263  6.0368   1
   3  -5   4 43.0765  5.2274   3
  -4   5  -4 39.2740  5.8065   1
   4  -5   4 43.6864  6.3118   1
   4  -5   4 50.7409  6.6772   3
  -5   5  -4 29.8552  6.5646   1
   5  -5   4 16.4806  6.4382   3
   5  -5   4 8.63696 6.47070   1
   6  -5   4 11.7227  6.7116   3
   6  -5   4 18.4603  6.2462   1
   7  -5   4 7.07581 7.98472   3
   7  -5   4 4.66212 6.04463   1
   8  -5   4  6.5272 10.3301   3
   8  -5   4 8.30664 7.31061   1
 -11  -4   4 -5.8180  9.9737   2
 -11  -4   4 -1.3388  8.8133   3
 -10  -4   4 -4.2118  8.8474   2
 -10  -4   4 3.20010 8.99264   3
   9   4  -4 -14.131  10.283   3
  -9  -4   4  7.0634 10.1485   3
  -9  -4   4 -0.9951  7.8768   2
   8   4  -4 28.9853 10.4235   3
  -8  -4   4 41.6886  8.4473   2
   7   4  -4 312.444  18.542   3
  -7  -4   4 246.063  13.749   2
  -7  -4   4 280.285  17.134   3
   6   4  -4 9.02623 6.56261   3
  -6  -4   4 9.67530 5.28398   2
  -6  -4   4 -4.2007  6.5246   3
   5   4  -4 37.0530  7.1217   2
  -5  -4   4 65.4582  8.9180   3
  -5  -4   4 58.8802  6.2845   2
   4   4  -4 69.6880  7.2090   2
   4   4  -4 55.8423  7.3212   1
  -4  -4   4 75.0222  8.3367   3
  -4  -4   4 58.8590  5.4590   2
   3   4  -4 162.714  11.214   1
   3   4  -4 169.809   9.248   2
  -3  -4   4 157.410   8.606   2
  -3  -4   4 169.384  10.115   3
   2   4  -4 16.8655  4.8717   2
   2   4  -4 16.2618  5.3761   1
  -2  -4   4 18.9481  4.6516   3
  -2  -4   4 18.0572  4.3770   2
   1   4  -4 77.8587  7.4121   1
   1   4  -4 73.4763  7.3105   2
  -1  -4   4 82.2597  7.5874   1
   0   4  -4 161.725  10.450   2
   0   4  -4 141.179   9.269   1
   0  -4   4 162.443  10.584   1
  -1   4  -4 267.108  12.970   1
   1  -4   4 282.981  13.302   1
  -2   4  -4 18.7957  4.5148   1
   2  -4   4 21.7654  5.9635   1
   2  -4   4 20.5512  4.3729   3
  -3   4  -4 80.7122  8.0513   1
   3  -4   4 79.6329  7.2762   3
   3  -4   4 89.3918  8.6094   1
  -4   4  -4 395.587  16.562   1
   4  -4   4 366.771  16.294   1
   4  -4   4 385.978  15.715   3
  -5   4  -4 338.768  16.084   1
   5  -4   4 325.120  15.335   3
   5  -4   4 324.467  15.847   1
   6  -4   4 10.3472  6.3456   1
   6  -4   4 16.4664  6.7218   3
   7  -4   4 -5.3265  8.3018   3
   7  -4   4 15.4501  6.8064   1
   8  -4   4 -8.1931 10.3286   3
   8  -4   4 15.1693 12.4980   1
 -11  -3   4 -9.8819 13.9994   2
 -11  -3   4 -7.5379 13.6554   3
 -10  -3   4 10.4645  7.3299   2
 -10  -3   4 -17.058  11.978   3
  -9  -3   4 20.9447  7.5990   2
  -9  -3   4 16.2323  9.6576   3
  -8  -3   4 45.8577  9.2478   3
  -8  -3   4 51.4482  8.4674   2
  -7  -3   4 21.6166  6.1199   2
  -7  -3   4 25.7505  9.3206   3
  -6  -3   4 19.5529  5.5183   2
  -6  -3   4 18.8213  7.3309   3
  -5  -3   4 105.679  10.212   3
  -5  -3   4 80.2838  6.5623   2
   4   3  -4 108.864   9.501   1
   4   3  -4 96.2936  7.0962   2
  -4  -3   4 94.3085  6.1909   2
  -4  -3   4 102.716   9.127   3
   3   3  -4 72.8446  5.8145   2
   3   3  -4 56.2400  7.2387   1
  -3  -3   4 60.5757  7.0607   3
  -3  -3   4 66.5262  5.0379   2
   2   3  -4 31.9782  5.8990   1
   2   3  -4 26.0315  4.2794   2
  -2  -3   4 34.4830  4.1931   2
   1   3  -4 415.094  14.329   2
   1   3  -4 408.250  15.796   1
  -1  -3   4 400.736  15.792   1
   0   3  -4 13.9387  5.4212   1
   0  -3   4 16.7391  6.0123   1
  -1   3  -4 91.6642  8.2167   1
   1  -3   4 78.9526  8.1160   1
  -2   3  -4 77.3446  7.8894   1
   2  -3   4 81.7447  6.4887   3
   2  -3   4 86.6124  8.2878   1
  -3   3  -4 434.169  17.099   1
   3  -3   4 406.143  15.432   3
   3  -3   4 413.731  17.128   1
  -4   3  -4 2.18659 5.25999   1
   4  -3   4 10.5145  6.4896   1
   4  -3   4 6.33941 6.34187   3
  -5   3  -4 46.3448  7.9660   1
   5  -3   4 66.7487  9.2238   1
   5  -3   4 53.8612  7.5227   3
   6  -3   4 10.7461  8.0399   3
   6  -3   4 10.3603  7.3790   1
   7  -3   4 18.1923  7.0671   3
   7  -3   4 29.1834  8.9065   1
   8  -3   4 -13.375  12.958   3
   8  -3   4 5.14481 7.60703   1
  11   2  -4  9.7970 12.2526   1
 -11  -2   4 -17.071  15.056   2
 -11  -2   4 22.1100 13.4789   3
 -10  -2   4 17.5728 11.9914   3
 -10  -2   4 -0.4532  8.0318   2
  -9  -2   4 20.0315 10.2551   3
  -9  -2   4 16.4427  7.9388   2
  -8  -2   4 -0.0833  6.1264   3
  -8  -2   4 4.40439 6.69522   2
  -7  -2   4 19.3347  8.3941   3
  -7  -2   4 19.3973  6.1137   2
  -6  -2   4 37.1422  8.6247   3
  -6  -2   4 42.4061  5.8010   2
   5   2  -4 50.3152  6.6066   1
  -5  -2   4 43.0466  8.2119   3
  -5  -2   4 40.0210  4.6751   2
   4   2  -4 161.825  10.827   1
  -4  -2   4 157.242  11.206   3
  -4  -2   4 179.302   7.143   2
   3   2  -4 201.599   7.588   2
   3   2  -4 204.948  11.143   1
  -3  -2   4 197.259   6.901   2
  -3  -2   4 184.996  10.450   3
   2   2  -4 326.783  10.272   2
   2   2  -4 315.160  13.692   1
  -2  -2   4 315.020  13.444   1
   1   2  -4 168.074   8.277   2
   1   2  -4 190.074  10.184   1
  -1  -2   4 181.218  10.301   1
   0   2  -4 291.286  12.550   1
   0  -2   4 315.139  13.650   1
  -1   2  -4 315.886  13.872   1
   1  -2   4 339.914  13.703   1
  -2   2  -4 145.876  10.073   1
   2  -2   4 116.164   9.521   1
   2  -2   4 140.896   9.012   3
  -3   2  -4 597.182  21.145   1
   3  -2   4 584.912  19.470   3
   3  -2   4 640.796  21.642   1
  -4   2  -4 54.4111  7.9120   1
   4  -2   4 52.3830  8.3418   3
   4  -2   4 67.5406  8.4398   1
  -5   2  -4 21.1719  5.6177   1
   5  -2   4 29.6628  6.4669   1
   5  -2   4 22.9455  8.2720   3
   6  -2   4 4.98115 8.66560   3
   6  -2   4 3.93279 6.27491   1
   7  -2   4 3.76711 7.54807   1
   7  -2   4 -13.809  10.066   3
   8  -2   4 15.4781  7.3617   1
   8  -2   4 2.98765 8.28276   3
  11   1  -4 -8.4870 12.8928   1
 -11  -1   4  3.5435 13.2092   3
 -11  -1   4 1.32300 8.42190   2
  10   1  -4 9.43003 9.63022   1
 -10  -1   4  2.2868 10.0845   3
 -10  -1   4 12.0772  8.0263   2
   9   1  -4 16.7096  8.2663   1
  -9  -1   4 25.7800  8.1501   2
  -9  -1   4 20.6052  9.9812   3
   8   1  -4 11.0881  6.5774   1
  -8  -1   4 24.5572  7.5565   2
  -8  -1   4 16.4571  6.9860   3
   7   1  -4 51.0625  8.1546   1
  -7  -1   4 18.2470  7.8195   3
  -7  -1   4 31.4501  6.5697   2
   6   1  -4 36.2144  6.8252   1
  -6  -1   4 31.0675  6.8393   3
  -6  -1   4 28.8335  5.0982   2
   5   1  -4 10.6356  5.2814   1
  -5  -1   4 1.66995 6.25192   3
  -5  -1   4 11.7406  3.3529   2
   4   1  -4 1130.50   29.56   1
  -4  -1   4 1109.04   23.11   2
  -4  -1   4 1160.73   30.54   3
   3   1  -4 1231.24   31.28   1
  -3  -1   4 1265.03   31.41   1
   2   1  -4 633.066  14.578   2
   2   1  -4 620.543  19.188   1
  -2  -1   4 620.880  19.324   1
   1   1  -4 -6.2686  4.9460   1
  -1  -1   4 5.80316 5.30869   1
   0   1  -4 282.389  12.796   1
   0  -1   4 291.867  12.258   1
  -1   1  -4 378.810  15.234   1
   1  -1   4 379.460  15.573   1
  -2   1  -4 56.3528  7.3998   1
   2  -1   4 62.7284  6.5053   3
   2  -1   4 63.0039  8.1036   1
  -3   1  -4 77.5802  8.8507   1
   3  -1   4 62.1005  8.3055   1
   3  -1   4 83.3205  7.5655   3
  -4   1  -4 22.2132  5.4688   1
   4  -1   4 9.24354 6.81787   3
   4  -1   4 11.5617  6.8878   1
   5  -1   4 8.07103 7.61578   3
   5  -1   4 11.7279  5.5973   1
   6  -1   4 -0.5851  5.1774   1
   6  -1   4 4.15835 8.53433   3
   7  -1   4 1.22337 8.83892   1
   7  -1   4 -3.7567  9.8583   3
   8  -1   4 37.7208 13.6180   1
   8  -1   4 34.3841 11.5644   3
   9  -1   4 22.7937 20.3936   3
   9  -1   4 -5.8482 21.9613   1
  11   0  -4 2.34305 9.09743   1
  11   0  -4 -16.682   8.788   1
 -11   0   4 -11.754  13.158   3
 -11   0   4  1.7029 10.9228   2
  10   0  -4 -1.3531  6.8800   1
 -10   0   4 20.7938  8.9001   2
 -10   0   4 -4.4589  7.7229   3
   9   0  -4 -3.1450  6.3135   1
  -9   0   4 -1.4527  6.7878   2
  -9   0   4 -1.1076  9.0256   3
   8   0  -4 0.85705 5.37131   1
  -8   0   4 8.04469 6.39824   2
  -8   0   4 5.18040 6.14462   3
   7   0  -4 21.9495  6.3186   1
  -7   0   4 24.3598  6.1819   2
  -7   0   4 20.9352  6.3024   3
   6   0  -4 1.97302 4.51869   1
  -6   0   4 2.74858 4.17957   2
  -6   0   4 6.70554 6.74624   3
   5   0  -4 8.12060 3.75718   1
  -5   0   4 0.90629 6.19813   3
  -5   0   4 12.1203  3.4488   2
   4   0  -4 19.3528  5.3666   1
  -4   0   4 16.1871  5.0617   3
   3   0  -4 -0.8978  4.8951   1
  -3   0   4 -5.9041  4.6658   1
   2   0  -4 7.96846 4.69078   1
  -2   0   4 11.6575  5.0983   1
   1   0  -4 18.3826  4.7867   1
  -1   0   4 14.2593  3.7626   1
   0   0  -4 9.82316 5.35439   1
   0   0   4 0.62208 4.65823   1
  -1   0  -4 74.9743  6.9185   1
   1   0   4 73.9498  7.8315   1
  -2   0  -4 16.6820  5.8017   1
   2   0   4 1.92205 5.77442   3
   2   0   4 13.8013  5.5108   1
  -3   0  -4 40.9503  7.4120   1
   3   0   4 44.3430  7.7398   3
   3   0   4 35.8373  7.2475   1
  -4   0  -4 19.6796  6.8064   1
   4   0   4 18.0928  7.3842   3
   4   0   4 2.90510 6.15702   1
   5   0   4 5.35264 8.21475   3
   5   0   4 6.49158 7.78205   1
   6   0   4 24.5454  9.9648   3
   6   0   4 5.00990 8.42124   1
   7   0   4 14.4944  7.9898   1
   7   0   4  6.9484 12.1342   3
   8   0   4 -7.5323  8.7108   1
   8   0   4 10.4240  8.9680   3
   9   0   4 -10.587  24.868   3
   9   0   4 17.3590 16.1108   1
  11  -1  -4 -4.9317  9.3227   1
  11  -1  -4 7.66873 7.80800   1
 -11   1   4  4.0141 12.1344   3
 -11   1   4 -22.295  11.442   2
  10  -1  -4 21.7064  9.0955   1
 -10   1   4 25.2852 11.5241   3
 -10   1   4 15.6482  8.4551   2
   9  -1  -4 17.7405  6.6719   1
  -9   1   4 10.1495  8.0295   3
  -9   1   4 21.9507  7.6572   2
   8  -1  -4 29.1483  6.7261   1
  -8   1   4 28.0859  7.3024   3
   7  -1  -4 47.0805  6.9391   1
  -7   1   4 34.7532  7.2199   3
   6  -1  -4 34.0135  5.2065   1
  -6   1   4 38.4409  8.4261   3
   5  -1  -4 28.8810  5.4222   1
  -5   1   4 12.1578  6.4942   3
   4  -1  -4 1162.66   28.75   1
   3  -1  -4 1139.74   27.60   1
  -3   1   4 1155.53   27.96   1
   2  -1  -4 600.489  18.224   1
   2  -1  -4 623.539  13.739   2
  -2   1   4 611.507  18.466   1
   1  -1  -4 -7.0466  4.1487   1
  -1   1   4 5.45323 3.36297   1
   0  -1  -4 293.276  13.126   1
   0   1   4 261.740  12.124   1
  -1  -1  -4 364.256  15.284   1
   1   1   4 353.270  15.216   1
  -2  -1  -4 51.8353  7.4590   1
   2   1   4 63.9296  7.1692   1
   2   1   4 59.0653  8.2179   3
  -3  -1  -4 93.1617  9.7063   1
   3   1   4 78.8452  9.1771   1
   3   1   4 74.5097  9.1670   3
   4   1   4 15.0938  6.0056   1
   4   1   4 18.8478  5.8711   3
   5   1   4 27.5932  9.3456   3
   5   1   4 11.7313  6.3227   1
   6   1   4 23.6852  9.8852   3
   6   1   4 2.70260 8.40814   1
   7   1   4 21.9312 11.3648   3
   7   1   4 10.7363  7.7124   1
   8   1   4  7.1156 10.9923   3
   8   1   4 4.19765 8.94591   1
   9   1   4 13.3190 17.1461   1
   9   1   4 17.4568 24.1240   3
  11  -2  -4 1.78625 6.58380   1
  11  -2  -4 12.6274  7.5547   1
 -11   2   4 -31.676  15.209   3
 -11   2   4 7.06987 7.73042   2
  10  -2  -4 9.85945 7.52250   1
  10  -2  -4 10.0317  5.8679   1
 -10   2   4 -3.6529  7.2730   3
   9  -2  -4 35.3795  6.3082   1
  -9   2   4 24.7181 10.3592   3
   8  -2  -4 21.7955  5.5778   1
  -8   2   4 12.5968  8.6583   3
   7  -2  -4 18.7728  5.1180   1
  -7   2   4 30.7953  6.8766   3
   6  -2  -4 38.6031  5.4512   1
  -6   2   4 39.1719  4.7053   2
  -6   2   4 34.0208  7.9684   3
   5  -2  -4 39.8141  5.1108   1
  -5   2   4 36.2854  7.3690   3
  -5   2   4 42.8915  3.8069   2
   4  -2  -4 176.745   8.894   1
  -4   2   4 173.851   9.054   1
  -4   2   4 167.559   5.914   2
   3  -2  -4 215.338   9.945   1
   3  -2  -4 189.403   5.759   2
  -3   2   4 204.107   9.843   1
  -3   2   4 199.913   6.093   2
   2  -2  -4 315.549   9.386   2
   2  -2  -4 321.425  12.610   1
  -2   2   4 309.245  12.299   1
   1  -2  -4 186.129   8.484   2
   1  -2  -4 195.915  10.298   1
  -1   2   4 189.222   9.745   1
   0  -2  -4 300.484  13.323   2
   0  -2  -4 306.481  13.503   1
   0   2   4 282.511  13.181   1
  -1  -2  -4 329.167  14.893   1
   1   2   4 293.109  13.964   1
  -2  -2  -4 136.651  10.832   1
   2   2   4 125.479  10.415   3
   2   2   4 129.659  11.257   1
  -3  -2  -4 573.602  22.292   1
   3   2   4 618.391  23.441   1
   3   2   4 594.880  22.240   3
   4   2   4 39.0810  8.5148   3
   4   2   4 37.0104  7.6138   1
   5   2   4 18.5798  6.8254   1
   5   2   4 43.1102  9.6835   3
   6   2   4 24.7588  9.8292   1
   6   2   4 16.5095  9.8592   3
   7   2   4 5.69113 8.15997   3
   7   2   4 33.3654 10.8953   1
  -8  -2  -4 -10.142  15.994   2
   8   2   4  9.0460 19.6395   3
   8   2   4  4.9658 11.7573   1
  11  -3  -4 6.62555 6.43417   1
 -11   3   4 13.6240 17.5114   2
 -11   3   4 16.8468 11.9072   3
  10  -3  -4 19.9796  5.5439   1
  10  -3  -4 4.20159 4.51870   1
 -10   3   4  3.2018 10.2875   3
 -10   3   4 -6.5124  6.9512   2
   9  -3  -4 31.9646  5.5640   1
  -9   3   4 31.4445  7.6665   2
  -9   3   4 19.8964  9.9640   3
   8  -3  -4 48.0637  5.8192   1
  -8   3   4 48.8379 10.4586   3
  -8   3   4 56.7300  7.8909   2
   7  -3  -4 20.0094  4.4061   1
  -7   3   4 0.26529 6.87851   3
  -7   3   4 14.2853  4.9946   2
   6  -3  -4 25.3653  4.2633   1
  -6   3   4 23.4288  4.4950   2
  -6   3   4 29.4973  7.4245   3
   5  -3  -4 91.7288  6.4487   1
  -5   3   4 104.116   6.303   2
  -5   3   4 79.3336  9.1157   3
   4  -3  -4 87.2591  6.3616   1
  -4   3   4 96.6077  5.3883   2
  -4   3   4 94.0048  6.5308   1
   3  -3  -4 67.3027  4.3325   2
   3  -3  -4 82.5255  6.5006   1
  -3   3   4 76.7458  6.4009   1
  -3   3   4 67.5564  4.7812   2
   2  -3  -4 37.0827  4.6725   1
   2  -3  -4 35.2203  4.1211   2
  -2   3   4 40.8499  6.2103   1
  -2   3   4 35.9829  4.8420   2
   1  -3  -4 406.732  15.130   1
   1  -3  -4 388.023  13.758   2
  -1   3   4 409.342  15.327   1
   0  -3  -4 19.5695  7.3266   2
   0  -3  -4 13.2262  4.9120   1
   0   3   4 22.1441  6.0113   1
  -1  -3  -4 105.033   9.544   1
  -1  -3  -4 91.2211 11.0937   2
   1   3   4 73.5760  8.1953   1
  -2  -3  -4 63.9625 11.2683   2
  -2  -3  -4 73.9960  8.1840   1
   2   3   4 88.8519 10.1253   1
   2   3   4 83.7687  8.2732   3
  -3  -3  -4 408.127  20.442   2
   3   3   4 407.706  19.712   1
   3   3   4 420.329  19.027   3
   4   3   4 2.95554 8.23669   1
   4   3   4 5.97798 8.03275   3
  -5  -3  -4 55.8298 11.8931   2
   5   3   4 64.6011 11.5520   1
   5   3   4 64.8558 11.1679   3
  -6  -3  -4 23.7274 14.9477   2
   6   3   4 0.57250 8.50022   3
   6   3   4 27.1705  8.1077   1
  -7  -3  -4  5.4818 13.0913   2
   7   3   4 27.1738 11.8645   3
   7   3   4 27.9780 10.3377   1
  -8  -3  -4  3.1292 11.4048   2
   8   3   4 8.46142 9.28731   3
   8   3   4 0.19855 8.59186   1
 -11   4   4  5.9446 11.1095   3
 -11   4   4  7.0917 11.1151   2
 -10   4   4 5.81688 8.09008   2
 -10   4   4 10.8813 10.3777   3
  -9   4   4 4.19778 6.39993   2
  -9   4   4 -3.0224  8.9051   3
   8  -4  -4 36.2665  4.2925   1
  -8   4   4 39.6880  7.2409   2
  -8   4   4 38.9903  8.3152   3
   7  -4  -4 291.615  10.539   1
  -7   4   4 266.130  13.492   2
  -7   4   4 302.939  17.431   3
   6  -4  -4 16.8136  3.4735   1
  -6   4   4 10.2719  4.1240   2
  -6   4   4 4.90372 6.60984   3
   5  -4  -4 56.7090  4.8312   1
  -5   4   4 68.1592  8.3651   3
  -5   4   4 56.5865  5.4711   2
   4  -4  -4 67.4189  5.2586   1
  -4   4   4 58.4477  5.1885   1
  -4   4   4 59.0928  5.1332   2
   3  -4  -4 161.816   7.833   2
   3  -4  -4 166.128   8.579   1
  -3   4   4 170.554   8.655   1
  -3   4   4 164.737   8.046   2
   2  -4  -4 21.2104  4.6121   2
   2  -4  -4 13.5383  4.7498   1
  -2   4   4 18.4779  4.1136   1
  -2   4   4 6.67765 4.99418   2
   1  -4  -4 67.9356  7.2288   1
   1  -4  -4 72.1406  7.4324   2
  -1   4   4 78.5818  7.7999   1
  -1   4   4 88.8464  7.3349   2
   0  -4  -4 155.711  11.133   2
   0  -4  -4 161.809  10.764   1
   0   4   4 133.800   9.608   1
  -1  -4  -4 252.798  13.945   1
  -1  -4  -4 276.571  15.978   2
   1   4   4 255.394  14.068   1
  -2  -4  -4 23.0421 10.1791   2
   2   4   4 17.2695  7.1554   3
   2   4   4 14.2505  7.4220   1
  -3  -4  -4 68.4834 10.5070   2
   3   4   4 72.2854  9.9506   3
   3   4   4 76.0230  9.6496   1
  -4  -4  -4 350.690  22.645   2
   4   4   4 391.031  20.826   1
   4   4   4 351.449  19.450   3
  -5  -4  -4 329.710  23.664   2
   5   4   4 341.465  20.398   1
   5   4   4 320.097  20.318   3
  -6  -4  -4 31.3048 14.4720   2
   6   4   4 36.2945 11.5776   3
   6   4   4 14.3661 10.5542   1
  -7  -4  -4 -1.6174 14.5551   2
   7   4   4  8.2814 10.9646   1
   7   4   4 13.0517 11.0153   3
  -8  -4  -4 -6.4993 11.4107   2
   8   4   4 -11.032  22.956   3
   8   4   4  5.2972 13.0470   1
 -11   5   4 -1.2725 11.7997   3
 -11   5   4 -4.5188 14.1609   2
 -10   5   4 11.2921  8.1852   2
 -10   5   4 13.2345  7.8090   3
  -9   5   4 19.6319  7.4818   3
  -9   5   4 20.1087  7.4631   2
  -8   5   4 19.3090  6.7054   2
  -8   5   4 35.4221  9.4928   3
  -7   5   4 55.7709  9.2905   3
  -7   5   4 58.7654  7.7251   2
   6  -5  -4 359.999  10.563   1
  -6   5   4 371.785  15.362   2
  -6   5   4 366.890  17.655   3
   5  -5  -4 92.8456  5.4824   1
  -5   5   4 87.5908  7.1739   2
   4  -5  -4 96.0160  6.0600   1
   4  -5  -4 100.100   7.165   2
  -4   5   4 97.9255  6.2705   1
  -4   5   4 98.9034  7.3254   2
   3  -5  -4 159.442   8.872   2
   3  -5  -4 165.518   8.589   1
  -3   5   4 152.718   8.601   1
  -3   5   4 149.476   9.014   2
   2  -5  -4 357.930  13.944   1
   2  -5  -4 360.855  14.119   2
  -2   5   4 372.761  14.153   1
  -2   5   4 349.420  13.930   2
   1  -5  -4 219.298  11.703   1
   1  -5  -4 219.740  11.706   2
  -1   5   4 230.684  11.712   1
  -1   5   4 232.672  12.197   2
   0  -5  -4 -0.3329  3.7974   1
   0  -5  -4 1.50042 4.96412   2
   0   5   4 7.42245 4.66374   1
   0   5   4 -3.4043  6.3442   2
  -1  -5  -4 4.48439 6.90482   2
   1   5   4 6.96755 4.78332   1
  -2  -5  -4 28.7878  9.9285   2
   2   5   4 30.6200  6.3712   1
   2   5   4 41.6994  6.8146   3
  -3  -5  -4 51.0159 10.2709   2
   3   5   4 62.4651 10.5956   1
  -4  -5  -4 33.3395 13.6771   2
   4   5   4 30.6070  9.9130   1
   4   5   4 49.3910 10.4962   3
  -5  -5  -4 9.09611 9.14816   2
   5   5   4 13.5190  7.4805   1
   5   5   4 13.2991 10.2373   3
  -6  -5  -4 2.45345 9.41930   2
   6   5   4 -9.2566 10.3299   3
   6   5   4  9.1396 10.7033   1
  -7  -5  -4 24.1843 19.6241   2
   7   5   4 11.5622  8.5811   3
   7   5   4 18.3808 12.0787   1
  -8  -5  -4 47.4842 19.2113   2
   8   5   4  5.6408 14.7180   3
   8   5   4 13.2685 14.0850   1
 -10   6   4 0.74471 7.58862   3
 -10   6   4 10.6587 12.5438   2
  -9   6   4 39.0287 10.0891   3
  -8   6   4 9.35099 6.53202   2
  -8   6   4 8.99022 8.15857   3
  -7   6   4 18.9955  7.5806   3
  -6   6   4 16.6194  6.9111   3
  -6   6   4 4.00235 4.65263   2
   5  -6  -4 65.9037  4.4061   1
  -5   6   4 76.1571  7.4430   2
   4  -6  -4 66.2644  5.3076   1
   4  -6  -4 73.6838  7.1658   2
  -4   6   4 61.0257  5.2367   1
  -4   6   4 65.4252  6.8982   2
   3  -6  -4 -1.7875  3.4652   1
   3  -6  -4 0.80702 4.31987   2
  -3   6   4 0.07472 2.83031   1
  -3   6   4 -4.5792  4.8472   2
   2  -6  -4 91.3923  7.6613   1
   2  -6  -4 74.9682  7.6287   2
  -2   6   4 65.8987  8.3443   2
  -2   6   4 72.8453  7.1199   1
   1  -6  -4 403.460  17.198   2
   1  -6  -4 416.191  16.641   1
  -1   6   4 402.935  17.164   2
  -1   6   4 399.494  16.173   1
   0  -6  -4 93.4598 10.1130   2
   0   6   4 83.8524 11.2890   2
   0   6   4 93.9700  9.5578   1
  -1  -6  -4 -5.2945  7.9590   2
   1   6   4 1.14102 6.27357   3
   1   6   4 4.04965 6.54439   1
  -2  -6  -4 20.1484  9.9132   2
   2   6   4 19.3031  7.1251   3
   2   6   4 10.0198  5.6428   1
  -3  -6  -4 12.5327 10.3145   2
   3   6   4 21.9440  9.1112   1
   3   6   4 17.0504  8.7671   3
  -4  -6  -4 33.1603 12.9382   2
   4   6   4 34.8606 11.0342   1
   4   6   4 28.7368  9.5080   3
  -5  -6  -4  7.2213 12.9291   2
   5   6   4 26.1322 10.6548   3
   5   6   4 40.8378 10.7133   1
  -6  -6  -4 -13.568  11.511   2
   6   6   4 13.5016 10.1412   1
   6   6   4  8.5912 10.7620   3
  -7  -6  -4 -18.317  19.946   2
   7   6   4  8.2659 11.9555   1
   7   6   4 7.03632 8.57555   3
   8   6   4  1.6460 10.4880   1
 -10   7   4 26.8419 10.4576   2
 -10   7   4 -3.6301  7.2586   3
  -9   7   4 8.90984 8.54521   3
  -9   7   4 9.79254 8.27988   2
  -8   7   4 14.0909  7.7874   3
  -8   7   4 -1.5306  6.8086   2
  -7   7   4 90.8867  9.5327   3
  -7   7   4 93.3571 10.2231   2
  -6   7   4 88.8219  9.6381   3
  -6   7   4 89.4670  9.2942   2
  -5   7   4 7.51556 2.43950   1
  -5   7   4 10.1615  5.4536   2
   4  -7  -4 -4.3578  5.3561   2
  -4   7   4 -1.5845  5.1351   2
  -4   7   4 5.71746 3.06204   1
   3  -7  -4 54.0782  7.4948   2
  -3   7   4 53.9336  6.9662   2
  -3   7   4 51.2358  5.9668   1
   2  -7  -4 167.281  10.739   2
  -2   7   4 180.147  11.791   2
  -2   7   4 179.431  10.733   1
   1  -7  -4 131.563  10.948   2
  -1   7   4 137.823  10.719   1
  -1   7   4 128.996  12.449   2
   0  -7  -4 132.588  12.064   2
   0   7   4 129.014  10.479   1
   0   7   4 141.511  12.050   2
  -1  -7  -4 -1.0368  6.4389   2
   1   7   4 -2.4056  7.4428   2
   1   7   4 3.54553 7.21504   1
   1   7   4 7.16189 7.20288   3
  -2  -7  -4 17.3296 10.2763   2
   2   7   4 -3.9594  6.7736   3
   2   7   4 10.2708  6.1980   1
  -3  -7  -4 109.498  15.190   2
   3   7   4 104.625  12.738   1
   3   7   4 123.938  11.551   3
  -4  -7  -4 -24.651  12.600   2
   4   7   4 18.8009  8.5627   3
   4   7   4 -3.7792  7.3996   1
  -5  -7  -4 18.0635 13.9246   2
   5   7   4 13.3080  7.3651   3
   5   7   4 10.7342 11.2931   1
  -6  -7  -4  4.9809 14.2428   2
   6   7   4 19.8024 12.1076   1
   6   7   4 18.7246 11.5196   3
  -7  -7  -4 -12.308  16.108   2
   7   7   4 0.94763 8.44276   3
   7   7   4 -0.8950 10.3463   1
   8   7   4 27.6298 23.7429   1
 -10   8   4  3.1769 15.0545   2
 -10   8   4 17.5751 13.6616   3
  -9   8   4 5.78385 8.31452   3
  -9   8   4 10.5527  8.5081   2
  -8   8   4 20.7800  8.5891   2
  -8   8   4 35.7226  8.5483   3
  -7   8   4 101.284  10.489   3
  -7   8   4 100.750  10.891   2
  -6   8   4 22.2409  6.2654   2
  -6   8   4 19.5539  5.6507   3
  -5   8   4 -1.3780  5.6110   2
   4  -8  -4 7.68550 4.69949   2
  -4   8   4 13.7423  3.8427   1
  -4   8   4 11.1545  5.5026   2
   3  -8  -4 17.9910  6.6531   2
  -3   8   4 18.3093  7.0960   2
  -3   8   4 13.5590  4.5925   1
   2  -8  -4 87.5964  9.5918   2
  -2   8   4 68.6674 10.1764   2
  -2   8   4 67.8968  7.8980   1
   1  -8  -4 92.9215 10.6296   2
  -1   8   4 98.0603 11.5208   2
  -1   8   4 100.226  10.025   1
   0  -8  -4 122.450  11.079   2
   0   8   4 114.649  12.342   2
   0   8   4 120.832  11.554   1
  -1  -8  -4 11.7433  9.2139   2
   1   8   4 7.54831 7.31079   3
   1   8   4 13.1448 12.0931   2
   1   8   4 3.58661 5.29985   1
  -2  -8  -4 26.3531 10.1324   2
   2   8   4 44.4132  9.2467   3
   2   8   4 18.3606  9.3532   1
  -3  -8  -4 67.5469 11.6493   2
   3   8   4 69.0854 12.1060   1
   3   8   4 81.4561 11.9917   3
  -4  -8  -4 130.221  17.030   2
   4   8   4 135.620  15.692   1
   4   8   4 163.530  15.494   3
  -5  -8  -4 23.1260 14.5204   2
   5   8   4 10.0851 11.0172   3
   5   8   4 27.8337  9.6254   1
  -6  -8  -4 -10.366  20.127   2
   6   8   4 -6.8370 10.8181   3
   6   8   4  1.8417 12.5811   1
  -7  -8  -4 14.5762 17.0573   2
   7   8   4 -12.908  11.616   3
   7   8   4 17.4504 14.7551   1
  -9   9   4  9.7479 10.6497   2
  -9   9   4 5.11395 8.13327   3
  -8   9   4 12.5546  8.2848   2
  -8   9   4 19.5936  7.9677   3
  -7   9   4 5.64858 6.90588   2
  -7   9   4 13.4883  6.6756   3
  -6   9   4 -3.8823  6.4133   2
  -6   9   4 7.95284 5.38607   3
  -5   9   4 4.71684 6.73190   2
   4  -9  -4 26.1568  8.4077   2
  -4   9   4 25.3777  4.3767   1
  -4   9   4 36.1746  7.0286   2
   3  -9  -4 5.66330 7.24526   2
  -3   9   4 5.79444 4.63216   1
  -3   9   4 15.4811  8.0983   2
   2  -9  -4 -4.9738  7.2758   2
  -2   9   4 -4.3454  5.4853   1
  -2   9   4 6.46038 8.68562   2
   1  -9  -4 100.367  11.540   2
  -1   9   4 81.3855  9.6731   1
  -1   9   4 84.1886 12.2725   2
   0  -9  -4 30.5742  7.5986   2
   0   9   4 21.2618  8.7088   2
   0   9   4 18.4715  8.1368   1
   0   9   4 34.0412  7.7805   3
  -1  -9  -4 -6.8447  9.0992   2
   1   9   4 -6.3854  7.6917   1
   1   9   4 -2.9135  5.4569   3
   1   9   4 -15.897  12.596   2
  -2  -9  -4 3.64563 7.81931   2
   2   9   4 -4.9002  6.3988   1
   2   9   4 -8.2034  8.0148   3
   2   9   4 -3.6879  9.1197   2
  -3  -9  -4 40.9523 12.9925   2
   3   9   4 58.2270 11.5195   3
   3   9   4 29.7188 10.0793   1
  -4  -9  -4 52.1274 14.9720   2
   4   9   4 23.8738  8.7481   3
   4   9   4 13.7844  7.8403   1
  -5  -9  -4 -11.849  13.125   2
   5   9   4 15.7033 12.1414   1
   5   9   4  5.0693 10.7135   3
  -6  -9  -4 20.3305 16.3892   2
   6   9   4 33.7717 15.0708   1
   6   9   4 8.01024 8.29574   3
   7   9   4 17.7108 14.8480   1
  -9  10   4 13.7954 10.3423   2
  -9  10   4 10.3529  8.8970   3
  -8  10   4 0.24502 7.06694   3
  -8  10   4 6.73370 8.83454   2
  -7  10   4 -7.6619  7.2680   2
  -7  10   4 3.55224 5.80447   3
  -6  10   4 13.4560  5.1248   3
  -6  10   4 9.34417 7.10855   2
  -5  10   4 27.7817  8.1781   2
   4 -10  -4 15.6865  8.6483   2
  -4  10   4 31.2254  8.5890   2
  -4  10   4 30.8091  4.9063   1
   3 -10  -4 46.4335  9.9513   2
  -3  10   4 25.9658  7.2479   2
  -3  10   4 21.6083  5.6470   1
   2 -10  -4 95.3408 11.9065   2
  -2  10   4 82.2917 12.9926   2
  -2  10   4 105.168   9.770   1
   1 -10  -4 127.237  13.398   2
  -1  10   4 110.083  10.211   1
  -1  10   4 129.361  12.966   2
   0 -10  -4 4.29629 7.61005   2
   0  10   4 -0.0763  6.7772   3
   0  10   4 -0.0272  7.1513   1
   0  10   4  6.7427 11.1950   2
  -1 -10  -4 77.1958 12.8418   2
   1  10   4 79.4172 10.2359   3
   1  10   4 77.3523 13.3791   2
   1  10   4 61.2902 10.4896   1
  -2 -10  -4 47.5825 10.6335   2
   2  10   4 57.7299 11.2083   1
   2  10   4 49.9846  9.9847   3
   2  10   4 22.6620 10.4106   2
  -3 -10  -4 82.5454 15.4255   2
   3  10   4 77.9402 14.2224   1
   3  10   4 78.6224 11.3058   3
  -4 -10  -4  6.8840 12.9180   2
   4  10   4 1.53044 9.73641   3
   4  10   4 -11.122  10.018   1
  -5 -10  -4 18.1501 14.4929   2
   5  10   4 29.7664 12.5131   1
   5  10   4 -5.5601 10.0608   3
  -6 -10  -4 10.5567 22.8301   2
   6  10   4 16.3935  9.4012   1
   7  10   4 13.0616 11.7742   1
  -9  11   4 -10.189  12.990   3
  -9  11   4 11.7801  7.9931   2
  -8  11   4 20.7956 10.1083   2
  -8  11   4 14.6794  6.9061   3
  -7  11   4 1.33521 7.89472   2
  -7  11   4 10.5741  7.3017   3
  -6  11   4 1.78371 7.25206   2
  -6  11   4 5.78398 6.11175   3
  -5  11   4 31.3259  7.6833   2
   4 -11  -4 12.3907  9.3686   2
  -4  11   4 25.8235  9.3840   2
  -4  11   4 21.5339  5.1100   1
   3 -11  -4 188.072  15.751   2
  -3  11   4 147.975  10.650   1
  -3  11   4 173.483  15.864   2
   2 -11  -4 86.8138 12.7620   2
  -2  11   4 61.7684 12.5030   2
  -2  11   4 76.0293  9.4774   1
   1 -11  -4 98.7184 12.9910   2
  -1  11   4 87.4865  9.1035   3
  -1  11   4 90.6682 12.1479   2
  -1  11   4 100.848  11.385   1
   0 -11  -4 -10.995  10.518   2
   0  11   4 11.5960  7.4740   3
   0  11   4  4.6617 12.0024   2
   0  11   4 -0.2855  5.4528   1
  -1 -11  -4 11.4485 10.8468   2
   1  11   4 4.47471 7.25005   3
   1  11   4 26.5229 13.6918   2
   1  11   4 1.46150 6.13539   1
  -2 -11  -4 7.81270 8.55883   2
   2  11   4 12.6564 13.6214   2
   2  11   4 -2.1437  9.5875   1
   2  11   4 -0.7706  8.1378   3
  -3 -11  -4 -5.2500  9.7182   2
   3  11   4  1.3030 10.7515   1
   3  11   4 8.91761 6.70833   3
  -4 -11  -4 16.4992 12.8067   2
   4  11   4 21.1944 11.6453   1
   4  11   4 27.2755 11.6575   3
  -5 -11  -4 16.0552 15.0981   2
   5  11   4 1.49556 9.95727   1
   5  11   4 -7.7609 11.9140   3
   6  11   4  9.9813 10.3117   1
  -8  12   4 16.0429 10.6169   3
  -8  12   4 -9.6403 13.7716   2
  -7  12   4 10.1175  6.1939   3
  -7  12   4 -1.2278  8.2132   2
  -6  12   4 13.5585  8.5998   2
  -6  12   4 22.3821  6.7391   3
  -5  12   4 3.55512 5.98184   2
   4 -12  -4 1.08188 9.58611   2
  -4  12   4 24.8217 10.1663   2
  -4  12   4 10.8509  5.1719   1
   3 -12  -4 15.8497 10.1852   2
  -3  12   4 -2.6100  5.3100   1
  -3  12   4 6.77269 8.66498   2
   2 -12  -4 8.65608 9.79079   2
  -2  12   4 35.6029  7.6158   1
  -2  12   4 19.1756  8.6039   2
   1 -12  -4 14.0127 10.9380   2
  -1  12   4 -9.4118  8.4786   1
  -1  12   4 8.22316 8.47066   2
  -1  12   4 4.72229 5.30045   3
   0 -12  -4 14.5094  8.2473   2
   0  12   4 -0.1706  8.3042   2
   0  12   4 4.13745 5.04318   3
   0  12   4 -12.625   8.296   1
  -1 -12  -4 47.3025 12.7362   2
   1  12   4 21.8879  8.1937   3
   1  12   4 31.7996 11.2159   2
   1  12   4 26.9738  8.2505   1
  -2 -12  -4  7.7255 10.9459   2
   2  12   4 16.6336  9.0844   3
   2  12   4 -6.9355 10.5862   2
   2  12   4 -16.072  11.286   1
  -3 -12  -4 12.2627  9.5325   2
   3  12   4 5.60554 8.22245   3
   3  12   4 28.1935 12.1677   1
  -4 -12  -4 -21.525  14.977   2
   4  12   4 -0.0048 10.6154   1
   4  12   4 -9.8160 11.0081   3
  -5 -12  -4 -4.0880 23.9073   2
   5  12   4 19.0878 16.2093   3
   5  12   4 19.4537 12.5356   1
  -7  13   4 11.3928  9.9374   3
  -7  13   4  3.7863 10.3469   2
  -6  13   4 17.1622  9.6408   2
  -6  13   4 5.94422 6.21101   3
  -5  13   4 18.3466  9.1906   2
   4 -13  -4 8.22007 7.81171   2
  -4  13   4 19.1393  5.1855   1
  -4  13   4 18.3420 10.6527   2
   3 -13  -4 -0.7166  7.1756   2
  -3  13   4  5.8973 11.2216   2
  -3  13   4 5.10349 6.15456   1
   2 -13  -4  7.8936 10.5140   2
  -2  13   4 15.5298 12.3369   2
  -2  13   4 20.4738  6.0458   3
  -2  13   4 5.10024 7.14194   1
   1 -13  -4 15.7855 11.3669   2
  -1  13   4 25.4498 11.9531   2
  -1  13   4 -9.5639  6.2372   3
  -1  13   4 -6.6854  8.7938   1
   0 -13  -4 12.3017 12.1280   2
   0  13   4 10.3480  7.0847   1
   0  13   4 13.5750 10.1173   2
   0  13   4 8.28494 7.46920   3
  -1 -13  -4 -12.097  11.876   2
   1  13   4 12.1275  8.2911   3
   1  13   4 16.7493  8.8640   1
   1  13   4  2.9472 13.8188   2
  -2 -13  -4 30.8872 14.2468   2
   2  13   4 36.9827 16.7571   2
   2  13   4 27.7256 12.2061   1
   2  13   4 12.9525  9.4441   3
  -3 -13  -4 -0.2902 15.1422   2
   3  13   4 5.19585 9.96470   3
   3  13   4 27.6183 12.4259   1
  -4 -13  -4 25.3054 18.1157   2
   4  13   4  1.6283 12.6535   1
   4  13   4 -10.086   9.889   3
   5  13   4 32.2288 14.4214   1
  -7  14   4 -9.9120 11.8723   2
  -6  14   4 -11.012  14.251   2
  -6  14   4 -1.6532  5.8463   3
  -5  14   4 1.30140 8.95352   2
   4 -14  -4 24.5434 17.2045   2
  -4  14   4 0.48175 5.83407   1
  -4  14   4 7.91597 9.00611   2
   3 -14  -4 -13.522  14.887   2
  -3  14   4 -2.1587  6.1449   3
  -3  14   4 -6.2398 11.9386   2
  -3  14   4 1.72465 6.02025   1
   2 -14  -4 -2.1402  8.3047   2
  -2  14   4 -1.7876  6.1539   3
  -2  14   4 -2.2758  7.0062   1
  -2  14   4 -3.1190 11.5132   2
   1 -14  -4 -1.8210 11.1217   2
  -1  14   4 -19.684  13.535   2
  -1  14   4 18.0494  9.6374   1
  -1  14   4 1.16314 5.88368   3
   0 -14  -4 -6.7359  9.3352   2
   0  14   4 -1.1611  7.0771   3
   0  14   4 10.4579 10.8485   2
   0  14   4 -5.5595 10.1775   1
  -1 -14  -4 -9.9692 12.7113   2
   1  14   4 25.7891 11.5953   1
   1  14   4 -7.7895  8.7967   3
   1  14   4 -1.1598 14.3897   2
  -2 -14  -4 -16.471  14.417   2
   2  14   4 8.24619 9.38257   3
   2  14   4 16.9974  9.7968   1
   2  14   4 -25.480  16.893   2
   3  14   4 33.3077 10.0720   3
   3  14   4 18.9823 12.4899   1
   4  14   4 -2.3249 12.9112   1
   4  14   4  1.9854 10.5237   3
  -6  15   4 -12.636  13.470   2
  -5  15   4 0.62095 8.47315   2
  -5  15   4 5.62436 8.68435   3
   4 -15  -4  2.8410 16.0488   2
  -4  15   4 -4.6408  9.4804   2
  -4  15   4 3.04437 7.29377   1
  -4  15   4 -3.1780  6.1498   3
   3 -15  -4 -3.8650 18.9383   2
  -3  15   4 5.23347 9.34712   2
  -3  15   4 13.2790  7.4778   1
   2 -15  -4 1.53003 8.87040   2
  -2  15   4 23.7082  7.4803   3
  -2  15   4 -0.7282  9.2725   1
  -2  15   4 12.4636 12.8049   2
   1 -15  -4 8.78221 9.19359   2
  -1  15   4 1.83589 6.78807   3
  -1  15   4 0.92918 6.94240   1
  -1  15   4 -10.402  14.219   2
   0 -15  -4 -10.231  15.834   2
   0  15   4 16.0908 12.4175   1
   0  15   4 18.6581 15.0969   2
   0  15   4 -10.583   7.266   3
  -1 -15  -4 -10.753  14.641   2
   1  15   4  2.6088 14.9981   2
   1  15   4 2.43342 7.97213   3
   1  15   4 36.3793 13.0713   1
  -2 -15  -4 23.1011 24.7432   2
   2  15   4 16.7507 12.3902   1
   2  15   4 8.28708 9.01836   3
   2  15   4 20.9824 17.5805   2
   3  15   4 15.5125 14.6952   1
   3  15   4 27.7256 10.0358   3
   3  15   4 27.1683 16.5220   2
   4 -16  -4 10.2735 19.6765   2
  -4  16   4 -1.9235 16.4985   2
   3 -16  -4 -6.4932 10.8930   2
  -3  16   4 12.7943  6.4173   3
  -3  16   4  9.5787 10.6814   1
  -3  16   4 -30.917  15.803   2
   2 -16  -4 34.9710 12.6643   2
  -2  16   4 0.63158 6.50580   3
  -2  16   4 -2.2732 10.8496   1
   1 -16  -4 -2.2244 10.4471   2
  -1  16   4 -7.2169 12.7627   1
  -1  16   4  8.3395 14.3135   2
  -1  16   4 5.15712 6.86073   3
   0 -16  -4  9.9751 24.3708   2
   0  16   4 11.5797 16.7989   2
   0  16   4 13.3187 10.7439   3
   0  16   4 11.0435  8.4918   1
   1  16   4 23.0411 13.8715   2
   1  16   4 14.2591 14.0466   3
   1  16   4 24.4750 11.2546   1
   2  16   4 -20.957  18.373   3
   2  16   4 -1.7843 17.0318   1
   2  16   4  1.8998 22.0826   2
  -2  17   4  3.5690 12.3265   1
  -2  17   4 -16.776  18.988   2
  -1  17   4 8.29181 9.10896   3
  -1  17   4  1.1405 11.6144   1
  -1  17   4  5.1545 20.6566   2
   4  16  -5 12.0101 17.8460   2
   3  16  -5 10.3469 17.6516   2
   3  16  -5 -1.3451 10.4287   1
   2  16  -5  5.1822 14.6136   2
   2  16  -5 -6.5600  9.0922   1
   1  16  -5  4.0152 19.3586   2
   1  16  -5  0.8780 15.6653   1
   0  16  -5 -3.1927 12.4753   1
   0  16  -5  6.2712 11.3226   2
  -1  16  -5  0.9067 12.6551   1
  -1  16  -5 -3.5668 26.0156   2
   5  15  -5  2.6142 17.3909   2
  -5 -15   5 -15.214  18.002   2
  -5 -15   5 -7.9240  8.3595   3
   4  15  -5 4.22792 9.36209   1
   4  15  -5 17.8322 15.8659   2
  -4 -15   5 -3.1721  8.9888   3
  -4 -15   5 11.6392 19.9359   2
   3  15  -5 -6.0222 10.7803   2
   3  15  -5 -34.393  21.392   1
  -3 -15   5 13.2475 15.6496   2
   2  15  -5 12.1468 10.3544   2
   2  15  -5 -3.0731 11.2568   1
  -2 -15   5 -1.8092 15.2661   2
   1  15  -5  0.0837 10.8844   1
   1  15  -5  9.5353 12.7512   2
  -1 -15   5 5.50251 9.24200   2
   0  15  -5 21.0022 17.5358   2
   0  15  -5 10.1644 10.5921   1
  -1  15  -5 19.9261 16.5651   1
  -1  15  -5 -1.0834 16.1862   2
  -2  15  -5 21.4621 18.2677   2
  -2  15  -5  1.0182 10.7403   1
   6  14  -5  6.6769 11.9591   2
  -6 -14   5 22.8795 17.4361   2
  -6 -14   5 -25.795  14.475   3
   5  14  -5 -30.295  16.646   2
   5  14  -5 -11.336  18.235   1
  -5 -14   5 -1.1479 11.0918   3
  -5 -14   5 -7.7845 17.4161   2
   4  14  -5 23.2815 14.4642   1
   4  14  -5 18.9072 15.5254   2
  -4 -14   5 28.4114 13.7763   2
   3  14  -5 26.6560 12.6929   2
   3  14  -5  2.5074 11.2785   1
  -3 -14   5 -8.3578 10.9498   2
  -3 -14   5 2.72718 5.72605   3
   2  14  -5 5.07551 9.39672   2
   2  14  -5 11.4332 11.9628   1
  -2 -14   5  3.8812 11.7663   2
   1  14  -5 13.3421  9.9772   2
   1  14  -5 8.78576 7.49291   1
  -1 -14   5  2.6139 15.8411   2
   0  14  -5 -20.362  13.856   2
   0  14  -5 -9.3031  9.2500   1
  -1  14  -5 -1.3125  9.2539   1
  -1  14  -5 -14.612  10.218   2
  -2  14  -5 9.56843 9.90528   2
  -2  14  -5 9.65943 7.18213   1
  -3  14  -5 21.3408 17.8980   2
  -3  14  -5 -6.6128  7.4327   1
   7  13  -5 49.5489 16.9205   2
  -7 -13   5  5.1110 10.8864   2
  -7 -13   5  5.6866 12.0191   3
   6  13  -5  7.1882 11.1551   2
  -6 -13   5 11.4550 11.3546   2
  -6 -13   5 -3.9369  9.7262   3
   5  13  -5  9.0660 10.3251   2
   5  13  -5  6.8955 11.4294   1
  -5 -13   5 17.5091 11.4372   2
  -5 -13   5 6.96863 8.10139   3
   4  13  -5 16.9621 10.5521   2
   4  13  -5 18.3193 12.3735   1
  -4 -13   5 15.7679  7.4309   3
  -4 -13   5 0.73754 9.02146   2
   3  13  -5 -9.9570  8.1705   1
   3  13  -5  4.3410 12.0773   2
  -3 -13   5 3.88794 9.92997   2
  -3 -13   5 13.0162  5.7470   3
   2  13  -5 13.5420  9.2670   1
   2  13  -5 20.2016  9.8222   2
  -2 -13   5 19.2222 10.4548   2
  -2 -13   5 22.5918  5.7116   3
   1  13  -5 40.8724 10.1009   1
   1  13  -5 29.9974 12.7787   2
  -1 -13   5 10.5374 10.7901   2
   0  13  -5 -4.0498  8.1693   2
   0  13  -5 0.26788 8.00424   1
  -1  13  -5 -9.8647 11.5640   2
  -1  13  -5 1.65518 7.11069   1
  -2  13  -5 -6.4949 12.1132   2
  -2  13  -5 -11.549   8.477   1
  -3  13  -5 -2.5855 17.8270   2
  -3  13  -5 -3.2990 10.2924   1
  -4  13  -5 -0.2599 22.3726   2
  -4  13  -5 14.4603  7.4436   1
  -8 -12   5 15.1442 18.6161   2
  -8 -12   5 -3.1105 12.9488   3
   7  12  -5  2.8464 13.8538   2
  -7 -12   5  8.8580 10.2512   3
  -7 -12   5 -6.8793  8.4216   2
   6  12  -5 2.01486 9.28220   2
  -6 -12   5 27.5921 10.9959   2
  -6 -12   5 26.9204 10.9105   3
   5  12  -5 37.7333 10.4470   1
   5  12  -5 19.6358 12.7845   2
  -5 -12   5 23.1026  9.2545   3
  -5 -12   5 40.1620 11.1696   2
   4  12  -5 42.4078 10.9093   1
   4  12  -5 57.0064 14.3449   2
  -4 -12   5 25.5490  7.8770   3
  -4 -12   5 16.3715 10.6155   2
   3  12  -5 42.0217 10.8076   1
   3  12  -5 49.5994 13.5676   2
  -3 -12   5 50.9230  6.9178   3
  -3 -12   5 50.1500 10.6563   2
   2  12  -5 11.2980  9.5338   2
   2  12  -5 11.2873  7.0035   1
  -2 -12   5 7.65690 4.32895   3
  -2 -12   5 13.3630 10.0026   2
   1  12  -5 4.39042 7.47231   1
   1  12  -5 28.6405 11.4752   2
  -1 -12   5 13.1585 10.3539   2
   0  12  -5  5.4992 10.4477   2
   0  12  -5 26.8017  8.9668   1
  -1  12  -5 -3.4056  7.2473   1
  -1  12  -5 -10.129  11.019   2
  -2  12  -5 18.4540 12.5201   2
  -2  12  -5 11.3101  7.7995   1
  -3  12  -5 5.80460 7.22193   1
  -3  12  -5 16.5221  9.6696   2
  -4  12  -5 3.40296 9.60460   1
  -4  12  -5 -6.6814 14.8882   2
  -5  12  -5 12.2495 15.6233   2
  -9 -11   5 -23.045  19.646   3
  -9 -11   5 12.6617 20.5704   2
  -8 -11   5 -23.926  12.283   3
  -8 -11   5  2.4108 10.4492   2
   7  11  -5 -30.876  14.463   2
  -7 -11   5 8.64781 8.60774   2
  -7 -11   5 5.60713 7.12985   3
   6  11  -5 -3.8569 12.3319   2
  -6 -11   5 -6.7962  9.1092   3
  -6 -11   5 -13.010   8.951   2
   5  11  -5 12.5687 12.3539   2
  -5 -11   5 10.0890  7.6679   3
  -5 -11   5 12.0100  7.9654   2
   4  11  -5 -2.1939  7.1025   1
   4  11  -5 -2.3126 10.5896   2
  -4 -11   5 -19.745   9.505   2
  -4 -11   5 19.0273  7.3509   3
   3  11  -5 64.6902 11.6666   2
   3  11  -5 62.1398 11.7259   1
  -3 -11   5 75.3455  8.4064   3
  -3 -11   5 81.0108 12.2675   2
   2  11  -5 53.6309 11.8983   2
   2  11  -5 76.1579 10.3636   1
  -2 -11   5 50.8901  6.0384   3
  -2 -11   5 43.8533 10.6871   2
   1  11  -5 6.61337 5.65647   1
   1  11  -5 5.75600 7.31837   2
  -1 -11   5 3.51288 8.37663   2
   0  11  -5 -2.4055  7.2410   1
   0  11  -5  6.1716 10.1773   2
  -1  11  -5 -5.2208  7.5128   2
  -1  11  -5 -3.7685  5.7027   1
  -2  11  -5 4.32219 7.06689   1
  -2  11  -5  3.1176 10.0965   2
  -3  11  -5 16.0246  7.0301   1
  -3  11  -5 26.0987 10.0517   2
  -4  11  -5 17.3805 13.7980   2
  -4  11  -5 3.65207 6.00465   1
  -5  11  -5 11.0067 18.0968   2
  -5  11  -5 4.54037 8.47424   1
  -9 -10   5 -17.642  14.536   3
  -9 -10   5  6.6054 12.3040   2
  -8 -10   5 14.1705 11.6931   3
  -8 -10   5 -4.9419 10.9580   2
   7  10  -5 22.9441 12.5694   2
  -7 -10   5 19.3075  9.4862   2
  -7 -10   5 -1.1964  9.3148   3
   6  10  -5 -5.0700 11.7517   2
  -6 -10   5 7.87517 9.49566   3
  -6 -10   5 9.87779 8.43674   2
   5  10  -5 26.6994 11.4195   2
  -5 -10   5 8.31438 8.13311   3
  -5 -10   5 14.8338  7.9709   2
   4  10  -5 34.6921  8.7497   1
   4  10  -5 11.8681  9.9529   2
  -4 -10   5 22.8085  8.3646   2
  -4 -10   5 16.4984  6.6355   3
   3  10  -5 82.2359 11.2526   1
   3  10  -5 98.7179 13.3142   2
  -3 -10   5 72.6789  8.1209   3
  -3 -10   5 86.5600 11.2851   2
   2  10  -5 117.207  13.873   2
   2  10  -5 86.3837 12.2023   1
  -2 -10   5 99.2956  7.5750   3
  -2 -10   5 94.3991 11.9044   2
   1  10  -5 46.1329 11.2096   2
   1  10  -5 35.9836  8.8167   1
  -1 -10   5 42.3369  4.4856   3
  -1 -10   5 33.0797  7.8550   2
   0  10  -5 -4.0442  7.1603   1
   0  10  -5 12.0162  8.6706   2
  -1  10  -5 8.17488 7.03966   1
  -1  10  -5 12.9697  9.6338   2
  -2  10  -5 93.3400 12.8325   2
  -2  10  -5 83.9537  9.8907   1
  -3  10  -5 13.3028  6.4898   1
  -3  10  -5 -5.4641  9.5752   2
  -4  10  -5 14.9637 12.1970   2
  -4  10  -5 7.70266 6.33614   1
  -5  10  -5 24.1410 10.7474   2
  -5  10  -5 -6.7213  5.3904   1
  -6  10  -5 13.1872 14.9029   2
  -9  -9   5 14.8830 12.4984   2
  -9  -9   5 24.4067 10.4250   3
  -8  -9   5 10.4325 11.2129   3
  -8  -9   5 32.4370 10.5433   2
   7   9  -5 16.2945 11.4563   2
  -7  -9   5 -3.6742  7.7690   2
  -7  -9   5  4.2219 10.2729   3
   6   9  -5 11.1278 10.6127   2
  -6  -9   5 1.49758 8.18828   3
  -6  -9   5 11.1974  7.2649   2
   5   9  -5 19.2549  7.9890   2
  -5  -9   5 3.50928 6.04074   3
  -5  -9   5 7.38385 7.20506   2
   4   9  -5 2.43679 9.63657   2
   4   9  -5 9.13192 6.77271   1
  -4  -9   5 5.78608 5.33487   3
  -4  -9   5 8.75289 6.88456   2
   3   9  -5 17.3956  6.6554   1
   3   9  -5 8.60601 8.59160   2
  -3  -9   5 14.9721  5.8696   3
  -3  -9   5 12.1899  7.2313   2
   2   9  -5 25.5226  8.5593   1
   2   9  -5 35.9447  9.5225   2
  -2  -9   5 28.2152  8.1478   2
  -2  -9   5 39.0654  5.5421   3
   1   9  -5 14.1846  6.0910   1
   1   9  -5 14.6124  6.8356   2
  -1  -9   5 19.4353  4.1038   3
   0   9  -5 -7.0002  6.0526   1
   0   9  -5 1.02827 8.13075   2
  -1   9  -5 53.9978 11.6116   2
  -1   9  -5 61.0939  8.9050   1
  -2   9  -5 26.1018  8.5822   2
  -2   9  -5 22.6822  6.9543   1
  -3   9  -5 -0.7287  5.7544   1
  -3   9  -5 3.34981 7.62204   2
  -4   9  -5 41.9336 12.6983   2
  -4   9  -5 27.3681  7.0500   1
  -5   9  -5 6.11862 5.63170   1
  -5   9  -5 -13.452   9.781   2
  -6   9  -5 15.5766  6.2372   1
  -6   9  -5 -22.909  15.546   2
 -10  -8   5 -1.3581  9.0917   2
 -10  -8   5 -0.5134 10.5019   3
  -9  -8   5 4.71365 8.10941   2
  -9  -8   5 -6.2341 12.2038   3
  -8  -8   5 16.2034 10.7279   3
  -8  -8   5 11.2052  8.8458   2
  -7  -8   5 92.0461 11.3011   2
  -7  -8   5 94.7376 13.5886   3
   6   8  -5 11.9457 10.1781   2
  -6  -8   5 14.5954  8.8614   3
  -6  -8   5 14.0991  7.3212   2
   5   8  -5 27.1134  7.8218   1
   5   8  -5 52.5672 10.7607   2
  -5  -8   5 38.4122  7.6573   2
  -5  -8   5 32.7991  8.5287   3
   4   8  -5 0.26643 8.32205   2
   4   8  -5 2.16262 7.37671   1
  -4  -8   5 10.1486  6.3120   3
  -4  -8   5 8.34626 6.30621   2
   3   8  -5 0.77534 7.86548   1
   3   8  -5 -10.070   8.251   2
  -3  -8   5 -4.6266  5.9999   2
  -3  -8   5 7.51459 5.39919   3
   2   8  -5 3.56452 6.75674   1
   2   8  -5 0.17420 6.68522   2
  -2  -8   5 -0.0674  4.0405   3
  -2  -8   5 -0.2100  5.8142   2
   1   8  -5 -3.8137  6.4991   1
   1   8  -5 -0.7678  7.3161   2
   0   8  -5 20.1210  6.9738   1
   0   8  -5 12.8640  8.1086   2
  -1   8  -5 183.974  14.580   2
  -1   8  -5 200.001  13.175   1
  -2   8  -5 118.080  14.280   2
  -2   8  -5 91.9473 10.0552   1
  -3   8  -5 56.5532 10.7778   2
  -3   8  -5 43.4476  8.1610   1
  -4   8  -5 60.0914 13.9116   2
  -4   8  -5 33.8851  6.8492   1
   4  -8   5 28.3016  4.0538   3
   4  -8   5 21.5071  6.8517   1
  -5   8  -5 13.7002  9.6143   2
  -5   8  -5 8.10178 7.85503   1
   5  -8   5 3.26531 4.40860   3
   5  -8   5 6.06035 6.27965   1
  -6   8  -5 -1.0386  6.1023   1
  -6   8  -5  3.9999 13.6249   2
   6  -8   5 10.0708  6.6578   1
   6  -8   5 3.79531 5.97541   3
  -7   8  -5 36.9514 22.6153   2
   7  -8   5 -2.6339 10.0330   1
 -10  -7   5 7.15219 9.74629   3
 -10  -7   5 -3.9519 12.3775   2
  -9  -7   5 15.0456 12.5880   3
  -9  -7   5 22.8596  9.7750   2
  -8  -7   5 31.7152 11.8019   3
  -8  -7   5 27.3857  8.4099   2
  -7  -7   5 17.1850  7.4565   3
  -7  -7   5 22.1999  7.6701   2
   6   7  -5 125.630  13.076   2
  -6  -7   5 141.241  11.791   2
  -6  -7   5 139.536  13.572   3
   5   7  -5 23.7138  9.0043   2
   5   7  -5 20.5879  9.1783   1
  -5  -7   5 27.9775  8.3706   3
  -5  -7   5 24.5396  6.8006   2
   4   7  -5 79.7354  9.5811   1
   4   7  -5 89.0889 10.5952   2
  -4  -7   5 87.3737  9.1160   2
  -4  -7   5 85.7059  9.4958   3
   3   7  -5 61.5869  8.5274   1
   3   7  -5 53.4219  7.4918   2
  -3  -7   5 59.0855  7.8548   2
  -3  -7   5 46.5243  7.0173   3
   2   7  -5 58.0265  8.9849   2
   2   7  -5 39.6819  6.6431   1
  -2  -7   5 49.8836  6.7835   2
  -2  -7   5 46.7344  5.8549   3
   1   7  -5 2.67421 6.80612   2
   1   7  -5 8.79850 6.61535   1
  -1  -7   5 0.55996 3.18980   3
   0   7  -5 77.5583  9.2156   2
   0   7  -5 93.6786  8.7898   1
   0  -7   5 74.2080  4.9761   3
  -1   7  -5 118.447  12.695   2
  -1   7  -5 126.570  10.770   1
   1  -7   5 130.139   5.975   3
  -2   7  -5 61.1988 11.1601   2
  -2   7  -5 32.0771  7.6486   1
   2  -7   5 35.0895  4.0485   3
   2  -7   5 41.2770  6.9060   1
  -3   7  -5 76.7087 13.1762   2
  -3   7  -5 63.2411  8.3786   1
   3  -7   5 58.6739  8.6563   1
   3  -7   5 74.1333  5.7289   3
  -4   7  -5 -6.8924  5.4928   1
  -4   7  -5 -9.4499 11.7514   2
   4  -7   5 -1.0737  6.1462   1
   4  -7   5 2.34844 3.69653   3
  -5   7  -5 4.02237 5.75869   1
  -5   7  -5 19.0201 12.0235   2
   5  -7   5 5.36952 4.84977   3
   5  -7   5 14.4044  6.4158   1
  -6   7  -5 48.6187 15.1754   2
  -6   7  -5 26.8702  7.0388   1
   6  -7   5 42.3559  7.5148   3
   6  -7   5 51.2720  8.5838   1
  -7   7  -5 -12.291  18.237   2
   7  -7   5 15.1736  8.8504   3
   7  -7   5 -6.1969  7.7002   1
 -10  -6   5 13.2704 12.5391   3
 -10  -6   5  5.2979 10.1478   2
  -9  -6   5 4.40371 7.82174   2
  -9  -6   5 23.8685  9.3600   3
  -8  -6   5 28.7536  7.1084   2
  -8  -6   5 17.1056 11.1502   3
  -7  -6   5 40.9411  7.8530   2
  -7  -6   5 48.8511 10.9058   3
   6   6  -5 4.37825 7.71008   2
  -6  -6   5 30.5938  9.4617   3
  -6  -6   5 -0.7455  5.5610   2
   5   6  -5 100.172  11.018   2
   5   6  -5 119.058  12.337   1
  -5  -6   5 103.313   9.168   2
  -5  -6   5 105.965  10.876   3
   4   6  -5 125.358   9.775   2
   4   6  -5 134.041  12.171   1
  -4  -6   5 113.543   9.201   2
  -4  -6   5 132.364  10.524   3
   3   6  -5 61.2658  8.1861   2
   3   6  -5 78.2551  8.7177   1
  -3  -6   5 78.9558  7.8584   3
  -3  -6   5 61.1785  7.0809   2
   2   6  -5 9.38896 5.83202   2
   2   6  -5 3.80679 4.49623   1
  -2  -6   5 11.2663  4.2838   2
  -2  -6   5 5.35864 4.34410   3
   1   6  -5 125.938   9.969   1
   1   6  -5 129.873  10.727   2
  -1  -6   5 137.587   7.605   3
   0   6  -5 20.2117  7.3440   1
   0   6  -5 14.5106  6.8579   2
   0  -6   5 18.5231  7.2285   1
  -1   6  -5 86.7043  9.4598   1
  -1   6  -5 87.1668 10.6996   2
   1  -6   5 88.2763  9.4170   1
  -2   6  -5 -14.860   8.616   2
  -2   6  -5 -4.6254  6.2402   1
   2  -6   5 -0.1206  3.3513   3
   2  -6   5 -5.2381  6.2611   1
  -3   6  -5 30.7221 10.3529   2
  -3   6  -5 46.3002  7.7487   1
   3  -6   5 40.7103  5.3493   3
   3  -6   5 64.9381  8.7251   1
  -4   6  -5 24.6328  7.0762   1
   4  -6   5 37.8187  7.7539   1
  -5   6  -5 10.7975  5.9734   1
   5  -6   5 3.31849 5.30522   3
   5  -6   5 8.17802 5.55933   1
  -6   6  -5 -0.9454  5.8427   1
   6  -6   5 7.43124 6.35993   3
   6  -6   5 0.71472 6.80766   1
   7  -6   5 15.0907  8.1280   1
   7  -6   5 34.6360 10.0524   3
  11   5  -5  6.8464 24.8425   1
 -11  -5   5  5.4028 23.0761   3
 -11  -5   5  4.5787 17.2334   2
 -10  -5   5 29.5816 13.1462   3
 -10  -5   5 23.2594  8.7863   2
  -9  -5   5 4.80939 8.79023   3
  -9  -5   5 -0.1278  6.9015   2
  -8  -5   5 26.3811  7.0081   2
  -8  -5   5 24.3829  8.4205   3
  -7  -5   5 19.3293  6.3929   2
  -7  -5   5 19.1213  9.0665   3
   6   5  -5 286.937  18.027   1
  -6  -5   5 302.072  17.906   3
  -6  -5   5 281.912  13.925   2
   5   5  -5 266.241  13.778   2
   5   5  -5 267.810  16.488   1
  -5  -5   5 278.538  15.098   3
  -5  -5   5 293.032  13.058   2
   4   5  -5 207.301  14.327   1
   4   5  -5 225.021  12.052   2
  -4  -5   5 237.245  11.518   2
  -4  -5   5 205.375  12.206   3
   3   5  -5 14.3012  5.0466   1
   3   5  -5 8.68863 5.09777   2
  -3  -5   5 10.5529  4.0752   2
  -3  -5   5 3.09046 5.16442   3
   2   5  -5 23.3078  6.9564   1
   2   5  -5 17.0312  5.3846   2
  -2  -5   5 23.4837  5.1031   3
   1   5  -5 -0.4129  5.3814   2
   1   5  -5 6.34029 5.88455   1
  -1  -5   5 4.68010 6.29460   1
   0   5  -5 257.969  14.401   2
   0   5  -5 226.416  13.044   1
   0  -5   5 237.676  13.568   1
  -1   5  -5 7.66271 5.93117   1
  -1   5  -5 10.3305  7.3308   2
   1  -5   5 6.99654 5.56345   1
  -2   5  -5 10.4203  5.9316   1
   2  -5   5 4.35817 6.30241   1
   2  -5   5 17.9599  4.5832   3
  -3   5  -5 43.6363  7.9305   1
   3  -5   5 51.2314  6.5306   3
   3  -5   5 35.2170  7.9269   1
  -4   5  -5 17.9688  6.8348   1
   4  -5   5 23.2517  6.2447   3
   4  -5   5 17.9301  5.8947   1
  -5   5  -5 16.2328  6.8137   1
   5  -5   5 -0.1611  6.4510   1
   5  -5   5 -4.4294  5.7678   3
   6  -5   5 62.3713  9.7305   1
   6  -5   5 41.0439  9.2377   3
   7  -5   5 7.42554 7.79015   1
   7  -5   5 -7.0509 10.5041   3
   8  -5   5  9.0811 10.9418   1
   8  -5   5  3.9370 12.3406   3
  11   4  -5  7.2477 13.0137   1
 -11  -4   5  4.0332 15.8208   3
 -11  -4   5 13.4638 10.7848   2
  10   4  -5  6.3642 14.7368   1
 -10  -4   5 13.6313 11.6550   3
   9   4  -5 -3.1469  8.4714   1
  -9  -4   5 -0.1500  6.5154   2
  -9  -4   5  3.9428 10.7785   3
   8   4  -5 12.2506  7.0698   1
  -8  -4   5 0.30384 9.62067   3
  -8  -4   5 14.4532  5.7124   2
   7   4  -5 119.067  13.247   1
  -7  -4   5 114.985   9.375   2
  -7  -4   5 112.574  13.353   3
   6   4  -5 12.0126  8.0588   1
  -6  -4   5 28.9257  5.2988   2
  -6  -4   5 38.8862  9.3695   3
   5   4  -5 95.9756  7.9826   2
   5   4  -5 79.2905  9.9881   1
  -5  -4   5 87.9113  9.3761   3
  -5  -4   5 88.5534  6.7905   2
   4   4  -5 76.5657  9.4596   1
   4   4  -5 77.6064  6.9155   2
  -4  -4   5 75.2232  6.0305   2
  -4  -4   5 79.2284  8.9365   3
   3   4  -5 23.4156  6.7028   1
   3   4  -5 32.8478  5.2340   2
  -3  -4   5 23.3744  4.1633   2
  -3  -4   5 28.4250  6.0594   3
   2   4  -5 6.81310 4.56696   1
   2   4  -5 5.21502 3.10382   2
   1   4  -5 48.9882  6.9669   2
   1   4  -5 55.1931  7.7152   1
  -1  -4   5 43.6458  7.6776   1
   0   4  -5 519.931  20.089   2
   0   4  -5 509.881  19.728   1
   0  -4   5 514.254  19.529   1
  -1   4  -5 238.744  13.264   1
   1  -4   5 222.215  13.263   1
  -2   4  -5 19.0110  6.5893   1
   2  -4   5 36.9607  5.7438   3
   2  -4   5 28.9867  7.2749   1
  -3   4  -5 279.340  14.501   1
   3  -4   5 292.408  15.448   1
   3  -4   5 283.517  13.171   3
  -4   4  -5 53.4001  8.5471   1
   4  -4   5 65.8523  9.2979   1
   4  -4   5 66.2688  8.2647   3
  -5   4  -5 50.7445  9.0045   1
   5  -4   5 47.7430  9.1013   1
   5  -4   5 60.0811  8.6966   3
   6  -4   5 -2.2237  7.8711   3
   6  -4   5 9.61106 7.31958   1
   7  -4   5 -5.7006  8.9229   3
   7  -4   5 27.0528  8.8122   1
   8  -4   5 22.0554 11.6117   1
   8  -4   5  7.9070 19.5480   3
  11   3  -5 -6.2521 13.1428   1
 -11  -3   5 10.4671  9.7631   2
 -11  -3   5 4.25562 8.71987   3
  10   3  -5  7.8769 12.3081   1
 -10  -3   5 16.3557  9.2455   2
 -10  -3   5 -12.989  10.188   3
   9   3  -5 35.4769  9.4674   1
  -9  -3   5 38.1255 11.8987   3
  -9  -3   5 38.7433  8.0388   2
   8   3  -5 44.3014  8.8867   1
  -8  -3   5 44.2281 11.3673   3
  -8  -3   5 44.1046  7.1372   2
   7   3  -5 15.0599  8.2776   1
  -7  -3   5 16.2120  4.9430   2
  -7  -3   5 22.8086  8.8386   3
   6   3  -5 20.9072  7.3785   1
  -6  -3   5 23.6001  4.5711   2
   5   3  -5 7.54317 4.92693   1
  -5  -3   5 10.9047  3.1986   2
  -5  -3   5 12.5866  6.4693   3
   4   3  -5 147.385  11.011   1
   4   3  -5 123.556   6.965   2
  -4  -3   5 126.748   9.426   3
  -4  -3   5 115.419   6.117   2
   3   3  -5 33.9665  7.4409   1
   3   3  -5 30.7347  4.3131   2
   2   3  -5 82.9879  6.3149   2
   2   3  -5 89.9157  9.2176   1
  -2  -3   5 72.7578  8.9334   1
   1   3  -5 177.932  11.242   1
   1   3  -5 172.722   9.846   2
  -1  -3   5 165.162  10.337   1
   0   3  -5 59.0693  6.9863   1
   0  -3   5 57.5177  8.1989   1
  -1   3  -5 268.599  14.126   1
   1  -3   5 291.826  14.526   1
  -2   3  -5 17.9727  6.3397   1
   2  -3   5 4.50544 5.93547   1
   2  -3   5 -1.2810  5.0578   3
  -3   3  -5 50.3244  7.9855   1
   3  -3   5 48.2859  7.6671   3
   3  -3   5 61.8476  8.7421   1
  -4   3  -5 132.785  11.334   1
   4  -3   5 138.940  11.871   1
   4  -3   5 132.632  11.497   3
  -5   3  -5 62.5351  9.2864   1
   5  -3   5 59.2643  9.4781   1
   5  -3   5 68.6198  9.7761   3
   6  -3   5 5.93456 6.88539   1
   6  -3   5 20.6989  8.9403   3
   7  -3   5  3.8190 10.1871   3
   7  -3   5 -3.1066  8.3820   1
   8  -3   5  0.0000 10.4890   1
   8  -3   5  5.2759 21.3188   3
  11   2  -5 10.9761 11.3128   1
 -11  -2   5 -13.522  15.200   3
 -11  -2   5 6.09239 8.35179   2
  10   2  -5 32.4970 10.4124   1
 -10  -2   5 14.4345  8.8356   3
 -10  -2   5 6.53232 6.98230   2
   9   2  -5 9.18289 8.34305   1
  -9  -2   5 13.0743 10.2436   3
  -9  -2   5 16.5991  6.7610   2
   8   2  -5 9.39090 7.41323   1
  -8  -2   5 5.48113 5.02056   2
  -8  -2   5 9.24521 9.48345   3
   7   2  -5 10.5980  5.4863   1
  -7  -2   5 10.9446  4.5073   2
  -7  -2   5 6.50019 8.04949   3
   6   2  -5 29.7743  6.3443   1
  -6  -2   5 37.1320  8.9768   3
  -6  -2   5 41.7849  4.6051   2
   5   2  -5 138.583  10.695   1
  -5  -2   5 127.237   5.857   2
  -5  -2   5 123.149  10.083   3
   4   2  -5 6.69465 6.05139   1
   4   2  -5 13.8725  2.8268   2
  -4  -2   5 11.7236  2.0148   2
  -4  -2   5 8.28884 6.45631   3
   3   2  -5 230.483   8.081   2
   3   2  -5 227.163  13.091   1
  -3  -2   5 236.828  13.265   1
   2   2  -5 145.560   7.270   2
   2   2  -5 141.553  10.176   1
  -2  -2   5 161.604  11.342   1
   1   2  -5 227.030  12.839   1
  -1  -2   5 205.681  12.281   1
   0   2  -5 190.662  11.848   1
   0  -2   5 155.517  11.087   1
  -1   2  -5 231.021  13.477   1
   1  -2   5 243.545  13.263   1
  -2   2  -5 69.4758  7.5869   1
   2  -2   5 63.4354  8.4819   1
   2  -2   5 63.3239  7.7937   3
  -3   2  -5 112.048  10.370   1
   3  -2   5 119.089  10.944   1
   3  -2   5 118.155   9.952   3
  -4   2  -5 54.4351  8.9373   1
   4  -2   5 45.6023  8.9140   1
   4  -2   5 57.2441  8.6332   3
  -5   2  -5 23.9406  7.8062   1
   5  -2   5 26.0303  8.5897   3
   6  -2   5 28.0075  9.5177   3
   6  -2   5 17.6735  6.6496   1
   7  -2   5 -3.2357 11.0200   3
   7  -2   5  9.6453 10.5256   1
   8  -2   5 8.03899 9.97358   1
  11   1  -5 7.97658 9.26482   1
 -11  -1   5 -0.1025  8.2350   2
 -11  -1   5 12.9375 18.8025   3
  10   1  -5 15.2025  9.3285   1
 -10  -1   5 -0.8917  6.5730   2
 -10  -1   5 10.2099 11.2418   3
   9   1  -5 38.4406  7.6764   1
  -9  -1   5 27.9777 10.5587   3
  -9  -1   5 29.9857  7.1271   2
   8   1  -5 -2.9237  6.2761   1
  -8  -1   5 3.91351 6.70145   3
  -8  -1   5 6.85822 4.87756   2
   7   1  -5 4.15795 6.43995   1
  -7  -1   5 13.4710  4.3132   2
  -7  -1   5 4.20051 7.11610   3
   6   1  -5 9.48337 4.46422   1
  -6  -1   5 7.87925 2.86201   2
  -6  -1   5 13.5826  6.1388   3
   5   1  -5 132.828   9.569   1
  -5  -1   5 150.547  10.963   3
   4   1  -5 522.320  19.452   1
   3   1  -5 564.812  19.851   1
  -3  -1   5 551.876  19.912   1
   2   1  -5 89.1337  5.1660   2
   2   1  -5 91.3839  8.5937   1
  -2  -1   5 84.6600  8.5169   1
   1   1  -5 580.960  20.214   1
  -1  -1   5 578.508  20.317   1
   0   1  -5 142.789  10.506   1
   0  -1   5 162.508  10.672   1
  -1   1  -5 35.3924  7.1934   1
   1  -1   5 43.0702  6.8224   1
  -2   1  -5 4.83769 6.12713   1
   2  -1   5 -4.4534  6.6508   1
   2  -1   5 -4.9360  5.6148   3
  -3   1  -5 12.4504  6.6596   1
   3  -1   5 9.21335 6.92602   1
   3  -1   5 17.0019  7.1567   3
  -4   1  -5 47.9163  7.6414   1
   4  -1   5 41.0990  8.5080   1
   4  -1   5 48.5491  7.9844   3
  -5   1  -5 12.6167  5.6050   1
   5  -1   5 5.09845 8.08731   1
   5  -1   5 8.62285 8.50476   3
   6  -1   5 13.9200  8.1344   3
   6  -1   5 -5.0064  8.4177   1
   7  -1   5  7.2698 10.8297   1
   7  -1   5 -19.916  12.637   3
   8  -1   5 -21.332  13.364   3
   8  -1   5 31.3172 11.9685   1
  11   0  -5 -14.537   8.482   1
 -11   0   5 7.46418 8.77674   3
 -11   0   5 0.73861 7.54768   2
  10   0  -5 -1.5750  7.6853   1
 -10   0   5  8.8573 10.7488   3
 -10   0   5 -3.6785  6.7850   2
   9   0  -5 27.6678  6.5553   1
  -9   0   5 25.6192  6.5903   2
  -9   0   5 35.4343  9.2355   3
   8   0  -5 28.8166  7.4357   1
  -8   0   5 23.5048  5.6535   2
  -8   0   5 14.5469  7.2843   3
   7   0  -5 78.1320  8.3715   1
  -7   0   5 69.2347  6.0566   2
  -7   0   5 65.2628  8.9321   3
   6   0  -5 110.920   9.507   1
  -6   0   5 84.7846  4.8716   2
  -6   0   5 109.334  11.276   3
   5   0  -5 179.388  11.278   1
  -5   0   5 164.712  12.361   3
   4   0  -5 1136.36   30.64   1
  -4   0   5 1174.82   31.48   1
   3   0  -5 471.632  17.576   1
  -3   0   5 505.479  18.119   1
   2   0  -5 34.7883  5.7877   1
  -2   0   5 26.0152  5.3943   1
   1   0  -5 1.01683 5.47958   1
  -1   0   5 3.84481 4.55613   1
   0   0  -5 45.7075  6.9703   1
   0   0   5 47.5140  7.9578   1
  -1   0  -5 194.490  12.134   1
   1   0   5 173.391  11.924   1
  -2   0  -5 156.224  11.797   1
   2   0   5 148.028  11.109   3
   2   0   5 150.018  11.853   1
  -3   0  -5 124.900  11.404   1
   3   0   5 115.081  10.347   1
   3   0   5 92.4528 10.1128   3
  -4   0  -5 41.1072  8.7102   1
   4   0   5 52.5580  9.5993   3
   4   0   5 34.7277  9.0275   1
   5   0   5 32.3211  7.9337   3
   5   0   5 32.4494  7.5420   1
   6   0   5 6.63589 9.76423   3
   6   0   5 -0.2210  7.9110   1
   7   0   5 19.1688 12.5987   3
   7   0   5  0.2148 10.3795   1
   8   0   5 -3.3557 12.0930   1
   8   0   5 6.49048 9.70560   3
  11  -1  -5 10.2383 10.4394   1
 -11   1   5 31.1028 15.8674   3
 -11   1   5 -5.2164  7.7365   2
 -10   1   5 -7.0904  9.5005   3
 -10   1   5 9.62497 6.96469   2
   9  -1  -5 46.9505  7.9202   1
  -9   1   5 37.3329 10.5187   3
  -9   1   5 25.9014  6.8287   2
   8  -1  -5 5.04877 4.58155   1
  -8   1   5 6.34571 4.75089   2
  -8   1   5 0.55610 7.97737   3
   7  -1  -5 11.1447  4.5509   1
  -7   1   5 13.0184  6.7070   3
  -7   1   5 14.3063  4.5326   2
   6  -1  -5 8.97463 5.66717   1
  -6   1   5 7.42602 2.93097   2
  -6   1   5 6.27425 1.81621   2
  -6   1   5 14.6191  5.8242   3
   5  -1  -5 156.155  10.138   1
  -5   1   5 128.064  11.344   3
   4  -1  -5 500.403  17.763   1
  -4   1   5 516.399  18.237   1
   3  -1  -5 578.825  19.653   1
  -3   1   5 558.654  19.284   1
   2  -1  -5 95.9443  8.2334   1
   2  -1  -5 102.458   5.655   2
  -2   1   5 93.3147  8.5551   1
   1  -1  -5 613.792  21.071   1
  -1   1   5 670.056  22.186   1
   0  -1  -5 142.536  10.475   1
   0   1   5 165.282  11.403   1
  -1  -1  -5 28.9536  5.8248   1
   1   1   5 28.5190  7.1312   1
  -2  -1  -5 4.75634 4.64393   1
   2   1   5 1.58385 5.62056   1
   2   1   5 -8.1250  7.2265   3
  -3  -1  -5 25.1374  7.7782   1
   3   1   5 9.26239 7.78734   3
   3   1   5 20.0399  7.8058   1
  -4  -1  -5 47.8719  8.9618   1
   4   1   5 43.7889  9.8429   3
   4   1   5 66.5788  9.2064   1
   5   1   5 3.05195 9.39650   3
   5   1   5 18.8850  8.1497   1
   6   1   5 1.56954 9.08753   3
   6   1   5 -0.6772  8.0724   1
   7   1   5 0.11498 9.69745   1
   7   1   5 -5.3445 17.9778   3
   8   1   5 -12.505  16.179   3
   8   1   5 -1.4554 12.0445   1
  11  -2  -5 15.3758  7.5942   1
 -11   2   5 14.7886  9.4308   3
 -11   2   5 -4.9301  7.8716   2
 -11   2   5 17.4231 10.9384   2
  10  -2  -5 16.8182  7.6841   1
 -10   2   5 10.3126  6.5195   2
 -10   2   5 11.0994  7.2507   2
 -10   2   5 24.4979 11.3080   3
   9  -2  -5 22.5010  6.3952   1
  -9   2   5 24.6302  6.3826   2
  -9   2   5 3.51713 9.35281   3
   8  -2  -5 4.71564 5.48942   1
  -8   2   5 13.0640  8.6416   3
  -8   2   5 14.1895  4.5062   2
   7  -2  -5 27.5455  6.1368   1
  -7   2   5 8.75786 3.48016   2
  -7   2   5 17.7770  7.3842   3
   6  -2  -5 38.2178  6.0983   1
  -6   2   5 38.0962  6.9698   3
  -6   2   5 39.3077  3.6021   2
   5  -2  -5 131.670   8.874   1
   4  -2  -5 16.1544  5.1798   1
  -4   2   5 6.06591 5.06050   1
   3  -2  -5 237.059  11.964   1
  -3   2   5 250.670  12.456   1
   2  -2  -5 161.668   7.530   2
   2  -2  -5 144.434   9.462   1
  -2   2   5 159.120  10.283   1
   1  -2  -5 230.055  11.069   2
   1  -2  -5 225.446  11.781   1
  -1   2   5 232.494  12.791   1
   0  -2  -5 166.673  10.723   1
   0   2   5 169.929  11.923   1
  -1  -2  -5 252.201  14.380   1
   1   2   5 232.298  13.810   1
  -2  -2  -5 91.4054 10.2149   1
   2   2   5 90.1056 10.3768   1
   2   2   5 57.9262  8.8674   3
  -3  -2  -5 112.319  11.762   1
   3   2   5 115.162  11.628   3
   3   2   5 129.001  12.592   1
   4   2   5 48.7732  8.4131   1
   4   2   5 33.4418  9.6177   3
   5   2   5 7.62183 7.01035   3
   5   2   5 12.7687  7.1832   1
   6   2   5 31.9064  8.8525   3
   6   2   5 16.2395 10.1206   1
   7   2   5 24.0515  8.8972   1
   7   2   5 7.15595 8.21761   3
   8   2   5 -15.927  17.759   3
   8   2   5 -6.8374  9.0736   1
  11  -3  -5 10.4236  5.7481   1
 -11   3   5 -10.649  11.426   2
 -11   3   5 4.05484 7.45081   2
 -11   3   5 -9.9579 14.1134   3
  10  -3  -5 13.1013  5.1407   1
 -10   3   5 6.01116 9.79484   3
 -10   3   5 8.18356 6.44519   2
   9  -3  -5 41.0450  6.3748   1
  -9   3   5 46.9757  7.1137   2
   8  -3  -5 41.0949  5.9023   1
  -8   3   5 49.6266 10.7113   3
  -8   3   5 43.6130  6.0133   2
   7  -3  -5 22.4826  5.0435   1
  -7   3   5 15.2098  3.8243   2
  -7   3   5 19.1052  7.0292   3
   6  -3  -5 16.7499  5.1417   1
  -6   3   5 22.5890  3.5171   2
  -6   3   5 11.5901  6.8034   3
   5  -3  -5 8.25286 4.52380   1
  -5   3   5 3.12614 2.35746   2
   4  -3  -5 118.096   8.588   1
  -4   3   5 118.925   5.338   2
  -4   3   5 149.317   9.111   1
   3  -3  -5 24.9033  5.7152   1
   3  -3  -5 31.8375  3.2657   2
  -3   3   5 24.2351  5.7483   1
  -3   3   5 28.0955  3.9510   2
   2  -3  -5 97.5981  7.8067   1
   2  -3  -5 89.3281  6.4917   2
  -2   3   5 90.6502  8.9636   1
   1  -3  -5 165.285  10.105   2
   1  -3  -5 178.894  11.428   1
  -1   3   5 152.553  11.035   1
   0  -3  -5 50.5619  6.8511   1
   0  -3  -5 57.6945  7.5039   2
   0   3   5 69.6394  8.7771   1
  -1  -3  -5 247.926  15.094   2
  -1  -3  -5 270.038  14.894   1
   1   3   5 270.753  14.649   1
  -2  -3  -5 19.4420  7.6287   1
  -2  -3  -5 -4.0052  9.6643   2
   2   3   5 14.4865  7.7799   1
   2   3   5 -8.4380  6.7694   3
  -3  -3  -5 42.7715  9.5202   1
   3   3   5 60.6012 10.2654   1
   3   3   5 61.8428 10.5186   3
   4   3   5 129.434  13.927   3
   4   3   5 136.779  14.491   1
  -5  -3  -5 61.4418 12.3932   2
   5   3   5 70.6106 12.2788   1
   5   3   5 53.9409 11.4953   3
  -6  -3  -5 39.5268 15.2129   2
   6   3   5 26.2653  9.3883   1
   6   3   5 54.3900 12.9504   3
  -7  -3  -5 11.1294 14.9619   2
   7   3   5 -0.0759 15.4004   3
   7   3   5 -7.9548 13.1417   1
   8   3   5 -10.697  17.677   1
   8   3   5 40.3470 15.4534   3
 -11   4   5  3.6662 12.0226   3
 -11   4   5 -4.9741  9.5281   2
 -10   4   5 10.9708  7.4651   2
 -10   4   5  0.2024 10.0587   3
   9  -4  -5 2.58082 3.86170   1
  -9   4   5 -12.960  10.075   3
  -9   4   5 3.56106 4.96952   2
   8  -4  -5 16.1093  4.2910   1
  -8   4   5 14.6650  6.8155   3
   7  -4  -5 119.505   7.640   1
  -7   4   5 108.375  12.276   3
  -7   4   5 118.134   7.881   2
   6  -4  -5 29.0383  5.0626   1
  -6   4   5 31.9058  7.0372   3
  -6   4   5 31.6797  4.5057   2
   5  -4  -5 84.6449  6.7666   1
  -5   4   5 87.4002  5.8975   2
  -5   4   5 88.9076  7.1452   1
   4  -4  -5 73.1063  6.2132   1
   4  -4  -5 86.6610  5.4394   2
  -4   4   5 64.4296  6.0656   1
  -4   4   5 83.6874  5.8377   2
   3  -4  -5 23.0387  3.9079   2
   3  -4  -5 29.3509  5.2083   1
  -3   4   5 27.5109  5.7046   1
  -3   4   5 21.4154  4.9215   2
   2  -4  -5 6.39303 5.14851   1
   2  -4  -5 -4.0305  3.6680   2
  -2   4   5 9.09657 5.67143   1
  -2   4   5 -7.2459  5.4189   2
   1  -4  -5 72.2684  8.0171   2
   1  -4  -5 53.5465  8.0784   1
  -1   4   5 60.0967  8.0066   1
   0  -4  -5 515.636  20.300   2
   0  -4  -5 540.834  20.433   1
   0   4   5 492.627  19.763   1
  -1  -4  -5 201.310  14.885   2
  -1  -4  -5 216.163  13.317   1
   1   4   5 216.178  13.614   1
  -2  -4  -5 40.4254  8.6616   1
  -2  -4  -5 43.6601 11.3913   2
   2   4   5 16.3336  7.9704   1
   2   4   5 25.0357  8.5217   3
  -3  -4  -5 263.743  19.838   2
   3   4   5 284.721  17.721   1
   3   4   5 290.665  17.651   3
  -4  -4  -5 94.4718 16.0017   2
   4   4   5 90.4268 12.5498   3
  -5  -4  -5 41.4300 14.6923   2
   5   4   5 39.3374 11.4389   3
   5   4   5 32.8407 10.4555   1
  -6  -4  -5  9.3041 14.9738   2
   6   4   5  7.0207 10.2734   3
   6   4   5  1.7807 10.7935   1
  -7  -4  -5 38.1039 17.5969   2
   7   4   5 -7.7426 14.4396   1
   7   4   5  4.9555 11.8594   3
   8   4   5 -27.432  20.435   1
 -11   5   5 -4.3079 10.9967   3
 -11   5   5 -5.9417 12.2529   2
 -10   5   5 -5.5219  8.5432   2
 -10   5   5  7.5873 13.1075   3
  -9   5   5 7.29976 6.97582   3
  -9   5   5 1.35728 5.40069   2
  -8   5   5 20.3313  5.6902   2
  -8   5   5 37.7717 10.1254   3
   7  -5  -5 9.81256 3.61412   1
  -7   5   5 19.9584  4.7845   2
  -7   5   5 24.0938  8.8116   3
   6  -5  -5 283.177  11.111   1
  -6   5   5 259.959  11.975   2
  -6   5   5 294.128  16.721   3
   5  -5  -5 266.936  11.429   1
  -5   5   5 284.657  11.812   1
  -5   5   5 282.821  11.863   2
   4  -5  -5 229.705  10.997   1
   4  -5  -5 225.908  10.118   2
  -4   5   5 229.787  10.885   2
  -4   5   5 246.271  11.365   1
   3  -5  -5 5.19894 3.94989   2
  -3   5   5 3.83624 4.95346   2
  -3   5   5 9.37111 5.24065   1
   2  -5  -5 27.9673  5.4930   2
   2  -5  -5 24.8021  6.0388   1
  -2   5   5 33.1332  5.7631   1
  -2   5   5 17.3560  6.6937   2
   1  -5  -5 7.66699 6.04820   1
   1  -5  -5 5.42532 6.13976   2
  -1   5   5 5.68215 7.33366   2
  -1   5   5 -0.7303  4.3658   1
   0  -5  -5 233.505  13.574   1
   0  -5  -5 251.757  14.327   2
   0   5   5 241.964  14.525   1
  -1  -5  -5 6.27352 8.83716   2
  -1  -5  -5 4.20672 6.28382   1
   1   5   5 9.08994 6.80499   1
  -2  -5  -5  9.1906 10.4343   2
   2   5   5 10.5633  6.6802   3
   2   5   5 16.2743  8.0866   1
  -3  -5  -5 47.2459 13.3458   2
   3   5   5 45.1392  8.4327   3
   3   5   5 34.4306  9.1403   1
  -4  -5  -5 30.2286 12.7443   2
   4   5   5 15.3481  9.6367   3
   4   5   5 15.0465  9.9727   1
  -5  -5  -5  1.0692 14.2480   2
   5   5   5 8.15513 9.94606   3
   5   5   5 -5.8337  7.0950   1
  -6  -5  -5 79.2203 17.3130   2
   6   5   5 31.0237 12.9549   1
   6   5   5 48.6165 12.8343   3
  -7  -5  -5 -20.375  18.457   2
   7   5   5 23.5008 14.5719   3
   7   5   5  5.5456 13.0721   1
   8   5   5 18.1988 17.6423   1
 -10   6   5 11.9340  8.0643   3
 -10   6   5 17.1217  8.4980   2
  -9   6   5 14.4890  6.4840   2
  -9   6   5 22.8893  9.6110   3
  -8   6   5 18.4799  7.9658   3
  -8   6   5 24.1070  6.5587   2
  -7   6   5 50.3447  6.7194   2
  -7   6   5 51.8138  8.3724   3
  -6   6   5 0.15809 4.15389   2
  -6   6   5 -3.6420  7.0225   3
   5  -6  -5 94.6783  6.8601   1
  -5   6   5 104.633   6.932   1
  -5   6   5 97.7461  8.1992   2
   4  -6  -5 127.441   8.173   1
   4  -6  -5 138.048   8.812   2
  -4   6   5 125.619   9.262   2
  -4   6   5 128.445   8.492   1
   3  -6  -5 66.4034  7.2086   2
   3  -6  -5 68.2627  7.2479   1
  -3   6   5 64.6818  6.9310   2
  -3   6   5 80.5402  7.6841   1
   2  -6  -5 10.1263  4.2855   2
   2  -6  -5 15.3597  4.5997   1
  -2   6   5 14.5483  5.5926   2
  -2   6   5 13.5159  4.7097   1
   1  -6  -5 135.854  10.223   1
   1  -6  -5 127.970  10.743   2
  -1   6   5 140.302  11.237   1
  -1   6   5 148.183  12.234   2
   0  -6  -5 24.1498  7.1209   1
   0  -6  -5 18.3497  6.5370   2
   0   6   5 23.3259  7.6633   1
  -1  -6  -5 104.390  12.478   2
   1   6   5 85.4898 10.3588   1
  -2  -6  -5 -5.4328 10.6902   2
   2   6   5 1.44113 7.34538   1
   2   6   5 -11.304   7.730   3
  -3  -6  -5 43.2141 10.5433   2
   3   6   5 48.3835 10.3663   1
   3   6   5 33.7557  9.5102   3
  -4  -6  -5 23.2174 13.5283   2
   4   6   5 11.4810  9.0669   3
   4   6   5 23.7873 10.5200   1
  -5  -6  -5 10.6916 10.4347   2
   5   6   5 10.5763  7.8049   1
   5   6   5 -2.2722  9.9503   3
  -6  -6  -5 16.6787 12.7822   2
   6   6   5 15.3183 11.3664   3
   6   6   5 -21.634  13.090   1
  -7  -6  -5  0.0664 15.3142   2
   7   6   5  5.3080 19.3599   1
   7   6   5 14.3317 10.0401   3
 -10   7   5 -4.6054 11.5200   2
 -10   7   5 3.33913 7.34852   3
  -9   7   5 11.1686  7.0087   2
  -9   7   5 12.9372  9.3431   3
  -8   7   5 20.0188  6.7175   2
  -8   7   5 27.8893  9.2388   3
  -7   7   5 25.8260  9.0281   3
  -7   7   5 18.5502  5.9038   2
   6  -7  -5 119.890   6.229   1
  -6   7   5 133.955  10.219   2
  -6   7   5 118.949  10.509   3
   5  -7  -5 21.2377  4.3786   1
  -5   7   5 19.7707  4.4288   1
  -5   7   5 12.7954  5.4614   2
   4  -7  -5 89.6138  7.2698   1
   4  -7  -5 84.1479  8.5535   2
  -4   7   5 94.2591  9.1047   2
  -4   7   5 95.8373  7.3697   1
   3  -7  -5 53.9436  6.9855   1
   3  -7  -5 64.9570  7.7273   2
  -3   7   5 53.8802  7.1588   2
  -3   7   5 54.3859  6.9093   1
   2  -7  -5 37.0803  6.9516   1
   2  -7  -5 38.3674  7.5068   2
  -2   7   5 60.2449  8.1086   1
  -2   7   5 43.8566  9.3213   2
   1  -7  -5 8.64880 5.10205   2
   1  -7  -5 4.89632 4.42536   1
  -1   7   5 0.65893 8.52160   2
  -1   7   5 6.57228 6.43069   1
   0  -7  -5 67.2261 10.3882   2
   0   7   5 92.1430 12.4409   2
   0   7   5 67.5969 10.2577   1
  -1  -7  -5 132.315  14.046   2
   1   7   5 137.874  12.858   3
   1   7   5 135.359  12.009   1
  -2  -7  -5 29.6952 11.3027   2
   2   7   5 33.3049 10.0100   1
   2   7   5 42.5018  9.7373   3
  -3  -7  -5 55.9522 14.1985   2
   3   7   5 52.0437  9.6923   1
   3   7   5 72.6589  9.9641   3
  -4  -7  -5 -23.001  14.288   2
   4   7   5 4.30123 7.13295   3
   4   7   5 2.77171 7.24257   1
  -5  -7  -5 -3.1678 10.2703   2
   5   7   5 31.3845 12.7261   1
   5   7   5 1.39995 7.55275   3
  -6  -7  -5 51.4966 13.4241   2
   6   7   5 45.5183 16.5487   3
   6   7   5 35.6497 11.0647   1
   7   7   5 11.3506 14.0604   1
 -10   8   5 -6.1399  9.0856   2
 -10   8   5 4.47098 7.51663   3
  -9   8   5 8.55783 9.34738   3
  -9   8   5 1.19714 6.66901   2
  -8   8   5 17.3523  8.7585   3
  -8   8   5 5.40191 6.30911   2
  -7   8   5 76.3575 10.9882   3
  -7   8   5 75.5541  9.2775   2
  -6   8   5 15.5340  5.5406   2
  -5   8   5 26.3167  4.4368   1
  -5   8   5 44.7317  7.9915   2
   4  -8  -5 11.3414  6.4643   2
  -4   8   5 3.51659 4.04830   1
  -4   8   5 6.26565 6.46035   2
   3  -8  -5 8.72278 6.11702   2
  -3   8   5 2.03530 5.24683   1
  -3   8   5 0.44811 7.05846   2
   2  -8  -5 2.34466 6.16579   2
  -2   8   5 5.41541 8.53167   2
  -2   8   5 -0.6520  5.7713   1
   1  -8  -5 -13.339   7.402   2
  -1   8   5 1.28247 6.78357   1
  -1   8   5 17.5817 10.5500   2
   0  -8  -5 -0.8605  5.5575   2
   0   8   5  6.6859 10.4833   2
   0   8   5 -9.4141  7.6151   1
  -1  -8  -5 184.877  14.932   2
   1   8   5 233.563  15.812   3
   1   8   5 208.196  16.171   1
  -2  -8  -5 110.590  14.957   2
   2   8   5 136.213  13.607   3
   2   8   5 126.464  14.164   1
   3   8   5 52.7086 11.3646   3
   3   8   5 40.1533 10.8174   1
  -4  -8  -5 38.7134 12.3834   2
   4   8   5 32.4279 11.2460   3
   4   8   5 14.2772 10.8080   1
  -5  -8  -5 -2.8802 13.5787   2
   5   8   5 18.4187 12.0746   3
   5   8   5  3.0880 11.4150   1
  -6  -8  -5 -5.0778 11.1239   2
   6   8   5  5.4128 19.6002   1
   6   8   5 11.1577 10.9956   3
   7   8   5 15.9528 21.9882   1
  -9   9   5 33.8133 12.7460   3
  -9   9   5 15.9838  7.3051   2
  -8   9   5 18.9512  7.9146   2
  -8   9   5 17.4817  8.7769   3
  -7   9   5 -0.6835  6.3076   2
  -7   9   5 8.42441 7.90313   3
  -6   9   5 13.9429  7.0539   2
   5  -9  -5 2.17192 6.84682   2
  -5   9   5 7.69668 3.49991   1
  -5   9   5 4.72705 6.40583   2
   4  -9  -5 -2.7816  6.9413   2
  -4   9   5 2.54542 4.27473   1
  -4   9   5 2.69067 7.12725   2
   3  -9  -5 -0.8321  7.0772   2
  -3   9   5 10.3518  5.1849   1
  -3   9   5 12.0192  8.2434   2
  -2   9   5 56.9432 11.0246   2
  -2   9   5 39.2289  7.7298   1
   1  -9  -5 20.1305  6.9872   2
  -1   9   5 23.2729  7.6100   1
  -1   9   5 13.1122 11.0515   2
   0  -9  -5 15.7523  9.0169   2
   0   9   5 5.40717 6.94982   1
   0   9   5 13.6417 11.4389   2
  -1  -9  -5 73.3389 12.5195   2
   1   9   5 63.1223  9.3228   3
   1   9   5 81.0536 12.4727   1
   1   9   5 73.3151 13.4624   2
  -2  -9  -5 29.4649 10.8166   2
   2   9   5 30.3872  8.4105   1
   2   9   5 16.3608  9.6868   3
  -3  -9  -5  7.2146 12.0728   2
   3   9   5 23.8246 10.5207   3
   3   9   5 7.55234 9.57731   1
  -4  -9  -5 49.2616 12.6193   2
   4   9   5 23.9658  9.0260   1
   4   9   5 27.4977  9.0506   3
  -5  -9  -5 -14.646  14.523   2
   5   9   5  6.2028 11.1264   3
   5   9   5 -2.9216 11.7273   1
  -6  -9  -5 22.2009 17.1311   2
   6   9   5 4.55213 9.16379   1
   6   9   5 -10.599  17.146   3
  -9  10   5 -6.7341  9.2721   3
  -9  10   5  1.4821 10.7373   2
  -8  10   5 -4.7476  7.3867   3
  -8  10   5 5.85401 6.94812   2
  -7  10   5 2.10060 7.48949   3
  -7  10   5 6.45345 6.06712   2
  -6  10   5 -6.0512  7.0021   2
   5 -10  -5 21.7549  7.1784   2
  -5  10   5 31.2914  6.9946   2
  -5  10   5 27.6863  4.7122   1
   4 -10  -5 7.79846 8.22063   2
  -4  10   5 22.2939  5.5823   1
  -4  10   5 16.1910  6.7901   2
   3 -10  -5 80.2136  9.9364   2
  -3  10   5 92.8438 12.4616   2
  -3  10   5 98.6526  9.5526   1
   2 -10  -5 104.049  11.553   2
  -2  10   5 90.9060 10.1000   1
  -2  10   5 127.298  14.658   2
   1 -10  -5 34.9920 10.4583   2
  -1  10   5 17.3733  7.5585   1
   0 -10  -5 14.9785  7.5051   2
   0  10   5 9.92792 8.03538   1
   0  10   5 4.76191 7.36674   3
   0  10   5 -1.1106  8.1656   2
  -1 -10  -5 13.0522 10.3495   2
   1  10   5 15.4387  9.4362   2
   1  10   5 31.4809 10.1502   1
   1  10   5 2.28659 7.32435   3
  -2 -10  -5 71.7011 12.1786   2
   2  10   5 103.964  13.097   3
   2  10   5 103.273  14.526   1
  -3 -10  -5  7.1753 13.0756   2
   3  10   5 -10.349   7.596   3
   3  10   5 25.6239 11.9850   1
  -4 -10  -5  5.2472 10.1502   2
   4  10   5  5.4927 12.0415   1
   4  10   5 19.9287 11.4911   3
  -5 -10  -5 -3.0918 14.2245   2
   5  10   5 7.56697 9.31464   1
   5  10   5  6.4836 13.3562   3
   6  10   5 -6.4310 18.0060   1
  -9  11   5 11.4883 11.1520   2
  -9  11   5  8.8656 12.1296   3
  -8  11   5  1.1347 10.4683   3
  -8  11   5 -5.9116  9.5675   2
  -7  11   5 0.12961 7.46245   2
  -7  11   5 -11.408   7.846   3
  -6  11   5 -8.3919  7.8520   2
   5 -11  -5 21.4265  9.4696   2
  -5  11   5 15.2135  4.1884   1
  -5  11   5 26.8624  9.1843   2
   4 -11  -5 2.76493 8.43771   2
  -4  11   5 -0.9077  4.8921   1
  -4  11   5 3.00676 9.10624   2
   3 -11  -5 87.9215 12.8330   2
  -3  11   5 63.4422 12.0290   2
  -3  11   5 64.4592  8.3055   1
   2 -11  -5 79.3324 12.3862   2
  -2  11   5 82.3510 10.4634   1
  -2  11   5 57.8263 12.6317   2
   1 -11  -5 35.6489 10.7051   2
  -1  11   5 11.9208 11.5703   2
  -1  11   5 8.40481 8.34586   1
   0 -11  -5 6.78390 9.04472   2
   0  11   5 18.9837 12.7939   2
   0  11   5 8.73716 6.51993   1
   0  11   5 -0.8779  8.0888   3
  -1 -11  -5 7.38555 8.00898   2
   1  11   5 24.1282  9.4120   3
   1  11   5 -6.4032  7.1717   1
   1  11   5 24.2393 14.1399   2
  -2 -11  -5 10.1819 11.2802   2
   2  11   5 15.3763  8.7414   3
   2  11   5 -5.2339 10.6173   1
  -3 -11  -5 16.2806 13.2937   2
   3  11   5 34.3672 10.9210   3
   3  11   5  2.2318 11.5864   1
  -4 -11  -5 -3.3288 10.0275   2
   4  11   5 -5.0098 11.3613   1
   4  11   5  1.0011 11.4460   3
  -5 -11  -5 -5.6818 13.3198   2
   5  11   5 25.3269 16.3652   3
   5  11   5  5.2089 11.3433   1
  -8  12   5 16.8168 11.9791   2
  -8  12   5 0.03549 9.13236   3
  -7  12   5 -0.3802 10.3527   2
  -7  12   5 7.25852 6.91907   3
  -6  12   5 33.3807 10.0997   2
  -6  12   5 22.2283  7.3254   3
   5 -12  -5 19.0743 10.1319   2
  -5  12   5 43.3850 11.2679   2
  -5  12   5 27.7657  4.6136   1
   4 -12  -5 9.09905 7.11268   2
  -4  12   5 18.4105  6.1184   1
  -4  12   5 13.8645  8.0211   2
   3 -12  -5 47.4821 11.4551   2
  -3  12   5 58.9326 12.9036   2
  -3  12   5 54.8803  8.7030   1
   2 -12  -5 1.31271 9.67467   2
  -2  12   5 11.7378  7.2554   1
  -2  12   5 30.8706 12.5838   2
   1 -12  -5 19.9857 11.1346   2
  -1  12   5 6.07317 6.95588   3
  -1  12   5 19.8286 12.9340   2
  -1  12   5 -7.7068  8.9801   1
   0 -12  -5  2.2600 10.9242   2
   0  12   5 4.63779 9.38949   2
   0  12   5 3.57697 8.89997   1
   0  12   5 19.0656  8.6634   3
  -1 -12  -5 12.8012 11.3578   2
   1  12   5 13.7729  9.4247   1
   1  12   5 -4.4881 13.2102   2
   1  12   5 9.81979 9.51312   3
  -2 -12  -5 11.0800 13.4173   2
   2  12   5 42.0375 12.6581   1
   2  12   5 12.6297  9.8063   3
  -3 -12  -5 -4.1687  9.4282   2
   3  12   5 -9.8805 11.2234   3
   3  12   5 22.1999 11.7958   1
  -4 -12  -5  4.3674 14.7838   2
   4  12   5 -6.9249 14.9518   1
   4  12   5  7.8231 14.2864   3
   5  12   5 32.8526 21.3779   1
  -7  13   5 -0.8255  9.3985   3
  -7  13   5 -1.6108 12.1946   2
  -6  13   5 5.13234 7.34936   3
  -6  13   5 14.0187 10.3254   2
   5 -13  -5 -10.040  16.587   2
  -5  13   5 28.4954 11.1845   2
  -5  13   5 10.1502  4.5223   1
   4 -13  -5 -10.147  10.783   2
  -4  13   5 10.0823  5.9343   1
  -4  13   5 -3.7068 11.0194   2
   3 -13  -5  2.0250 10.5416   2
  -3  13   5 -1.7432  5.2323   1
  -3  13   5 -8.1311  8.6520   2
   2 -13  -5 30.2592 11.8741   2
  -2  13   5 8.23649 7.94783   1
  -2  13   5 22.6799 13.7563   2
   1 -13  -5 18.5267  9.0860   2
  -1  13   5 44.9724 10.9171   1
  -1  13   5 24.8725  9.3672   3
  -1  13   5 51.7975 14.8829   2
   0 -13  -5 -22.907   9.789   2
   0  13   5 5.67109 9.53699   1
   0  13   5  4.4086 11.6402   2
   0  13   5 1.48976 8.03765   3
  -1 -13  -5 -23.858  14.108   2
   1  13   5 38.1059 16.1387   2
   1  13   5 -7.2142  9.5861   1
   1  13   5 11.3927  7.5366   3
  -2 -13  -5 -8.0206 15.0469   2
   2  13   5 -20.591  11.903   1
   2  13   5  9.6708 11.3688   2
   2  13   5 15.8086 12.1296   3
  -3 -13  -5 -4.0523 15.5539   2
   3  13   5 -5.2510 11.9210   3
   3  13   5 13.8400 12.9106   1
   4  13   5 -0.2948 21.4076   1
   4  13   5 -0.0923 10.6061   3
  -6  14   5 6.50394 9.82899   3
  -6  14   5 15.6210 13.8036   2
   5 -14  -5 -2.0290 13.4831   2
  -5  14   5 4.85586 5.90772   1
  -5  14   5 3.78253 7.67889   2
   4 -14  -5 5.14438 8.67346   2
  -4  14   5 -3.8760 10.3587   2
  -4  14   5 12.1747  6.1852   1
   3 -14  -5 33.3544 15.0194   2
  -3  14   5  4.8471 11.4083   2
  -3  14   5 3.26376 6.54778   1
   2 -14  -5 -23.332  16.553   2
  -2  14   5 -18.029  13.345   2
  -2  14   5 -9.8007  7.7054   3
  -2  14   5 10.7179  8.5664   1
   1 -14  -5 34.9626 16.1266   2
  -1  14   5 -10.436  13.967   2
  -1  14   5  1.4046 12.0412   1
  -1  14   5 16.7269  8.9218   3
   0 -14  -5  5.0040 14.4830   2
   0  14   5 24.7210 14.8206   2
   0  14   5 26.9477  9.1822   1
   0  14   5 -7.5773  7.8145   3
  -1 -14  -5 -9.2882 10.1500   2
   1  14   5 30.9091 16.2627   2
   1  14   5 0.23213 9.41716   3
   1  14   5 -3.3695  7.7546   1
  -2 -14  -5 16.4482 11.0520   2
   2  14   5  6.8384 16.0252   2
   2  14   5 -1.8699 15.5047   3
   2  14   5  8.3267 14.7531   1
   3  14   5 14.9603 13.7859   1
   3  14   5 27.5058 17.3752   3
   5 -15  -5 10.9542 14.6917   2
  -5  15   5  3.6329 12.2740   2
   4 -15  -5 -6.1040 25.8583   2
  -4  15   5 6.41724 8.44303   1
  -4  15   5  9.4940 12.6793   2
   3 -15  -5 0.09389 9.49904   2
  -3  15   5 -2.6677  6.8481   1
  -3  15   5 -4.5368 11.5867   2
  -3  15   5  1.5797 11.5616   3
   2 -15  -5 26.4917 29.5971   2
  -2  15   5 4.18907 6.30382   3
  -2  15   5  9.2635 11.9449   2
  -2  15   5 20.0046 12.1655   1
   1 -15  -5 18.6520 25.8873   2
  -1  15   5 -10.759  14.604   2
  -1  15   5  6.2099 10.2521   1
  -1  15   5 20.4066 10.7192   3
   0 -15  -5 -13.456  10.678   2
   0  15   5 6.73784 9.79607   1
   0  15   5 -2.3824  8.7798   3
   0  15   5 24.0928 14.6443   2
  -1 -15  -5 10.0697 20.1058   2
   1  15   5 22.8524 20.4818   2
   1  15   5 14.6095 12.5719   3
   1  15   5 -9.8141 12.0104   1
   2  15   5 33.4535 23.2860   2
   2  15   5 -7.4340 11.1227   3
   2  15   5 11.6920 20.5337   1
   4 -16  -5 10.2165 14.0169   2
  -4  16   5 -27.193  16.335   2
   3 -16  -5 -0.7872 24.2439   2
  -3  16   5 6.54454 8.19450   3
  -3  16   5 -11.803  20.862   2
  -3  16   5  9.8346 11.0968   1
   2 -16  -5 -22.267  21.379   2
  -2  16   5 37.9656 16.3524   2
  -2  16   5 -3.3814  7.5773   1
  -2  16   5 13.3426  9.6486   3
   1 -16  -5 -4.0175 24.8791   2
  -1  16   5 19.6587  9.6352   3
  -1  16   5 -6.1597 22.9293   2
  -1  16   5  3.4676 12.5276   1
   0  16   5 18.9365 16.3187   1
   0  16   5 18.9274 14.0646   2
   0  16   5 23.1564 14.4159   3
   1  16   5 -27.595  21.265   1
   1  16   5 15.0487 18.9598   2
   1  16   5 17.1473 15.4829   3
   2  16  -6 18.7463 24.1240   2
   2  16  -6 10.1497 15.2467   1
   1  16  -6  4.8488 20.8698   1
   1  16  -6 22.6902 17.2039   2
   5  15  -6 -17.037  23.946   2
  -5 -15   6 -12.532  11.225   2
  -5 -15   6 8.57934 9.77747   3
   4  15  -6 17.9509 16.3899   1
   4  15  -6  5.5263 13.8209   2
  -4 -15   6  3.6568 14.0650   2
  -4 -15   6  6.2842 10.8586   3
   3  15  -6 -4.4795 19.3375   2
   3  15  -6 12.4086 17.8669   1
  -3 -15   6 -13.484  14.658   2
   2  15  -6 44.1407 22.0885   2
   2  15  -6 17.6778 17.3488   1
   1  15  -6  4.4040 13.1620   1
   1  15  -6 30.2572 12.2118   2
   0  15  -6 -4.2354 14.3400   1
   0  15  -6 -4.1331 21.8556   2
  -1  15  -6  1.4082 26.0596   2
  -1  15  -6 27.4817 14.0417   1
   6  14  -6 -5.7157 18.7888   2
  -6 -14   6 -3.0989  8.9103   3
  -6 -14   6  3.2441 17.5632   2
   5  14  -6 -4.2155 16.9279   2
   5  14  -6 -11.998  13.845   1
  -5 -14   6 4.14478 9.76716   3
  -5 -14   6  9.7107 14.4671   2
   4  14  -6  0.6803 18.4067   2
   4  14  -6 14.4528 13.2081   1
  -4 -14   6 -6.9152 16.1971   2
  -4 -14   6 13.9055  7.5373   3
   3  14  -6 -4.1854 16.8794   1
   3  14  -6 10.6077 13.6681   2
  -3 -14   6  0.3553 15.4786   2
  -3 -14   6 -11.251   6.465   3
   2  14  -6 -3.1165 12.9151   2
   2  14  -6 -2.2185 12.4462   1
  -2 -14   6 6.25432 8.38012   2
   1  14  -6 5.32149 8.00856   1
   1  14  -6 20.0208 12.9893   2
   0  14  -6  8.7115 10.0073   1
  -1  14  -6 4.10919 9.35431   2
  -1  14  -6 -9.9770 13.8366   1
  -2  14  -6 22.6981 13.4573   1
  -2  14  -6 22.8858 15.8388   2
   7  13  -6 35.7728 17.3713   2
  -7 -13   6 -11.997   9.364   3
  -7 -13   6 -5.5321 11.6041   2
   6  13  -6 -16.048  10.669   1
   6  13  -6 28.6718 15.5884   2
  -6 -13   6 -5.8964 13.5774   2
  -6 -13   6 20.0610 13.8555   3
   5  13  -6 18.0609 13.6202   2
   5  13  -6 -11.273   9.068   1
  -5 -13   6 9.20137 8.82784   3
   4  13  -6 24.5982 14.2534   2
   4  13  -6  2.0759 12.0416   1
  -4 -13   6 6.52742 7.43766   3
  -4 -13   6 4.68900 7.29175   2
   3  13  -6 1.01131 8.29089   2
   3  13  -6 -2.8619  7.9136   1
  -3 -13   6  4.8061 10.3673   2
  -3 -13   6 -1.0758  5.5585   3
   2  13  -6 21.5081 12.6946   2
   2  13  -6 30.9166 11.5846   1
  -2 -13   6 16.7038 11.1337   2
  -2 -13   6 13.8430  4.1837   3
   1  13  -6 12.6128  7.8994   1
   1  13  -6  8.5459 12.5827   2
   0  13  -6  8.7677 12.4959   2
   0  13  -6  0.2899 10.3454   1
  -1  13  -6 11.5378 13.5585   2
  -1  13  -6 4.71668 8.64894   1
  -2  13  -6 -4.9124 17.5797   2
  -2  13  -6 -11.277   8.445   1
  -3  13  -6 12.6439  9.6991   1
  -3  13  -6 -4.1352 10.6423   2
  -8 -12   6 -14.842  17.631   3
  -8 -12   6 20.3703 11.9322   2
   7  12  -6  1.7388 11.5749   1
   7  12  -6 21.4651 13.4612   2
  -7 -12   6 13.0344 12.1338   2
  -7 -12   6 -5.3665  8.6013   3
   6  12  -6 -13.318  14.058   2
   6  12  -6 10.7995 11.4010   1
  -6 -12   6 -1.5976  9.1123   3
  -6 -12   6 0.71669 8.81265   2
   5  12  -6 -5.3506 10.8483   1
   5  12  -6 -5.5996 11.5453   2
  -5 -12   6 2.19308 9.19434   2
  -5 -12   6 -0.6146  6.1320   3
   4  12  -6 19.1980 11.6013   1
   4  12  -6 7.18427 8.83116   2
  -4 -12   6 14.0495  9.6573   2
  -4 -12   6 21.5097  7.3342   3
   3  12  -6 11.7522  9.0274   2
   3  12  -6 3.29073 7.07171   1
  -3 -12   6 7.05324 9.03268   2
  -3 -12   6 11.4933  6.0249   3
   2  12  -6 54.6982 11.8872   1
   2  12  -6 72.4907 14.2439   2
  -2 -12   6 44.2329 11.3516   2
  -2 -12   6 39.5869  5.2964   3
   1  12  -6 -5.5585  8.2139   2
   1  12  -6 -5.5786  8.7489   1
   0  12  -6 14.7302 11.1649   2
   0  12  -6 2.58037 8.09984   1
  -1  12  -6  6.9990 11.6437   2
  -1  12  -6 -7.9737  7.9017   1
  -2  12  -6 -1.4894  7.9999   1
  -2  12  -6 18.4430 12.8595   2
  -3  12  -6  2.5920 11.9686   2
  -3  12  -6 1.50890 7.61203   1
  -4  12  -6  9.2683 12.3023   2
  -4  12  -6  0.0541 10.7313   1
   8  11  -6 10.5019 16.9181   1
  -8 -11   6  8.6287 12.7843   2
  -8 -11   6 0.53724 8.58330   3
   7  11  -6 18.3335  8.9743   1
   7  11  -6 -2.4696 13.0519   2
  -7 -11   6 -0.1710 12.5089   2
  -7 -11   6 16.3492  8.6024   3
   6  11  -6  1.7100 11.7363   2
   6  11  -6 -6.6187 11.6318   1
  -6 -11   6 -0.6169  8.8048   2
  -6 -11   6 10.3428  8.8756   3
   5  11  -6 40.0243  9.6814   2
   5  11  -6 52.5210 12.2836   1
  -5 -11   6 24.8002  9.0778   3
  -5 -11   6 10.6579  9.1370   2
   4  11  -6 -4.2429 10.9491   2
   4  11  -6  4.8372 10.1910   1
  -4 -11   6 1.87444 8.19105   2
  -4 -11   6 -7.5456  5.8039   3
   3  11  -6 2.65000 9.91274   2
   3  11  -6 4.14860 7.48130   1
  -3 -11   6 5.13312 5.33947   3
  -3 -11   6 8.71069 7.14590   2
   2  11  -6 7.73953 8.46071   1
   2  11  -6 15.6230  9.9477   2
  -2 -11   6 3.70367 6.03447   2
  -2 -11   6 7.60464 4.62894   3
   1  11  -6 -2.7823  9.9627   2
   1  11  -6 -2.2562  8.0377   1
   0  11  -6 -6.9848  5.9077   1
   0  11  -6 -14.156  10.668   2
  -1  11  -6 8.26942 8.34221   2
  -1  11  -6 6.24677 7.75618   1
  -2  11  -6 -2.5842  5.4035   1
  -2  11  -6 -7.6859  8.1751   2
  -3  11  -6 -20.144   8.596   1
  -3  11  -6 29.9479 13.8272   2
  -4  11  -6 8.31144 7.64823   1
  -4  11  -6 -12.919  17.303   2
  -5  11  -6  4.6704 17.7874   2
  -9 -10   6  1.8176 15.9585   3
  -9 -10   6 -9.4747 14.6059   2
   8  10  -6 22.6039 12.9546   1
  -8 -10   6 -18.427  12.936   3
  -8 -10   6 -3.3801 10.9108   2
   7  10  -6 -7.6520  8.1726   1
   7  10  -6 -1.2666  8.1864   2
  -7 -10   6 6.65395 8.66305   2
  -7 -10   6 -4.2732  6.8678   3
   6  10  -6 8.60341 9.94540   1
   6  10  -6 12.5354  8.4676   2
  -6 -10   6 6.41752 8.31758   2
  -6 -10   6 6.65772 7.73997   3
   5  10  -6 24.1707  9.4238   1
   5  10  -6 24.9869  9.0164   2
  -5 -10   6 36.1973  9.2457   2
  -5 -10   6 12.0286  7.9140   3
   4  10  -6 58.1183 10.4777   2
   4  10  -6 79.2910 13.4833   1
  -4 -10   6 59.7093  7.8540   3
  -4 -10   6 63.5024 10.3029   2
   3  10  -6 89.2202 12.5388   1
   3  10  -6 79.6311 12.8853   2
  -3 -10   6 93.9261  8.9889   3
  -3 -10   6 100.423  11.950   2
   2  10  -6 14.6265  8.4677   2
   2  10  -6 12.6921  7.6892   1
  -2 -10   6 22.5579  5.0551   3
   1  10  -6 19.6485  7.5597   2
   1  10  -6 17.8752  6.6273   1
  -1 -10   6 13.5495  3.7965   3
   0  10  -6 3.44809 7.20191   1
   0  10  -6 4.82937 9.65340   2
  -1  10  -6 5.32982 9.31060   2
  -1  10  -6 14.4111  7.3301   1
  -2  10  -6 14.7934  8.6194   2
  -2  10  -6 11.9635  7.6906   1
  -3  10  -6  7.0450 11.3196   2
  -3  10  -6 11.7473  7.4563   1
  -4  10  -6 1.27858 6.23454   1
  -4  10  -6 27.9712 14.0424   2
  -5  10  -6 13.6017  9.6566   1
  -5  10  -6  3.8387 21.7877   2
   9   9  -6  7.3826 21.8530   1
  -9  -9   6 11.3225  9.6330   3
  -9  -9   6  9.5985 12.6677   2
   8   9  -6 13.9505 12.1507   1
  -8  -9   6 23.1288 12.1653   3
  -8  -9   6 6.07645 8.43855   2
   7   9  -6 6.77205 9.46012   2
   7   9  -6 13.0283 10.3999   1
  -7  -9   6 25.8796  8.7245   2
  -7  -9   6 13.0039  9.3368   3
   6   9  -6 3.71526 6.55221   1
   6   9  -6 5.87737 9.86937   2
  -6  -9   6 7.37899 8.10107   3
  -6  -9   6 17.2507  7.4709   2
   5   9  -6 5.20707 6.76786   2
   5   9  -6 2.08099 6.24284   1
  -5  -9   6 6.24688 5.34850   2
  -5  -9   6 -10.035   7.814   3
   4   9  -6 39.8017 10.5552   2
   4   9  -6 35.4874 10.3310   1
  -4  -9   6 38.0199  6.8602   3
  -4  -9   6 49.3382  8.5671   2
   3   9  -6 65.2383 10.7917   1
   3   9  -6 57.1914 11.1062   2
  -3  -9   6 60.5694  7.8826   3
  -3  -9   6 61.3536  9.6315   2
   2   9  -6 7.04108 7.90109   1
   2   9  -6 -10.072   8.851   2
  -2  -9   6 16.2634  5.0559   3
   1   9  -6 20.1683  9.3530   2
   1   9  -6 -4.7576  7.8570   1
  -1  -9   6 3.01699 3.30145   3
   0   9  -6 18.6942  7.3043   2
   0   9  -6 16.6770  8.0437   1
   0  -9   6 27.5895  3.4199   3
  -1   9  -6 14.5890 10.1779   2
  -1   9  -6 0.23906 7.34329   1
  -2   9  -6 26.8907  9.4040   2
  -2   9  -6 21.2572  7.9479   1
  -3   9  -6 32.1531 12.3707   2
  -3   9  -6 27.3420  7.2741   1
  -4   9  -6 12.1189  7.1695   1
  -4   9  -6 20.4502 13.5044   2
  -5   9  -6 12.1366 10.7436   1
  -5   9  -6 35.7670 17.9902   2
  -6   9  -6  7.4546 20.4143   2
  10   8  -6  5.2238 13.2924   1
 -10  -8   6 -15.426  18.488   3
 -10  -8   6 -11.823  15.545   2
   9   8  -6 8.59271 9.73237   1
  -9  -8   6 6.68172 8.30261   2
  -9  -8   6 -36.892  16.643   3
   8   8  -6 29.3469 10.0654   1
  -8  -8   6 15.5915  8.3731   3
  -8  -8   6 17.7073  8.0626   2
   7   8  -6 72.0781 11.5276   2
   7   8  -6 59.3985 13.1262   1
  -7  -8   6 51.9792 11.9753   3
  -7  -8   6 54.8033  9.1460   2
   6   8  -6 -4.7118  8.7374   1
   6   8  -6 2.68792 9.27552   2
  -6  -8   6 18.3957  9.0039   3
  -6  -8   6 13.8500  6.8061   2
   5   8  -6 0.23250 8.06864   1
   5   8  -6 20.3497  9.0545   2
  -5  -8   6 -2.7657  5.8917   2
  -5  -8   6 0.43685 5.09986   3
   4   8  -6 45.2273  9.4242   2
   4   8  -6 54.2838  9.0350   1
  -4  -8   6 37.7622  7.0537   3
  -4  -8   6 36.0724  7.3953   2
   3   8  -6 150.701  13.106   2
   3   8  -6 116.551  12.530   1
  -3  -8   6 141.569   9.931   3
  -3  -8   6 134.721  10.859   2
   2   8  -6 10.1179  5.8378   1
   2   8  -6 8.76215 5.96496   2
  -2  -8   6 19.9958  5.1624   3
   1   8  -6 17.5692  8.5680   2
   1   8  -6 3.65978 6.86810   1
  -1  -8   6 5.97778 3.95033   3
   0   8  -6 14.5292  7.8337   1
   0   8  -6 9.79816 6.41398   2
   0  -8   6 17.7890  3.5238   3
  -1   8  -6 67.8927 10.4335   1
  -1   8  -6 63.1510  9.8881   2
   1  -8   6 64.7486  4.7303   3
  -2   8  -6 110.335  11.729   1
  -2   8  -6 79.2952 11.7178   2
   2  -8   6 101.638   5.549   3
   2  -8   6 111.845  11.906   1
  -3   8  -6  9.6232 11.4673   2
   3  -8   6 -4.2508  7.4066   1
   3  -8   6 5.70978 3.19980   3
  -4   8  -6 -3.8619  7.2809   1
  -4   8  -6 28.4203 13.2859   2
   4  -8   6 6.08810 3.55245   3
   4  -8   6 -0.4981  7.6751   1
  -5   8  -6 63.7916 16.2424   2
  -5   8  -6 42.8021  8.7800   1
   5  -8   6 34.1437  9.8883   1
   5  -8   6 28.7171  5.6158   3
  -6   8  -6 4.15051 7.53833   1
  -6   8  -6 13.7094 20.6069   2
   6  -8   6 19.6330  9.8961   1
  10   7  -6 26.0753 15.0289   1
 -10  -7   6 -2.1572  9.4452   3
 -10  -7   6 8.95307 9.59847   2
   9   7  -6  1.1581 12.1190   1
  -9  -7   6 -2.4162 11.2325   3
  -9  -7   6 -1.4941  8.8909   2
   8   7  -6  3.2342 10.2890   1
  -8  -7   6 0.55058 6.21392   2
  -8  -7   6 -2.5920  9.8721   3
   7   7  -6 4.55933 9.35279   1
  -7  -7   6 16.0212  9.7999   3
  -7  -7   6 17.3805  5.9869   2
   6   7  -6 153.850  13.146   2
   6   7  -6 195.094  16.683   1
  -6  -7   6 163.269  11.698   2
  -6  -7   6 162.614  14.644   3
   5   7  -6 71.2978 10.1188   1
   5   7  -6 73.8989  9.6579   2
  -5  -7   6 56.2616 10.0786   3
  -5  -7   6 58.9734  8.1165   2
   4   7  -6 44.4713  9.8381   1
   4   7  -6 48.4543  8.5629   2
  -4  -7   6 52.1794  7.5754   2
  -4  -7   6 59.3438  8.7362   3
   3   7  -6 24.0270  7.6641   2
   3   7  -6 23.1779  6.5227   1
  -3  -7   6 20.9974  6.4686   3
  -3  -7   6 23.3727  6.3558   2
   2   7  -6 40.7673  7.9437   1
   2   7  -6 22.3795  8.3031   2
  -2  -7   6 28.7222  5.6915   3
   1   7  -6 35.4369  8.3993   1
   1   7  -6 35.2480  8.6358   2
  -1  -7   6 31.1710  5.1798   3
   0   7  -6 10.8557  7.1138   1
   0   7  -6 12.2432  8.2062   2
  -1   7  -6 49.2445  7.8663   1
  -1   7  -6 47.7843 10.6097   2
   1  -7   6 41.5697  5.0167   3
   1  -7   6 68.3185 10.2557   1
  -2   7  -6 5.92078 5.35315   1
  -2   7  -6 23.6645 10.3518   2
   2  -7   6 1.72094 7.22912   1
   2  -7   6 3.26790 3.66941   3
  -3   7  -6 30.9730 11.6141   2
   3  -7   6 24.0732  8.3016   1
   3  -7   6 19.1690  4.6119   3
  -4   7  -6 -6.9695  7.2358   1
  -4   7  -6 -9.0426 11.7696   2
   4  -7   6 0.76141 4.45316   3
   4  -7   6 -0.2003  7.3437   1
  -5   7  -6 4.56894 6.44006   1
  -5   7  -6 -2.1971 12.6895   2
   5  -7   6 9.57688 6.02458   3
   5  -7   6 11.6474  8.0325   1
  -6   7  -6 2.33599 9.22817   1
  -6   7  -6 -4.8476 16.3379   2
   6  -7   6 10.9308  8.9700   1
   6  -7   6 1.97990 8.77868   3
  10   6  -6 15.5507  9.4631   1
 -10  -6   6  8.3097 11.7699   3
 -10  -6   6 -5.7673  8.7382   2
   9   6  -6 13.8576 10.6853   1
  -9  -6   6 7.80996 8.10208   3
  -9  -6   6 7.77628 6.98132   2
   8   6  -6 1.97569 8.70321   1
  -8  -6   6 6.17742 7.48860   3
  -8  -6   6 0.22843 5.42256   2
   7   6  -6 12.1515  9.7001   1
  -7  -6   6 16.8603  7.6492   3
  -7  -6   6 26.9043  6.3667   2
   6   6  -6 158.429  12.114   2
   6   6  -6 137.853  14.056   1
  -6  -6   6 146.837  10.225   2
  -6  -6   6 135.119  13.248   3
   5   6  -6 56.7616 10.9696   1
   5   6  -6 77.1095  9.0675   2
  -5  -6   6 87.6315  7.7546   2
  -5  -6   6 72.0792 10.1589   3
   4   6  -6 131.756  12.580   1
   4   6  -6 144.625  11.018   2
  -4  -6   6 147.683  10.019   2
  -4  -6   6 146.585  11.743   3
   3   6  -6 20.6641  6.5193   2
   3   6  -6 11.1717  5.1990   1
  -3  -6   6 26.3734  6.5382   3
  -3  -6   6 17.0462  4.2379   2
   2   6  -6 30.8865  7.2739   2
   2   6  -6 20.5982  6.0853   1
  -2  -6   6 14.0288  5.2723   3
   1   6  -6 30.3926  8.0485   1
   1   6  -6 34.3536  7.8628   2
   0   6  -6 57.1367  8.7808   1
   0   6  -6 31.8481  7.8262   2
   0  -6   6 52.1707  9.3152   1
  -1   6  -6 15.8677  7.2379   1
  -1   6  -6 9.98856 7.93710   2
   1  -6   6 7.10909 7.54910   1
  -2   6  -6 -9.5690  9.1968   2
  -2   6  -6 0.45528 6.70709   1
   2  -6   6 13.3946  7.6066   1
  -3   6  -6 6.88361 7.30923   1
  -3   6  -6 -0.8183  7.0831   2
   3  -6   6 20.4954  8.2188   1
   3  -6   6 1.28332 4.79847   3
  -4   6  -6 15.8994  7.3039   1
   4  -6   6 10.2964  5.6831   3
   4  -6   6 17.8942  8.1696   1
  -5   6  -6 7.21775 6.41468   1
   5  -6   6 -6.1978  7.6671   1
   5  -6   6 -3.0712  5.9299   3
  -6   6  -6 0.33566 7.13725   1
   6  -6   6  8.1109 10.9052   3
   6  -6   6 8.07213 8.06178   1
   7  -6   6 11.5600 19.0990   1
   7  -6   6 18.0682 12.3538   3
  11   5  -6  3.1033 15.7319   1
  10   5  -6 -24.699  20.541   1
 -10  -5   6 3.11525 7.03785   2
 -10  -5   6 -4.0357 11.7961   3
   9   5  -6 13.4772 10.6646   1
  -9  -5   6 -11.714   6.607   2
  -9  -5   6  5.6280 10.6478   3
   8   5  -6 32.7953 10.7901   1
  -8  -5   6 6.63459 9.89801   3
  -8  -5   6 21.0498  5.8818   2
   7   5  -6 -0.8236  5.9701   1
  -7  -5   6 13.0410  5.1681   2
  -7  -5   6 19.8796  9.8187   3
   6   5  -6 49.2427  8.5426   1
   6   5  -6 68.8959  8.1085   2
  -6  -5   6 54.8881  6.3208   2
  -6  -5   6 69.2815 11.0705   3
   5   5  -6 123.513  12.680   1
   5   5  -6 123.511   9.661   2
  -5  -5   6 108.777  10.344   3
  -5  -5   6 136.410   8.518   2
   4   5  -6 8.30832 6.65762   1
   4   5  -6 7.97397 5.25373   2
  -4  -5   6 6.28057 3.58610   2
  -4  -5   6 8.86293 6.04293   3
   3   5  -6 39.5960  6.0480   2
   3   5  -6 56.4446  8.3533   1
  -3  -5   6 47.0800  7.2591   3
   2   5  -6 46.7515  6.9413   2
   2   5  -6 49.2059  8.8893   1
   1   5  -6 65.9304  8.3907   2
   1   5  -6 89.3082  9.7115   1
  -1  -5   6 93.6510 10.4225   1
   0   5  -6 -1.7723  7.0467   1
   0   5  -6 -2.5093  6.2562   2
   0  -5   6 18.6759  8.1312   1
  -1   5  -6 40.7890  8.1816   1
  -1   5  -6 35.0240  8.7136   2
   1  -5   6 35.8765  8.3750   1
  -2   5  -6 10.3628  5.4895   1
   2  -5   6 20.6010  5.6007   3
   2  -5   6 12.0820  7.1684   1
  -3   5  -6 40.8426  7.2942   1
   3  -5   6 43.0291  7.1546   3
   3  -5   6 40.5333  9.0431   1
  -4   5  -6 19.3156  6.1501   1
   4  -5   6 27.0198  7.1583   3
   4  -5   6 18.5975  8.9213   1
  -5   5  -6 21.1822  7.6144   1
   5  -5   6 11.7095  8.4194   1
   5  -5   6 16.5474  7.5038   3
  -6   5  -6 5.04005 8.03411   1
   6  -5   6 -4.4438  8.9592   1
   6  -5   6 -3.3500  9.3808   3
   7  -5   6  6.3439 10.8886   3
   7  -5   6 -11.425  14.052   1
  11   4  -6  6.0925 11.3312   1
 -11  -4   6 13.6654 16.7670   3
  10   4  -6 -2.7076 11.0432   1
 -10  -4   6 3.86824 8.48566   2
 -10  -4   6  0.1347 11.3482   3
   9   4  -6 27.7955 10.6054   1
   8   4  -6 -0.7989  8.8114   1
  -8  -4   6 6.11097 4.65115   2
  -8  -4   6  3.9106 10.1230   3
   7   4  -6 148.747  12.968   1
  -7  -4   6 147.327  14.774   3
  -7  -4   6 139.501   8.833   2
   6   4  -6 65.6637  9.9587   1
  -6  -4   6 82.3549  6.3683   2
  -6  -4   6 95.8930 10.4287   3
   5   4  -6 26.0877  7.9623   1
  -5  -4   6 14.5701  3.3966   2
  -5  -4   6 14.3066  5.4583   3
   4   4  -6 32.2674  6.5054   1
   4   4  -6 41.5821  5.4851   2
  -4  -4   6 30.5461  7.1677   3
  -4  -4   6 31.4329  4.1578   2
   3   4  -6 60.7558  6.4417   2
   3   4  -6 61.1095  8.6966   1
   2   4  -6 147.039  10.990   1
   2   4  -6 149.664   9.811   2
  -2  -4   6 154.519  11.341   1
   1   4  -6 73.3381  8.0314   2
   1   4  -6 61.6421  7.6342   1
  -1  -4   6 64.4414  9.2840   1
   0   4  -6 92.1603  9.9209   2
   0   4  -6 96.9866 10.0833   1
   0  -4   6 115.400  11.010   1
  -1   4  -6 15.6668  5.6103   1
   1  -4   6 10.6824  5.4219   1
  -2   4  -6 151.318  12.454   1
   2  -4   6 140.645  12.245   1
   2  -4   6 163.340  10.642   3
  -3   4  -6 72.6380 10.1061   1
   3  -4   6 65.2415  8.7354   3
   3  -4   6 78.6437 10.4539   1
  -4   4  -6 13.1348  7.3088   1
   4  -4   6 12.9513  7.2544   3
   4  -4   6 5.69976 7.90753   1
  -5   4  -6 27.0129  8.3522   1
   5  -4   6 35.4107  9.3925   1
   5  -4   6 32.3677  8.7333   3
   6  -4   6 32.8810  9.8239   1
   6  -4   6 35.4447  9.7446   3
   7  -4   6 4.09034 9.85601   3
   7  -4   6 24.9607 10.7557   1
  11   3  -6 10.6008  9.2255   1
 -11  -3   6 20.1366 11.0230   3
  10   3  -6 25.0146 15.1354   1
 -10  -3   6 26.0634 14.3070   3
 -10  -3   6 11.0713  6.3539   2
   9   3  -6 -6.5027  9.4275   1
  -9  -3   6 -0.8290  5.2811   2
  -9  -3   6  1.5230 10.4341   3
   8   3  -6 76.7249 11.9259   1
  -8  -3   6 70.9957 10.9421   3
  -8  -3   6 68.7304  6.6402   2
   7   3  -6 20.0024  8.5328   1
  -7  -3   6 16.8962  3.7908   2
  -7  -3   6 10.5876  8.7245   3
   6   3  -6 15.5107  7.3016   1
  -6  -3   6 9.80363 8.42983   3
   5   3  -6 15.1002  7.1516   1
   5   3  -6 10.6275  3.4449   2
  -5  -3   6 18.6232  2.7761   2
  -5  -3   6 15.2345  6.0175   3
   4   3  -6 24.8909  7.6272   1
   4   3  -6 25.0750  4.0461   2
  -4  -3   6 28.2852  5.7999   3
   3   3  -6 90.4603  6.4730   2
   3   3  -6 97.3892 10.3107   1
  -3  -3   6 82.1602  9.5331   1
   2   3  -6 23.3968  5.9528   1
   2   3  -6 30.9568  5.0933   2
  -2  -3   6 36.4305  7.6335   1
   1   3  -6 16.9991  5.8073   1
   1   3  -6 8.09702 4.16443   2
  -1  -3   6 18.3210  6.6340   1
   0   3  -6 143.507  11.504   1
   0  -3   6 151.946  12.153   1
  -1   3  -6 4.88502 5.16222   1
   1  -3   6 14.6493  5.8717   1
  -2   3  -6 94.4090 10.6804   1
   2  -3   6 101.092   9.687   3
   2  -3   6 104.786  11.307   1
  -3   3  -6 171.175  13.456   1
   3  -3   6 186.087  11.726   3
   3  -3   6 183.248  13.989   1
  -4   3  -6 55.5534  9.7388   1
   4  -3   6 68.3116 10.2603   1
   4  -3   6 60.3373  9.2104   3
  -5   3  -6 15.2256  7.4564   1
   5  -3   6 30.6733  8.8541   3
   5  -3   6 33.5665  9.5680   1
   6  -3   6 23.5089  9.7659   1
   6  -3   6 8.47906 9.44903   3
   7  -3   6 -2.6061 15.6886   3
   7  -3   6 5.77620 9.96080   1
  11   2  -6  9.9279 11.1682   1
 -11  -2   6  4.3055 10.8239   3
  10   2  -6 18.6133  9.4610   1
 -10  -2   6 -0.1958  5.2286   2
 -10  -2   6 -9.2995 11.4432   3
   9   2  -6 19.3451  9.1097   1
  -9  -2   6 10.2422 10.6168   3
  -9  -2   6 4.51071 4.51645   2
   8   2  -6 8.83678 5.96115   1
  -8  -2   6 9.80494 9.30399   3
  -8  -2   6 0.69214 3.37779   2
   7   2  -6 17.0686  7.6421   1
  -7  -2   6 14.4167  3.4053   2
  -7  -2   6 16.4075  8.2965   3
   6   2  -6 8.02727 5.57248   1
  -6  -2   6 4.66780 7.54026   3
   5   2  -6 297.123  15.779   1
  -5  -2   6 274.515  15.136   3
   4   2  -6 55.3887  8.8013   1
   3   2  -6 -7.7015  6.2261   1
   3   2  -6 5.27290 2.71147   2
  -3  -2   6 -4.0370  4.6113   1
   2   2  -6 50.8534  7.8348   1
   2   2  -6 56.6201  5.4428   2
  -2  -2   6 55.0007  7.8148   1
   1   2  -6 123.805  10.918   1
  -1  -2   6 128.390  10.383   1
   0   2  -6 34.2982  7.7987   1
   0  -2   6 30.5924  7.5782   1
  -1   2  -6 107.535   9.884   1
   1  -2   6 117.979  10.118   1
  -2   2  -6 150.093  12.461   1
   2  -2   6 154.033  11.546   3
   2  -2   6 147.477  12.490   1
  -3   2  -6 5.98592 6.65219   1
   3  -2   6 -4.3977  8.2199   1
   3  -2   6 4.96074 6.11053   3
   4  -2   6 16.7065  8.6618   1
   4  -2   6 21.2472  8.4755   3
  -5   2  -6 17.1949  6.9865   1
   5  -2   6 35.9435  8.2632   1
   5  -2   6 42.2287 10.2366   3
   6  -2   6 20.3571  8.8389   3
   6  -2   6 12.3912  7.8363   1
   7  -2   6  8.1970 12.6319   3
   7  -2   6 20.2911 11.9903   1
  11   1  -6 -3.4608  9.6492   1
 -11  -1   6  7.1537 11.8111   2
 -11  -1   6 -13.798  17.644   3
  10   1  -6 -0.0154  8.6843   1
 -10  -1   6 8.25623 5.56099   2
 -10  -1   6 -2.8822  7.9257   3
   9   1  -6 37.0354  9.3807   1
  -9  -1   6 35.2148 11.7266   3
  -9  -1   6 29.5555  5.5360   2
   8   1  -6 28.3740  8.2573   1
  -8  -1   6 29.2165 10.4528   3
  -8  -1   6 24.5058  4.0050   2
   7   1  -6 18.5075  7.6228   1
  -7  -1   6 12.8188  8.3153   3
   6   1  -6 61.7808  8.7424   1
  -6  -1   6 55.5071  8.4710   3
   5   1  -6 149.248  11.838   1
  -5  -1   6 164.266  12.806   3
   4   1  -6 73.2877  8.2202   1
  -4  -1   6 63.8955  8.9496   1
   3   1  -6 89.5485  8.4030   1
   3   1  -6 76.8988  4.4034   2
  -3  -1   6 79.8793  9.3243   1
   2   1  -6 124.914  10.532   1
  -2  -1   6 130.627   9.972   1
   1   1  -6 78.4872  8.2795   1
  -1  -1   6 90.2105  8.6604   1
   0   1  -6 189.821  12.164   1
   0  -1   6 191.949  13.161   1
  -1   1  -6 132.970  11.575   1
   1  -1   6 113.733  10.242   1
  -2   1  -6 56.0088  9.2059   1
   2  -1   6 59.1054  8.8099   3
   2  -1   6 62.1665  8.6195   1
  -3   1  -6 35.5096  8.6362   1
   3  -1   6 34.5752  8.5887   3
   3  -1   6 31.1040  9.0937   1
  -4   1  -6 36.8953  9.5716   1
   4  -1   6 44.3134  9.3013   1
   4  -1   6 48.7401  9.5689   3
  -5   1  -6 21.4399  8.2716   1
   5  -1   6 16.7801  9.7916   3
   6  -1   6 10.2890  9.5870   1
   6  -1   6 -2.3038  8.5028   3
   7  -1   6  4.0481 11.9509   3
   7  -1   6 -3.3354  8.1967   1
  11   0  -6 -4.5105  8.1423   1
 -11   0   6 10.4895 16.5233   3
 -11   0   6 3.65970 6.63229   2
  10   0  -6 -5.9211  8.9580   1
 -10   0   6 2.44707 4.77047   2
 -10   0   6 32.4529 12.2228   3
   9   0  -6 18.1977  8.0429   1
  -9   0   6 7.21082 4.25822   2
  -9   0   6 15.6188 10.7834   3
   8   0  -6 21.0843  6.1937   1
  -8   0   6 30.5047  4.1811   2
  -8   0   6 31.5927 11.0462   3
   7   0  -6 4.32510 4.99125   1
  -7   0   6 13.1763  8.4427   3
   6   0  -6 5.84478 6.29726   1
  -6   0   6 9.96901 7.63751   3
   5   0  -6 21.7212  6.9471   1
   4   0  -6 317.017  15.453   1
  -4   0   6 375.639  16.766   1
   3   0  -6 954.546  28.577   1
  -3   0   6 913.728  28.119   1
   2   0  -6 199.062  12.469   1
  -2   0   6 185.985  11.765   1
   1   0  -6 33.4223  7.8369   1
  -1   0   6 56.3575  7.1918   1
   0   0  -6 239.563  14.245   1
   0   0   6 214.946  13.529   1
  -1   0  -6 -1.8665  6.2923   1
   1   0   6 5.77584 6.92990   1
  -2   0  -6 49.5086  9.0949   1
   2   0   6 31.8563  8.5192   1
   2   0   6 44.1188  8.2822   3
  -3   0  -6 3.71072 7.32906   1
   3   0   6 9.42421 5.85334   3
   3   0   6 0.15098 7.90815   1
  -4   0  -6 70.3810 10.6486   1
   4   0   6 58.7345 10.9201   1
   4   0   6 58.3534 10.7071   3
   5   0   6 9.20838 9.67002   1
   5   0   6 1.92268 6.86010   3
   6   0   6 -9.6927 10.3522   1
   6   0   6 -2.2693 12.1420   3
   7   0   6  2.0248 14.1747   3
   7   0   6 0.94052 7.72769   1
  11  -1  -6 -11.170   9.278   1
 -11   1   6 -1.3566  8.5520   2
 -11   1   6 -5.6947 11.2599   3
  10  -1  -6 3.99212 6.73244   1
 -10   1   6 2.88718 5.01177   2
 -10   1   6 -4.2511 11.2651   3
   9  -1  -6 39.4601  8.1745   1
  -9   1   6 31.3641  5.0142   2
  -9   1   6 19.9684  4.7743   2
  -9   1   6 38.8517 11.6927   3
   8  -1  -6 34.0019  8.0230   1
  -8   1   6 27.6502  3.9546   2
  -8   1   6 28.8708  3.7700   2
  -8   1   6 25.7594 10.0978   3
   7  -1  -6 14.0120  6.6144   1
  -7   1   6 3.43940 8.30550   3
   6  -1  -6 64.7552  8.3274   1
  -6   1   6 57.9824  9.9038   3
   5  -1  -6 133.436   9.649   1
   4  -1  -6 83.5057  8.9648   1
  -4   1   6 69.5880  8.6417   1
   3  -1  -6 81.9532  8.6557   1
  -3   1   6 91.1772  9.3644   1
   2  -1  -6 128.051  10.573   1
   2  -1  -6 126.071   7.187   2
  -2   1   6 132.412  10.413   1
   1  -1  -6 98.6100 10.0367   1
  -1   1   6 91.5897  9.7710   1
   0  -1  -6 221.927  14.038   1
   0   1   6 213.581  14.190   1
  -1  -1  -6 109.758   9.808   1
   1   1   6 108.947  10.487   1
   2   1   6 65.3550  9.6776   3
   2   1   6 53.7569  9.4051   1
  -3  -1  -6 30.9614  7.4410   1
   3   1   6 35.8216  7.8309   1
   3   1   6 22.3382  8.7333   3
  -4  -1  -6 44.4584 10.2764   1
   4   1   6 38.0121 10.5407   1
   4   1   6 56.8685 10.3973   3
   5   1   6 25.1720 10.7372   3
   5   1   6 17.1674 10.1658   1
   6   1   6 -0.7244  9.7763   1
   6   1   6 -15.494  11.476   3
   7   1   6 -17.584  11.438   1
   7   1   6 -2.7503 12.4014   3
  11  -2  -6  0.1227 10.4477   1
 -11   2   6  8.8740 16.8553   3
 -11   2   6 -7.8010 10.6990   2
  10  -2  -6 -1.8062  8.0910   1
 -10   2   6 13.1368  5.6012   2
 -10   2   6 7.93161 4.93055   2
 -10   2   6 8.08539 9.33031   3
   9  -2  -6 13.2997  6.2848   1
  -9   2   6 23.0308  8.3390   3
  -9   2   6 11.1506  3.9476   2
  -9   2   6 10.4113  4.6898   2
   8  -2  -6 -2.5716  4.7714   1
  -8   2   6 -3.7378  3.2167   2
  -8   2   6 2.62051 2.77837   2
  -8   2   6 -0.9944  8.7062   3
   7  -2  -6 19.8764  6.4849   1
  -7   2   6 17.4033  8.8849   3
   6  -2  -6 8.56476 5.22561   1
  -6   2   6 11.4505  7.8124   3
   5  -2  -6 308.889  14.888   1
  -5   2   6 297.765  14.633   1
   4  -2  -6 62.0093  7.6379   1
  -4   2   6 48.5196  7.2153   1
   3  -2  -6 3.25552 2.06273   2
   3  -2  -6 4.41698 6.13080   1
  -3   2   6 2.58829 6.28121   1
   2  -2  -6 57.9841  7.2378   1
   2  -2  -6 55.7106  6.2044   2
  -2   2   6 58.8953  8.0714   1
   1  -2  -6 133.045   9.468   2
   1  -2  -6 139.060  11.322   1
  -1   2   6 138.824  11.571   1
   0  -2  -6 27.8228  6.0180   1
   0   2   6 29.9634  7.0964   1
  -1  -2  -6 109.071  11.160   1
   1   2   6 122.978  11.771   1
  -2  -2  -6 164.012  13.395   1
   2   2   6 128.608  12.691   3
   2   2   6 144.017  12.103   1
  -3  -2  -6 36.6605  9.6948   1
   3   2   6 15.0775  8.7616   3
   3   2   6 19.1581  8.3859   1
  -4  -2  -6 12.9662  9.0188   1
   4   2   6 6.33806 9.72559   1
   4   2   6 0.10325 9.05402   3
   5   2   6 28.1476  8.7150   3
   5   2   6 28.9533 11.0684   1
   6   2   6 1.01317 7.27783   1
   6   2   6 -1.0617 13.2216   3
  -7  -2  -6 11.9341 13.3780   2
   7   2   6 -25.634  15.162   3
   7   2   6 10.3989 15.5668   1
 -11   3   6 -1.0185 16.8069   3
  10  -3  -6 1.34381 6.84556   1
 -10   3   6 1.59118 4.84108   2
 -10   3   6 -6.1176 11.8419   3
 -10   3   6 7.71069 5.42489   2
   9  -3  -6 -1.3841  5.3802   1
  -9   3   6 4.19024 9.65032   3
  -9   3   6 -6.0804  4.0566   2
  -9   3   6 -1.0447  4.3145   2
   8  -3  -6 62.5134  7.8167   1
  -8   3   6 67.3706  9.9889   3
  -8   3   6 60.7510  5.1362   2
   7  -3  -6 22.2171  6.4593   1
  -7   3   6 11.5072  9.1512   3
   6  -3  -6 -1.2748  5.1934   1
  -6   3   6 6.82556 7.52213   3
   5  -3  -6 15.8445  6.0920   1
  -5   3   6 15.6069  5.7525   1
   4  -3  -6 25.7712  6.2959   1
  -4   3   6 10.5633  5.8382   1
   3  -3  -6 90.5725  5.4430   2
   3  -3  -6 88.6819  8.9467   1
  -3   3   6 88.5855  8.0708   1
   2  -3  -6 38.2655  5.6456   2
   2  -3  -6 32.9295  7.3289   1
  -2   3   6 32.0704  7.1197   1
   1  -3  -6 8.05769 6.71402   2
   1  -3  -6 23.9164  7.2094   1
  -1   3   6 2.40812 6.09918   1
   0  -3  -6 133.194  11.606   1
   0  -3  -6 138.337  11.782   2
   0   3   6 143.625  12.240   1
  -1  -3  -6 -18.219  10.097   2
  -1  -3  -6 9.33961 7.23711   1
   1   3   6 8.46796 8.01147   1
  -2  -3  -6 83.1475 11.1808   1
  -2  -3  -6 82.5461 13.5372   2
   2   3   6 92.3521 11.8594   3
   2   3   6 89.0114 12.2126   1
  -3  -3  -6 184.275  16.240   2
  -3  -3  -6 184.515  15.603   1
   3   3   6 203.670  16.353   1
   3   3   6 188.897  14.961   3
  -4  -3  -6 55.1733 11.7131   2
   4   3   6 52.2888 11.4446   3
   4   3   6 89.8707 12.0636   1
  -5  -3  -6 53.7189 15.8487   2
   5   3   6 40.1429  9.7926   3
   5   3   6 15.9964 10.5081   1
  -6  -3  -6 17.1277 11.3712   2
   6   3   6  8.9740 10.9271   1
   6   3   6 -11.817   8.512   3
   7   3   6  2.8149 11.9986   1
   7   3   6 -4.8654 13.9395   3
 -11   4   6  9.3887 11.1899   3
  10  -4  -6 7.16253 6.48406   1
 -10   4   6 18.0278  8.6706   3
 -10   4   6 6.04938 4.80557   2
   9  -4  -6 9.66055 4.66397   1
  -9   4   6 13.7437 10.0308   3
  -9   4   6 18.7611  5.0305   2
   8  -4  -6 17.6706  4.9746   1
  -8   4   6 17.9664  9.6779   3
  -8   4   6 11.7342  3.8583   2
   7  -4  -6 152.940  10.077   1
  -7   4   6 141.428   7.363   2
  -7   4   6 145.231  14.366   3
   6  -4  -6 86.6386  7.9764   1
  -6   4   6 73.4346  4.9239   2
   5  -4  -6 11.9136  4.2961   1
  -5   4   6 10.6730  3.3120   2
  -5   4   6 9.38090 5.62903   1
   4  -4  -6 15.4487  5.9740   1
   4  -4  -6 25.8288  3.4088   2
  -4   4   6 33.3284  6.7177   1
  -4   4   6 32.9261  4.2012   2
   3  -4  -6 80.5244  8.1073   1
   3  -4  -6 58.3087  5.4268   2
  -3   4   6 57.3514  7.8225   1
   2  -4  -6 142.567  10.992   1
   2  -4  -6 140.414   9.224   2
  -2   4   6 141.931  10.368   1
   1  -4  -6 78.1961  9.5252   1
   1  -4  -6 79.6533  7.7910   2
  -1   4   6 75.5981  9.5133   1
   0  -4  -6 108.996  10.890   1
   0  -4  -6 116.469  10.315   2
   0   4   6 92.9302 10.8828   1
  -1  -4  -6 11.9630  9.5902   2
  -1  -4  -6 13.3215  5.8538   1
   1   4   6 13.4552  6.0964   1
  -2  -4  -6 145.086  16.007   2
  -2  -4  -6 143.449  13.398   1
   2   4   6 152.744  14.144   1
   2   4   6 128.211  11.964   3
  -3  -4  -6 96.5439 15.4633   2
   3   4   6 65.8368 10.1098   1
   3   4   6 85.8301 10.3939   3
  -4  -4  -6 41.7690 14.4721   2
   4   4   6 -0.4413  9.3020   3
   4   4   6 22.5358 10.2023   1
  -5  -4  -6 22.7184 14.7089   2
   5   4   6 13.1177 10.3623   3
   5   4   6 26.5163 10.9069   1
  -6  -4  -6 31.1527 12.7025   2
   6   4   6 16.0071 11.7770   1
   6   4   6 43.9101 12.8211   3
   7   4   6  0.4399 21.7399   3
   7   4   6 14.3233 10.8195   1
 -11   5   6 22.3546 20.3310   3
 -10   5   6  3.9476 14.1766   3
 -10   5   6 3.83142 5.50645   2
   9  -5  -6 0.00475 3.72092   1
  -9   5   6 -2.3109  9.4274   3
  -9   5   6 -2.6433  4.4781   2
   8  -5  -6 20.7093  4.8450   1
  -8   5   6 9.82837 9.16691   3
  -8   5   6 24.7563  4.9980   2
   7  -5  -6 2.11467 4.28476   1
  -7   5   6 21.0121  8.8788   3
  -7   5   6 10.9293  4.0030   2
   6  -5  -6 59.2525  6.8617   1
  -6   5   6 58.5972  5.5661   2
   5  -5  -6 121.625   9.410   1
  -5   5   6 137.119   9.527   1
  -5   5   6 131.329   7.769   2
   4  -5  -6 10.8521  3.8208   2
   4  -5  -6 4.01597 5.66439   1
  -4   5   6 6.79191 4.58418   2
  -4   5   6 8.94341 5.61136   1
   3  -5  -6 53.4861  6.0283   2
   3  -5  -6 43.9702  6.1567   1
  -3   5   6 41.1951  7.6389   1
  -3   5   6 44.5473  6.6766   2
   2  -5  -6 59.4640  7.2012   2
   2  -5  -6 44.5245  7.7569   1
  -2   5   6 46.8910  7.0689   1
   1  -5  -6 81.7078  9.5417   2
   1  -5  -6 89.5634 10.1395   1
  -1   5   6 92.0244 10.1932   1
   0  -5  -6 -0.1667  7.7618   2
   0  -5  -6 0.66080 5.30949   1
   0   5   6 6.57561 5.55248   1
  -1  -5  -6 33.7616  8.3990   1
  -1  -5  -6 52.8841 10.9510   2
   1   5   6 62.8985 10.1053   1
  -2  -5  -6 4.90248 7.36223   1
  -2  -5  -6 17.3547  9.1632   2
   2   5   6 33.1513 10.2192   3
   2   5   6 5.30353 8.29423   1
  -3  -5  -6 44.2815 12.9298   2
   3   5   6 39.1754 10.5051   3
   3   5   6 21.6686 10.7301   1
  -4  -5  -6 18.5012 14.1504   2
   4   5   6 45.2109 11.4520   3
   4   5   6 28.0087 11.1948   1
  -5  -5  -6 -4.8508 14.7570   2
   5   5   6 12.1776 10.1661   3
   5   5   6 12.4139 10.9096   1
  -6  -5  -6  7.4896 11.5234   2
   6   5   6 -5.6740 12.1804   1
   6   5   6 -1.0482 18.2344   3
   7   5   6 -4.8491 10.5940   1
 -10   6   6 17.2380  6.6101   2
 -10   6   6 -10.912  13.330   3
  -9   6   6 5.85311 6.91972   3
  -9   6   6 -0.2403  4.7368   2
   8  -6  -6 2.72365 2.69222   1
  -8   6   6 6.17842 9.48770   3
  -8   6   6 7.51566 4.52575   2
  -7   6   6 22.4497  4.8854   2
  -7   6   6 15.5177  8.7658   3
   6  -6  -6 135.573   8.882   1
  -6   6   6 146.311   9.102   2
  -6   6   6 147.570   9.157   1
   5  -6  -6 96.9119  8.1773   1
  -5   6   6 81.3307  7.9753   1
  -5   6   6 86.3403  7.9299   2
   4  -6  -6 128.658   9.837   1
   4  -6  -6 145.590   9.101   2
  -4   6   6 135.388   9.802   2
  -4   6   6 142.015  10.133   1
   3  -6  -6 15.5756  5.9540   1
   3  -6  -6 13.3963  5.5681   2
  -3   6   6 19.8604  6.5436   1
   2  -6  -6 18.6474  5.6203   2
   2  -6  -6 19.2067  6.7608   1
  -2   6   6 14.8788  7.4934   2
  -2   6   6 22.4087  6.4285   1
   1  -6  -6 32.8180  8.0344   1
  -1   6   6 30.7401  6.7041   1
   0  -6  -6 42.6428  8.7092   1
   0  -6  -6 58.4120 10.4405   2
   0   6   6 48.6358  9.5642   1
  -1  -6  -6 28.6116 10.4014   2
  -1  -6  -6 11.7742  7.8230   1
   1   6   6 11.7872  6.6020   1
  -2  -6  -6 14.6841 11.5434   2
   2   6   6 5.48247 8.75977   3
   2   6   6 17.4482  9.4130   1
   3   6   6 6.45921 9.70751   1
   3   6   6 0.96398 9.03175   3
  -4  -6  -6 -1.8557  9.7999   2
   4   6   6 4.50362 7.40117   3
   4   6   6  8.9221 10.6622   1
  -5  -6  -6 -21.088  15.576   2
   5   6   6 14.8098  8.7793   3
   5   6   6 -4.2515 10.6522   1
  -6  -6  -6 19.9220 15.2810   2
   6   6   6 25.4207 17.6174   3
   6   6   6 -9.6181 14.0224   1
   7   6   6 -12.549  11.358   1
 -10   7   6 -15.774  12.816   3
 -10   7   6 -4.7755  7.5108   2
  -9   7   6 7.57450 5.87034   2
  -9   7   6 -4.3206  9.4517   3
  -8   7   6 6.30108 6.57480   3
  -8   7   6 5.47000 5.22185   2
   7  -7  -6 9.25491 3.68677   1
  -7   7   6 18.3803  7.1198   3
   6  -7  -6 142.525   8.590   1
  -6   7   6 140.342   8.666   1
  -6   7   6 161.047  10.532   2
   5  -7  -6 68.0733  7.2414   1
   5  -7  -6 71.2876  7.8598   2
  -5   7   6 64.4412  7.1868   1
  -5   7   6 55.1366  7.7690   2
   4  -7  -6 52.9817  7.3801   2
   4  -7  -6 50.5106  7.4234   1
  -4   7   6 49.6018  7.2121   1
  -4   7   6 61.4181  8.0698   2
   3  -7  -6 19.1406  6.2585   2
   3  -7  -6 21.3103  6.9056   1
  -3   7   6 18.0160  6.9636   2
  -3   7   6 28.0425  7.0594   1
   2  -7  -6 33.5201  7.5900   2
   2  -7  -6 41.4054  8.3699   1
  -2   7   6 21.1912  7.5843   1
  -2   7   6 16.1250  8.9361   2
   1  -7  -6 31.2112  6.8794   2
   1  -7  -6 47.3478  8.6823   1
  -1   7   6 45.5729  8.5321   2
  -1   7   6 29.8003  8.8047   1
   0  -7  -6 15.5352  9.0488   2
   0  -7  -6 2.93920 7.22261   1
   0   7   6 1.89318 7.95694   1
  -1  -7  -6 55.1750 11.8923   2
   1   7   6 38.0170 10.3034   3
   1   7   6 48.7532  8.8933   1
  -2  -7  -6 11.5816 11.3632   2
   2   7   6 3.99719 6.94435   3
   2   7   6 1.77245 8.55063   1
  -3  -7  -6 29.3780 10.2208   2
   3   7   6 11.5979  9.5440   1
   3   7   6 24.5679 10.6564   3
  -4  -7  -6  2.3956 13.1079   2
   4   7   6 -0.7524  8.8716   1
   4   7   6  0.2088 10.5019   3
   5   7   6 -6.3535  8.4704   1
   5   7   6 22.9156 12.2340   3
  -6  -7  -6 19.6205 18.9670   2
   6   7   6  7.8457 14.8851   1
   6   7   6 -7.6855  9.7030   3
 -10   8   6 -19.291  18.843   3
 -10   8   6  0.8868 14.1505   2
  -9   8   6 11.8360  7.8315   2
  -9   8   6 26.1198 10.8554   3
  -8   8   6 19.4363  8.8124   3
  -8   8   6 27.5809  6.9644   2
  -7   8   6 52.9103 10.8876   3
  -7   8   6 70.5820  8.7736   2
   6  -8  -6 9.00836 3.99712   1
  -6   8   6 6.03636 5.51413   2
   5  -8  -6 4.03098 4.76920   1
   5  -8  -6 -1.9226  5.3395   2
  -5   8   6 7.49547 5.00269   1
  -5   8   6 13.3307  6.7803   2
   4  -8  -6 43.0236  7.8303   2
   4  -8  -6 31.3611  6.6096   1
  -4   8   6 44.9374  8.6073   2
  -4   8   6 45.6395  7.3371   1
   3  -8  -6 125.964  10.259   2
   3  -8  -6 145.160  10.987   1
  -3   8   6 140.571  11.178   1
  -3   8   6 132.581  12.819   2
   2  -8  -6 4.92421 5.02213   2
   2  -8  -6 8.94989 7.11994   1
  -2   8   6 13.3157  7.3367   1
  -2   8   6 -6.9516  9.3592   2
   1  -8  -6 12.8999  8.5115   2
  -1   8   6  9.5618 10.3911   2
  -1   8   6 25.9805  8.6837   1
   0  -8  -6 9.94239 9.40901   2
   0   8   6 23.4671  9.1797   1
  -1  -8  -6 64.6128 12.8230   2
   1   8   6 58.6265 11.5463   3
   1   8   6 60.9207 11.8562   1
  -2  -8  -6 109.601  15.825   2
   2   8   6 101.681  14.362   1
   2   8   6 149.231  15.004   3
  -3  -8  -6  3.4058 12.2773   2
   3   8   6 6.23767 9.78081   1
   3   8   6 24.2003  8.4522   3
  -4  -8  -6 -2.5916 13.2964   2
   4   8   6 20.8329 10.2710   1
   4   8   6 -0.3532 10.2168   3
  -5  -8  -6 44.4249 12.9842   2
   5   8   6 37.7625 18.1725   1
   5   8   6 68.8498 15.6114   3
   6   8   6 27.2020 11.5849   1
  -9   9   6  1.1049 14.7527   3
  -9   9   6 8.61696 8.48114   2
  -8   9   6 22.1818  9.9367   3
  -7   9   6 21.2675  9.2566   3
  -7   9   6 -5.4717  6.6252   2
  -6   9   6 8.11331 3.67390   1
  -6   9   6 13.9370  7.0104   2
   5  -9  -6 -1.4723  6.1624   2
  -5   9   6 2.50756 4.45404   1
  -5   9   6 8.58522 7.10383   2
   4  -9  -6 54.1122  8.8739   2
  -4   9   6 32.5388  6.4024   1
  -4   9   6 44.6095  9.3224   2
   3  -9  -6 65.0749  8.8128   2
  -3   9   6 77.2955  9.1717   1
  -3   9   6 67.7199 10.4301   2
   2  -9  -6 11.8420  8.2779   2
  -2   9   6 10.3539 10.2582   2
  -2   9   6 -3.7067  6.9787   1
   1  -9  -6 8.69273 8.83389   2
  -1   9   6 6.04319 8.15114   1
  -1   9   6 21.2742 11.9595   2
   0  -9  -6 24.7258 10.2196   2
   0   9   6 14.5230  9.0213   1
  -1  -9  -6 20.5680  8.5266   2
   1   9   6 13.0033 10.1836   1
   1   9   6 14.1291  9.4073   3
  -2  -9  -6 28.5206 10.3323   2
   2   9   6 37.8201  9.7006   1
   2   9   6 13.7763  9.8333   3
  -3  -9  -6 40.8957 14.7273   2
   3   9   6 45.0624 13.1205   1
   3   9   6 36.5878 11.7216   3
  -4  -9  -6 15.7502 14.7142   2
   4   9   6 29.2699 11.9646   3
   4   9   6 12.5908 12.7967   1
  -5  -9  -6 18.5927 14.1713   2
   5   9   6 0.00000 9.00327   1
   5   9   6 7.70298 9.49667   3
   6   9   6 -9.5142 16.1890   1
  -9  10   6 0.09944 8.21853   2
  -9  10   6 -13.716  14.718   3
  -8  10   6 -0.1429  7.9494   3
  -8  10   6 -1.0221  7.1146   2
  -7  10   6 -7.3320  7.3091   2
  -7  10   6 4.06820 8.13222   3
  -6  10   6 11.3577  3.6867   1
  -6  10   6 7.89922 7.20573   2
   5 -10  -6 18.3753  8.1036   2
  -5  10   6 17.9476  9.1269   2
  -5  10   6 16.6480  5.3401   1
   4 -10  -6 57.7530 10.3629   2
  -4  10   6 72.1779 11.4193   2
  -4  10   6 51.9694  7.9960   1
   3 -10  -6 100.374  10.862   2
  -3  10   6 98.8972 10.2539   1
  -3  10   6 107.342  13.789   2
   2 -10  -6 10.4456  8.7277   2
  -2  10   6 31.2213 11.9349   2
  -2  10   6 9.43029 7.50757   1
   1 -10  -6 20.7186  7.6301   2
  -1  10   6 16.8688  6.8418   1
  -1  10   6 -3.5000 11.0340   2
   0 -10  -6 15.1814 10.3557   2
   0  10   6 19.6194 12.5559   2
   0  10   6 11.6225  9.3152   1
   0  10   6 6.32675 8.77511   3
  -1 -10  -6 13.7252  8.1953   2
   1  10   6 -1.9796  9.4169   3
   1  10   6 8.72236 7.45186   1
  -2 -10  -6 18.5996  9.4610   2
   2  10   6 36.9465 11.2864   3
   2  10   6 16.8274 11.3071   1
  -3 -10  -6  1.4383 14.0017   2
   3  10   6  7.9189 10.8090   3
   3  10   6 20.0658 10.8324   1
  -4 -10  -6 -12.510  22.333   2
   4  10   6 -10.841  12.261   1
   4  10   6 3.44271 7.99672   3
  -8  11   6 26.4720 10.8768   3
  -8  11   6 16.5232 11.6974   2
  -7  11   6 6.29645 7.49403   2
  -7  11   6 15.5822  9.1191   3
  -6  11   6 -6.2800  7.8483   2
  -6  11   6 2.70520 3.34412   1
   5 -11  -6 22.6634  8.5470   2
  -5  11   6 15.2484  5.4346   1
  -5  11   6 24.0658  9.3559   2
   4 -11  -6 1.02499 7.74295   2
  -4  11   6 14.7056  6.1485   1
  -4  11   6 7.62064 9.46478   2
   3 -11  -6 2.52019 6.05593   2
  -3  11   6 4.54959 6.36937   1
  -3  11   6 17.2511 10.8565   2
   2 -11  -6 12.3670  9.5311   2
  -2  11   6 10.9340  8.1025   1
  -2  11   6  7.9921 10.7399   2
   1 -11  -6  1.5079 10.0489   2
  -1  11   6 5.92112 8.76251   1
  -1  11   6 -9.6453  9.0756   2
   0 -11  -6  4.5914 10.7285   2
   0  11   6 -5.3589  8.5500   3
   0  11   6 6.17773 9.45651   1
   0  11   6 -6.4979 13.3176   2
  -1 -11  -6 26.8099  9.7046   2
   1  11   6 23.1669 11.5400   1
   1  11   6 33.9159 10.6141   3
  -2 -11  -6 -8.7676  9.0036   2
   2  11   6 2.35853 9.84588   3
   2  11   6 -3.2635 10.3894   1
  -3 -11  -6 -18.462  14.552   2
   3  11   6 -5.0069  8.1766   1
   3  11   6 1.86346 8.62940   3
  -4 -11  -6 -12.558  20.481   2
   4  11   6 10.1883  9.4043   1
   4  11   6 28.5725 14.1433   3
   5  11   6  2.5896 15.2493   1
  -8  12   6 26.0869 10.5875   2
  -8  12   6 23.5308 15.9854   3
  -7  12   6 -0.6527  8.2853   3
  -7  12   6 25.2359  9.1858   2
  -6  12   6 -9.3818  8.2150   2
   5 -12  -6 2.89060 8.56262   2
  -5  12   6 14.3712  5.1945   1
  -5  12   6 -10.746  10.052   2
   4 -12  -6 27.7057 10.3276   2
  -4  12   6 28.6147 11.1145   2
   3 -12  -6 6.01773 8.49208   2
  -3  12   6 3.95996 7.46188   1
  -3  12   6  0.6866 10.6230   2
   2 -12  -6 36.9869 10.9270   2
  -2  12   6 69.2954 11.1717   1
  -2  12   6 37.3367 10.7447   2
   1 -12  -6  3.2718 10.2100   2
  -1  12   6 -10.984   8.912   3
  -1  12   6 -6.8657 12.6308   2
  -1  12   6 12.7471  8.8214   1
   0 -12  -6 27.6336 12.1207   2
   0  12   6 13.1074 12.2872   2
   0  12   6 13.1477  7.7035   3
   0  12   6 23.3605 11.3069   1
  -1 -12  -6 15.2914 12.7754   2
   1  12   6  5.5897 10.6394   1
   1  12   6 -1.3394  8.9485   3
  -2 -12  -6  5.1801 16.0401   2
   2  12   6 -1.8174 11.0718   3
   2  12   6 -9.4648  8.4823   1
  -3 -12  -6  3.2628 13.4497   2
   3  12   6 -5.2386 11.9284   1
   3  12   6 -1.6502  8.8946   3
   4  12   6 14.6476 12.8337   1
  -7  13   6 16.9453  8.8369   2
  -7  13   6 -8.5181 15.6031   3
  -6  13   6 28.4496 13.1017   2
   5 -13  -6  4.7000 11.1968   2
  -5  13   6 3.59209 6.70643   1
  -5  13   6 -16.340  11.280   2
   4 -13  -6 -5.0991  7.4047   2
  -4  13   6 7.62864 8.24397   2
  -4  13   6 5.59371 6.56673   1
   3 -13  -6 -3.9414 12.4442   2
  -3  13   6 -15.360   7.683   1
  -3  13   6  4.5966 12.0364   2
   2 -13  -6 45.4179 10.7056   2
  -2  13   6 20.8032  8.7755   1
  -2  13   6 15.8183 12.5071   2
   1 -13  -6 -9.8037 13.2870   2
  -1  13   6 23.1477  9.4597   3
  -1  13   6  9.1979 13.8053   2
  -1  13   6 10.5732  7.6311   1
   0 -13  -6 -2.6269 12.6785   2
   0  13   6  7.8587 12.7248   1
   0  13   6 8.30595 9.92917   3
   0  13   6 -22.169  14.544   2
  -1 -13  -6 -6.2078 13.8683   2
   1  13   6 -1.5072  7.5683   3
   1  13   6 -14.735  11.152   1
  -2 -13  -6  0.3285 14.2082   2
   2  13   6 6.15111 8.80876   1
   2  13   6 14.8480 11.8353   3
   3  13   6 24.7252 11.6483   3
   3  13   6 -7.6058 19.8927   1
  -6  14   6 16.0351 16.0634   2
   5 -14  -6 -6.6302 12.9466   2
  -5  14   6  6.8409 12.6878   2
  -5  14   6 12.2617  9.8319   1
   4 -14  -6  9.4826 15.4471   2
  -4  14   6  2.4539 17.3308   2
  -4  14   6 1.59878 8.00522   1
   3 -14  -6  1.7180 14.6565   2
  -3  14   6 7.61919 7.18372   1
  -3  14   6 -11.593  12.295   2
   2 -14  -6 21.1094 13.3967   2
  -2  14   6 13.2776 11.5743   2
  -2  14   6 4.28659 6.39986   1
  -2  14   6 8.09023 6.87347   3
   1 -14  -6  0.3188 13.7243   2
  -1  14   6 -5.9225  8.9349   1
  -1  14   6 2.84619 9.49558   3
  -1  14   6  8.6615 14.0736   2
   0 -14  -6 21.5731 25.6481   2
   0  14   6 17.4313  8.0050   3
   0  14   6 -29.437  16.422   2
   0  14   6  0.6171 11.0062   1
  -1 -14  -6 -2.3036 10.8793   2
   1  14   6 -29.186  13.968   1
   1  14   6 -11.267  14.303   3
   1  14   6 -1.3635 11.8896   2
  -2 -14  -6 18.6128 20.1400   2
   2  14   6  6.2333 17.9539   3
   2  14   6 -0.2169  9.7859   1
   5 -15  -6 -4.2747 10.5425   2
  -5  15   6 -12.597  11.194   2
   4 -15  -6 -21.245  15.303   2
  -4  15   6  0.4220 14.2808   1
  -4  15   6  7.9012 13.7686   2
   3 -15  -6  9.8181 24.3748   2
  -3  15   6 12.0425 12.9314   3
  -3  15   6 -8.0336  8.1198   1
  -3  15   6 -19.032  12.240   2
   2 -15  -6 29.0247 20.9564   2
  -2  15   6 1.73573 9.29889   3
  -2  15   6 -3.6229 10.8877   2
  -2  15   6 -11.839  11.526   1
   1 -15  -6  5.9756 27.0711   2
  -1  15   6 14.3252  8.2941   1
  -1  15   6 -11.370  15.417   2
  -1  15   6 1.40865 9.51178   3
   0 -15  -6  0.1149 23.9013   2
   0  15   6  6.1017 23.7509   2
   0  15   6 -0.4940 16.3292   3
   0  15   6 -4.3037 16.9953   1
   1  15   6  1.5918 23.0709   1
   1  15   6 16.0808 18.3591   2
   1  15   6 20.1614 19.7289   3
   2 -16  -6 -17.992  17.336   2
  -2  16   6 5.53207 8.60816   3
  -2  16   6  0.8223 13.1901   1
  -2  16   6 26.5178 17.2328   2
  -1  16   6 24.0004 25.1525   2
  -1  16   6 -2.9439  8.5299   3
  -1  16   6 -1.6872 14.4909   1
   4  15  -7 -29.078  24.132   2
  -4 -15   7  6.7498 14.9619   3
  -4 -15   7 -34.677  16.718   2
   3  15  -7 25.2477 16.4497   1
   3  15  -7 22.0942 16.9215   2
   2  15  -7 -10.978  13.077   1
   2  15  -7 -15.857  17.784   2
   1  15  -7  6.2421 15.0323   1
   1  15  -7 -2.2133 11.1408   2
   5  14  -7  6.7194 15.5783   2
  -5 -14   7  2.5353 12.1132   3
  -5 -14   7 16.1973 15.7214   2
   4  14  -7 11.7622 11.1494   2
   4  14  -7  2.7632 16.8586   1
  -4 -14   7  3.9298 15.6796   2
  -4 -14   7 1.84828 8.49081   3
   3  14  -7 16.1778 10.3010   1
   3  14  -7 13.9183 18.9640   2
  -3 -14   7 -1.3245  7.6949   3
   2  14  -7 -8.4869 14.6650   2
   2  14  -7  0.2741 15.2766   1
   1  14  -7 16.3877 14.4640   2
   1  14  -7 -2.1223  7.5581   1
   0  14  -7 -6.1458 14.2279   1
   0  14  -7 -9.8425 18.3017   2
  -1  14  -7 6.09019 8.15704   1
  -1  14  -7  7.7392 14.7076   2
   7  13  -7 -37.156  17.258   2
  -7 -13   7  3.7464 14.9857   2
  -7 -13   7 -5.9576 18.3810   3
   6  13  -7 -41.865  16.514   2
  -6 -13   7 20.9172 10.1301   3
  -6 -13   7 -4.9374  9.9027   2
   5  13  -7 -13.672  12.737   1
  -5 -13   7 -6.3356 10.3316   2
  -5 -13   7  0.1725 11.0439   3
   4  13  -7 29.2192 13.4581   1
   4  13  -7 -6.5133 12.8185   2
  -4 -13   7 -9.9525  6.9690   3
  -4 -13   7 -0.5165  9.9355   2
   3  13  -7 -3.5538 13.5009   2
   3  13  -7 -9.5499  8.2361   1
  -3 -13   7 2.91435 6.82581   3
   2  13  -7  7.5839 12.6526   1
   2  13  -7 -23.394  13.156   2
  -2 -13   7 4.07079 4.10581   3
   1  13  -7 0.61286 8.58042   1
   1  13  -7  5.0747 12.2383   2
   0  13  -7 -4.3686  9.5266   1
   0  13  -7 17.4443 15.3547   2
  -1  13  -7 -16.262  13.361   1
  -1  13  -7  6.1767 13.3805   2
  -2  13  -7 28.4490 16.9782   2
  -2  13  -7 16.9283 13.3153   1
   7  12  -7  2.5240 13.9515   2
  -7 -12   7  9.4431 10.7973   3
  -7 -12   7  2.9359 10.6930   2
   6  12  -7 24.9616 13.6169   2
   6  12  -7 -11.121  17.811   1
  -6 -12   7  1.1442 11.3278   3
  -6 -12   7 22.9071 13.3805   2
   5  12  -7 -14.040  12.525   2
   5  12  -7 -0.4120 11.6731   1
  -5 -12   7 22.8316 10.8591   2
  -5 -12   7 -2.3593  7.6245   3
   4  12  -7  0.8961 13.6932   2
   4  12  -7 -3.3675 10.3141   1
  -4 -12   7 -2.8346  7.7940   3
  -4 -12   7 -10.473   8.266   2
   3  12  -7 -15.306  11.738   2
   3  12  -7 1.92536 7.63802   1
  -3 -12   7 -3.2930  5.6034   3
   2  12  -7 31.1131 11.7509   1
   2  12  -7 55.9032 12.3547   2
  -2 -12   7 28.2875  5.1747   3
   1  12  -7 -2.9400  9.6866   1
   1  12  -7 -3.8694  8.3735   2
   0  12  -7 4.44519 9.23594   1
   0  12  -7 -12.671  11.651   2
  -1  12  -7 12.2114 10.1852   1
  -1  12  -7 8.29892 9.33402   2
  -2  12  -7 -2.5823 13.6382   2
  -2  12  -7 -2.7963  8.6097   1
  -3  12  -7 -4.5083 24.9098   2
  -3  12  -7 21.9194 12.8814   1
   8  11  -7 -14.657  12.952   2
  -8 -11   7  2.9205 12.2837   2
  -8 -11   7 -8.6752 12.1073   3
   7  11  -7  3.9963 11.9227   2
  -7 -11   7 26.9960 10.0876   2
  -7 -11   7 35.3688  9.5369   3
   6  11  -7 25.6106 12.6218   1
   6  11  -7  3.8149 11.2454   2
  -6 -11   7 13.9839  7.2664   3
  -6 -11   7 14.1008  9.6361   2
   5  11  -7  2.7404 11.2379   2
   5  11  -7 21.4773 11.9694   1
  -5 -11   7 -10.399   7.734   3
  -5 -11   7 13.3892  9.6387   2
   4  11  -7 20.5024 10.3215   2
   4  11  -7 22.2018 11.5272   1
  -4 -11   7 14.4937  7.3726   2
  -4 -11   7 15.9480  7.3650   3
   3  11  -7 -7.8462  9.7009   1
   3  11  -7  9.0716 10.1656   2
  -3 -11   7 7.31845 5.55580   3
   2  11  -7  9.3762 10.3316   2
   2  11  -7 2.15816 9.38915   1
  -2 -11   7 4.83437 4.24722   3
   1  11  -7 3.35060 9.07562   1
   1  11  -7  6.0141 10.2230   2
   0  11  -7 3.30421 6.82806   1
   0  11  -7 -1.8161 10.6049   2
  -1  11  -7 9.26696 6.73582   1
  -1  11  -7 -4.1544 11.4904   2
  -2  11  -7 -2.2430  9.3452   1
  -2  11  -7  0.8854 13.1102   2
  -3  11  -7 3.84946 9.98597   2
  -3  11  -7 26.5277 10.0994   1
  -4  11  -7 11.4225 10.8259   1
  -4  11  -7 -10.525  12.015   2
  -9 -10   7 -8.6824 20.2305   3
  -9 -10   7  5.9791 13.1954   2
   8  10  -7 -9.1643 12.6394   1
  -8 -10   7 -5.6448  8.6239   2
  -8 -10   7  2.9455 11.7925   3
   7  10  -7 22.7332 11.6473   2
   7  10  -7 15.4523 10.6315   1
  -7 -10   7 -2.0941  7.2812   3
  -7 -10   7 13.4321  8.7233   2
   6  10  -7 18.7992 11.1611   2
   6  10  -7  0.2323 10.1267   1
  -6 -10   7 10.3980  8.9974   3
  -6 -10   7 -12.809   6.867   2
   5  10  -7 21.5352  8.7136   1
   5  10  -7 43.1285 11.7663   2
  -5 -10   7 11.6192  8.0022   2
  -5 -10   7 20.4258  8.5754   3
   4  10  -7 83.8752 12.6923   2
   4  10  -7 79.6581 13.3113   1
  -4 -10   7 75.1379 11.1840   2
  -4 -10   7 82.3815  9.9087   3
   3  10  -7 17.1509  9.9895   1
   3  10  -7 -2.0463  8.8793   2
  -3 -10   7 5.28270 5.78435   3
   2  10  -7 4.49923 7.45294   1
   2  10  -7 -1.3287  9.3680   2
  -2 -10   7 -0.5767  4.4680   3
   1  10  -7 39.9315 11.4357   2
   1  10  -7 34.4485  9.3640   1
  -1 -10   7 38.6292  5.0187   3
   0  10  -7 15.4788 10.3743   2
   0  10  -7 12.0223  8.8379   1
  -1  10  -7 18.1414 11.8753   2
  -1  10  -7 16.1575  9.4883   1
  -2  10  -7 -0.3948  7.5653   1
  -2  10  -7 -10.614  12.192   2
  -3  10  -7 -3.4899  6.0632   1
  -3  10  -7 -0.7296  8.9397   2
  -4  10  -7 19.8982 12.0506   2
  -4  10  -7 -5.6800 12.2386   1
   9   9  -7  9.0469 15.0165   1
  -9  -9   7 -7.1413 12.7864   3
   8   9  -7 11.0878 11.6350   1
  -8  -9   7 -5.0239  9.2534   2
  -8  -9   7 21.3798 11.3856   3
   7   9  -7 10.9882  8.8255   1
   7   9  -7 17.8247 10.4447   2
  -7  -9   7 -5.9680  7.4871   2
  -7  -9   7 -4.9090  7.9303   3
   6   9  -7 10.5834  7.6832   1
   6   9  -7 -2.4401  7.4358   2
  -6  -9   7 11.7279  6.9717   2
  -6  -9   7 35.8005 10.0461   3
   5   9  -7 -4.5686  8.7793   1
   5   9  -7 37.5261 10.4936   2
  -5  -9   7 16.0101  7.6296   2
  -5  -9   7 6.62235 7.14096   3
   4   9  -7 33.4430 10.1363   2
   4   9  -7 35.3000  8.6444   1
  -4  -9   7 41.3147  8.4828   2
  -4  -9   7 46.6990  8.6210   3
   3   9  -7 24.3248  7.8071   1
   3   9  -7 24.3596  9.3314   2
  -3  -9   7 37.1690  7.1882   3
   2   9  -7 15.6865  6.9917   2
   2   9  -7 7.86801 8.71878   1
  -2  -9   7 26.9134  5.8461   3
   1   9  -7 51.4491 10.0993   1
   1   9  -7 76.1918 10.7916   2
  -1  -9   7 65.0351  6.4422   3
   0   9  -7 54.7878 10.2268   2
   0   9  -7 69.6635 10.9702   1
   0  -9   7 39.6780  4.6512   3
  -1   9  -7 43.5882 12.2324   2
  -1   9  -7 42.3359 10.1470   1
  -2   9  -7 -10.689  11.626   2
  -2   9  -7 5.57738 7.49353   1
  -3   9  -7 -8.4310 11.2781   2
  -3   9  -7 6.79264 8.01069   1
  -4   9  -7 -0.2270  8.1921   1
  -4   9  -7  0.1132 12.5285   2
  -5   9  -7 10.1004  9.0955   1
  -5   9  -7 13.1139 20.2092   2
 -10  -8   7 24.1657 17.6292   3
   9   8  -7 -9.9076 18.7736   1
  -9  -8   7  4.5596 12.5822   2
  -9  -8   7  0.3708 13.2180   3
   8   8  -7 25.4104 11.8765   1
  -8  -8   7 4.53534 6.98437   2
  -8  -8   7 6.27226 8.22017   3
   7   8  -7 19.5695 11.5087   1
   7   8  -7 28.1308  9.1206   2
  -7  -8   7 23.8653 10.7525   3
  -7  -8   7 15.9472  6.4232   2
   6   8  -7 1.52184 9.45197   1
   6   8  -7 21.0092  9.1891   2
  -6  -8   7 -0.8030  8.5176   3
   5   8  -7 -2.8173  8.2097   2
   5   8  -7 -10.889   8.755   1
  -5  -8   7 4.62593 4.46950   2
  -5  -8   7 12.5534  7.9977   3
   4   8  -7 17.3958  7.8226   2
   4   8  -7 14.4656  8.8137   1
  -4  -8   7 14.8064  7.4676   3
  -4  -8   7 12.0463  6.3166   2
   3   8  -7 30.8749  9.1312   2
   3   8  -7 24.2342  9.4820   1
  -3  -8   7 22.4094  5.6055   3
   2   8  -7 105.074  12.203   2
   2   8  -7 119.630  13.330   1
  -2  -8   7 107.318   8.775   3
   1   8  -7 3.22269 7.84596   1
   1   8  -7 0.09768 7.96298   2
  -1  -8   7 2.88601 4.24684   3
   0   8  -7 -2.1702  6.4541   2
   0   8  -7 11.8883  8.5407   1
  -1   8  -7 102.287  14.512   2
  -1   8  -7 105.999  12.148   1
   1  -8   7 90.5693  6.6684   3
  -2   8  -7 -6.5253 10.6775   2
  -2   8  -7 15.7763  8.2758   1
   2  -8   7 15.4799  9.1910   1
   2  -8   7 3.66202 3.67687   3
  -3   8  -7 3.30037 8.05710   1
  -3   8  -7  5.1240 10.8109   2
   3  -8   7 -7.7862  8.9864   1
   3  -8   7 4.62540 4.14429   3
  -4   8  -7 2.37867 8.38159   1
  -4   8  -7 29.0664 15.1052   2
   4  -8   7 18.3644  7.0226   1
  -5   8  -7 14.1473 21.1587   2
  -5   8  -7  4.6361 13.1761   1
   5  -8   7 1.10542 6.52024   3
   5  -8   7 -4.8403  9.6029   1
  10   7  -7 -2.9514 10.1777   1
 -10  -7   7 -24.218  13.640   3
 -10  -7   7 5.55341 8.71255   2
   9   7  -7 11.7779  9.0660   1
  -9  -7   7 -1.5134  6.8170   2
  -9  -7   7 -5.6804 12.2668   3
   8   7  -7 18.4581 11.6756   1
  -8  -7   7 -20.380  11.138   3
  -8  -7   7 8.60054 5.79128   2
   7   7  -7 23.9321  9.5388   1
   7   7  -7 22.7455  8.0780   2
  -7  -7   7 29.4238  6.2303   2
  -7  -7   7 28.9620 10.8534   3
   6   7  -7 53.4408  9.3158   2
   6   7  -7 55.3849 10.8818   1
  -6  -7   7 42.6478 10.2443   3
  -6  -7   7 49.8019  7.1785   2
   5   7  -7 34.9960  9.8138   1
   5   7  -7 30.6766  8.5694   2
  -5  -7   7 36.5201  7.4044   3
  -5  -7   7 37.2176  6.6938   2
   4   7  -7 22.2067  7.6108   1
   4   7  -7 34.0301  8.3484   2
  -4  -7   7 30.8674  8.2818   3
   3   7  -7 96.8052 10.5024   2
   3   7  -7 121.104  13.410   1
  -3  -7   7 110.914  10.031   3
   2   7  -7 19.3104  7.9854   2
   2   7  -7 1.64280 7.49983   1
  -2  -7   7 -4.7928  5.4481   3
   1   7  -7 35.4546  8.6468   2
   1   7  -7 29.7202  8.8253   1
   0   7  -7 19.6528  9.0383   2
   0   7  -7 13.4236  8.5740   1
   0  -7   7 12.3965  8.8382   1
  -1   7  -7 50.4780 10.8704   2
  -1   7  -7 50.6594 10.0046   1
   1  -7   7 55.2374 10.6485   1
   1  -7   7 38.6293  6.1325   3
  -2   7  -7 14.0066 10.5781   2
  -2   7  -7 10.7301  6.1583   1
   2  -7   7 5.51897 4.48364   3
   2  -7   7 12.4559  8.8699   1
  -3   7  -7 5.71699 8.06634   2
  -3   7  -7 3.36174 8.26735   1
   3  -7   7 -0.3275  4.8831   3
   3  -7   7 3.76357 8.70593   1
  -4   7  -7 18.5282  8.4146   1
  -4   7  -7  0.0000 12.1148   2
   4  -7   7 17.2856  8.6360   1
   4  -7   7 0.91592 6.16016   3
  -5   7  -7 15.9551  9.1836   1
  -5   7  -7  9.6753 12.3983   2
   5  -7   7 8.42160 6.94400   3
   5  -7   7 11.6463 11.5787   1
  -6   7  -7 32.8463 24.6600   2
  -6   7  -7  7.9531 11.1677   1
   6  -7   7 16.0999 11.9502   1
  10   6  -7 15.9809 14.2323   1
 -10  -6   7 -2.1730  6.9642   2
 -10  -6   7 -5.5462  9.1900   3
   9   6  -7  5.8772 13.3483   1
  -9  -6   7 -0.4261  6.5555   2
  -9  -6   7 22.4791  9.6654   3
   8   6  -7 6.78092 9.79919   1
  -8  -6   7 3.32788 5.15059   2
  -8  -6   7 4.38893 7.22665   3
   7   6  -7 -1.6728  9.6726   1
  -7  -6   7 9.33801 4.75059   2
  -7  -6   7 6.65027 9.82159   3
   6   6  -7 19.8786  9.1672   1
   6   6  -7 9.75174 6.73534   2
  -6  -6   7 22.0219  5.2917   2
  -6  -6   7 11.7744  8.6043   3
   5   6  -7 420.114  22.015   1
   5   6  -7 474.397  18.946   2
  -5  -6   7 499.461  22.190   3
  -5  -6   7 468.321  17.733   2
   4   6  -7 114.649  10.074   2
   4   6  -7 111.160  11.623   1
  -4  -6   7 83.5838 10.0770   3
   3   6  -7 9.57355 6.53305   2
   3   6  -7 -3.6874  7.4387   1
  -3  -6   7 12.7147  6.6130   3
   2   6  -7 7.74415 6.48151   2
   2   6  -7 14.0617  7.8089   1
   1   6  -7 41.0041  8.3569   2
   1   6  -7 32.0417  8.5091   1
  -1  -6   7 27.6564  8.7679   1
   0   6  -7 19.5306  8.2946   2
   0   6  -7 36.2983  9.4780   1
   0  -6   7 13.7209  8.9189   1
  -1   6  -7 -12.808   8.180   1
  -1   6  -7 -5.1670  8.7775   2
   1  -6   7 17.2255  9.0575   1
  -2   6  -7 23.8848  8.2646   2
  -2   6  -7 39.5922  9.5824   1
   2  -6   7 34.5188  8.0274   1
   2  -6   7 31.6469  5.9661   3
  -3   6  -7 5.32260 7.91411   2
  -3   6  -7 -0.0273  7.2317   1
   3  -6   7 0.28696 8.13199   1
   3  -6   7 11.6883  5.7175   3
  -4   6  -7 3.16078 8.15687   1
   4  -6   7 -6.1223  8.3462   1
   4  -6   7 0.67232 5.72929   3
  -5   6  -7 12.9789  8.0993   1
   5  -6   7  5.5552 12.0287   1
   5  -6   7 -21.011  12.666   3
  -6   6  -7 12.2382 12.6853   1
   6  -6   7 14.6603 12.4522   1
   6  -6   7 10.4994  8.8454   3
  10   5  -7 14.1526 20.6710   1
 -10  -5   7 16.7216  6.2678   2
 -10  -5   7  0.4841 11.2460   3
   9   5  -7 5.08746 9.96617   1
  -9  -5   7 4.13918 4.98767   2
  -9  -5   7 18.7715 11.7147   3
   8   5  -7 0.06301 9.15969   1
  -8  -5   7 -0.7717  9.9509   3
  -8  -5   7 3.32808 4.05935   2
   7   5  -7 27.5484 10.2975   1
  -7  -5   7 34.9405  8.3817   3
  -7  -5   7 18.8708  4.5583   2
   6   5  -7 45.5381 10.3082   1
   6   5  -7 49.8477  6.9726   2
  -6  -5   7 46.0700  5.4579   2
  -6  -5   7 41.4118 10.3082   3
   5   5  -7 26.8542  6.3393   2
   5   5  -7 19.4958  7.2761   1
  -5  -5   7 11.1219  7.6792   3
  -5  -5   7 23.4485  4.3649   2
   4   5  -7 113.581  11.405   1
   4   5  -7 120.010   9.063   2
  -4  -5   7 111.577  10.633   3
   3   5  -7 82.1475  8.3068   2
   3   5  -7 100.285  11.672   1
   2   5  -7 25.9264  6.8580   2
   2   5  -7 41.8668  9.1856   1
  -2  -5   7 35.3074  7.6504   1
   1   5  -7 23.8968  6.9348   2
   1   5  -7 21.2906  7.9849   1
  -1  -5   7 11.2464  8.5258   1
   0   5  -7 40.8685  7.5258   1
   0   5  -7 54.1598  9.2775   2
   0  -5   7 44.7697  9.2462   1
  -1   5  -7 43.7939  9.6315   1
  -1   5  -7 26.2494  9.0463   2
   1  -5   7 27.7720  9.4203   1
  -2   5  -7 -0.0158  7.3705   1
   2  -5   7 3.38066 6.23359   1
   2  -5   7 5.46988 5.92306   3
  -3   5  -7 -2.9790  5.4874   1
   3  -5   7 4.42682 5.43813   3
   3  -5   7 6.67791 8.87040   1
  -4   5  -7 8.45648 8.30268   1
   4  -5   7 -0.5070  6.0435   3
   4  -5   7 5.86016 8.08517   1
  -5   5  -7 11.5824  8.6627   1
   5  -5   7 11.2626 11.9094   1
   5  -5   7 0.16674 7.22285   3
  -6   5  -7 -16.035  12.167   1
   6  -5   7 -4.3602 11.0892   1
   6  -5   7 15.1466 12.8016   3
  11   4  -7 27.7298 20.2444   1
 -11  -4   7  7.9709 11.1557   3
  10   4  -7 -1.6729 11.7752   1
 -10  -4   7 20.9411 12.0504   3
 -10  -4   7 6.26568 6.56708   2
   9   4  -7 -16.155  10.067   1
  -9  -4   7  1.3072 11.0539   3
  -9  -4   7 -1.0487  4.2193   2
   8   4  -7 13.9828  9.6779   1
  -8  -4   7 14.7381  8.0024   3
  -8  -4   7 16.6874  3.9104   2
   7   4  -7 46.6391 10.7329   1
  -7  -4   7 34.1265 10.4112   3
  -7  -4   7 35.8481  4.2252   2
   6   4  -7 103.808  12.231   1
  -6  -4   7 105.647   6.209   2
  -6  -4   7 122.980  12.963   3
   5   4  -7 11.6226  4.9281   2
   5   4  -7 -4.2005  7.7521   1
  -5  -4   7 -16.780   7.793   3
   4   4  -7 75.9144  6.7783   2
   4   4  -7 83.7212 11.2946   1
  -4  -4   7 71.6230  8.6447   3
   3   4  -7 110.812  11.158   1
   3   4  -7 108.938   8.374   2
  -3  -4   7 104.096  11.218   1
   2   4  -7 58.1583  7.5849   2
   2   4  -7 66.7196  9.6564   1
  -2  -4   7 67.3794 10.6685   1
   1   4  -7 15.2284  6.3319   2
  -1  -4   7 16.2527  8.3603   1
   0   4  -7 7.86931 7.80578   1
   0  -4   7 -4.0039  7.4394   1
  -1   4  -7 241.272  16.086   1
   1  -4   7 247.430  15.835   1
  -2   4  -7 35.2358  7.7173   1
   2  -4   7 41.8081  6.8706   3
   2  -4   7 53.7987 10.9690   1
  -3   4  -7 51.0863  9.9699   1
   3  -4   7 39.9884  8.4979   1
   3  -4   7 35.1165  8.1432   3
  -4   4  -7 5.53228 8.92947   1
   4  -4   7 7.43795 7.48681   3
   4  -4   7 -3.7250  7.2932   1
  -5   4  -7 2.22116 8.70885   1
   5  -4   7 0.26546 8.77893   3
   5  -4   7  0.0670 10.4484   1
  -6   4  -7 15.9796 10.7663   1
   6  -4   7 0.39654 8.90271   3
   6  -4   7 21.7065 15.3156   1
  11   3  -7  8.4309 19.2685   1
 -11  -3   7 25.8762 10.6180   3
  10   3  -7 18.5028 11.8183   1
 -10  -3   7 26.2003 12.8019   3
 -10  -3   7 10.1506  5.0229   2
   9   3  -7 2.59983 8.93067   1
  -9  -3   7  7.6547 11.1345   3
  -9  -3   7 9.36759 4.19575   2
   8   3  -7 12.5912  8.6660   1
  -8  -3   7  9.8015 10.6621   3
   7   3  -7 40.8822  9.8783   1
  -7  -3   7 32.3664  8.3356   3
   6   3  -7 39.4461  8.1953   1
  -6  -3   7 37.3488  8.3654   3
   5   3  -7 16.8747  7.7966   1
   5   3  -7 12.5960  3.3631   2
  -5  -3   7 7.83637 7.72534   3
   4   3  -7 27.4237  4.3843   2
   4   3  -7 29.1778  6.7024   1
   3   3  -7 10.9315  5.9992   1
   3   3  -7 7.08764 3.75420   2
  -3  -3   7 10.2729  7.7398   1
   2   3  -7 144.647   9.389   2
   2   3  -7 152.132  11.718   1
  -2  -3   7 129.858  11.836   1
   1   3  -7 150.899  12.653   1
   1   3  -7 154.018  10.295   2
  -1  -3   7 172.604  13.290   1
   0   3  -7 47.0336  9.5581   1
   0  -3   7 38.0361  9.2726   1
  -1   3  -7 49.3766  9.7166   1
   1  -3   7 46.6650 10.0526   1
  -2   3  -7 144.019  13.741   1
   2  -3   7 168.870  14.382   1
   2  -3   7 160.329  12.223   3
  -3   3  -7 126.577  13.110   1
   3  -3   7 125.766  13.718   1
   3  -3   7 119.557  11.900   3
  -4   3  -7 0.70904 8.41626   1
   4  -3   7 13.3680  9.3824   1
   4  -3   7 2.38525 6.81432   3
  -5   3  -7 15.0033  9.4906   1
   5  -3   7 19.5538  8.5715   1
   6  -3   7 14.0064 11.1273   3
   6  -3   7 8.42072 9.15007   1
  11   2  -7 23.7094  9.5872   1
 -11  -2   7 16.9452 18.9211   3
  10   2  -7 -1.3478 10.0542   1
 -10  -2   7 -0.3668  3.3561   2
 -10  -2   7 -1.8595 14.0395   3
   9   2  -7 24.8554  8.9808   1
  -9  -2   7 14.1802 11.3053   3
   8   2  -7 0.10051 8.20114   1
  -8  -2   7 6.80467 9.66293   3
   7   2  -7 19.1042  8.7904   1
  -7  -2   7 11.1549  9.4972   3
   6   2  -7 59.1375 10.3095   1
  -6  -2   7 89.5099 11.7239   3
   5   2  -7 118.004  12.068   1
  -5  -2   7 110.650  11.975   3
   4   2  -7 22.6757  2.7907   2
  -4  -2   7 23.3895  7.7401   1
   3   2  -7 99.8507 10.4531   1
   3   2  -7 101.150   6.504   2
  -3  -2   7 100.340  11.392   1
   2   2  -7 15.1632  4.4446   2
   2   2  -7 17.4677  6.3462   1
  -2  -2   7 8.31085 7.39644   1
   1   2  -7 254.626  15.832   1
  -1  -2   7 239.762  15.741   1
   0   2  -7 48.2625  9.2342   1
   0  -2   7 66.3211  9.5961   1
  -1   2  -7 28.3677  8.7813   1
   1  -2   7 15.7632  8.4194   1
   2  -2   7 10.3031  6.4584   1
   2  -2   7 17.8841  8.4609   3
  -3   2  -7 15.9886  8.3735   1
   3  -2   7 14.3633  8.8642   1
   3  -2   7 38.5151  9.2125   3
  -4   2  -7 13.5830  6.8254   1
   4  -2   7 10.3189  6.4867   3
   4  -2   7 17.1198  7.7001   1
  -5   2  -7 13.9583  9.5050   1
   5  -2   7 15.5553 10.3374   3
   5  -2   7 -22.062  10.842   1
   6  -2   7 42.6031 13.7997   3
   6  -2   7 11.2312 12.8870   1
   7  -2   7 -12.173  21.229   3
   7  -2   7 14.3492 16.7695   1
  11   1  -7  2.2353 12.5755   1
 -11  -1   7 -34.572  23.054   3
  10   1  -7 -4.1776  9.8323   1
 -10  -1   7 8.23942 8.95484   3
   9   1  -7 9.63366 8.56488   1
  -9  -1   7 11.0262 10.6479   3
   8   1  -7 33.3963  8.5685   1
  -8  -1   7 30.1859 11.5124   3
   7   1  -7 14.4127  7.8763   1
  -7  -1   7 0.44060 8.57393   3
   6   1  -7 135.120  12.865   1
  -6  -1   7 136.497  13.437   3
   5   1  -7 73.5416 10.1238   1
   4   1  -7 24.2690  6.8405   1
  -4  -1   7 6.73459 5.92665   1
   3   1  -7 50.2141  4.3721   2
   3   1  -7 65.3974  8.2043   1
  -3  -1   7 38.2391  6.9122   1
  -2  -1   7 15.3401  8.0693   1
   1   1  -7 147.011  12.039   1
  -1  -1   7 144.305  11.722   1
   0   1  -7 33.1550  8.2653   1
   0  -1   7 32.9038  8.9734   1
  -1   1  -7 48.5982  9.1120   1
   1  -1   7 60.8936  9.8201   1
  -2   1  -7 89.0352 10.1979   1
   2  -1   7 84.1879 11.1088   3
   2  -1   7 85.0575 12.0592   1
  -3   1  -7 10.6665  8.2817   1
   3  -1   7 11.0946  9.1090   1
   3  -1   7 19.3612  6.9726   3
  -4   1  -7 3.72999 8.36483   1
   4  -1   7 7.05533 8.68919   3
   4  -1   7 -9.9088  9.9163   1
  -5   1  -7 -8.8753  9.2672   1
   5  -1   7 -0.0210  9.3861   1
   5  -1   7 16.9867  7.7978   3
   6  -1   7  4.0740 13.0797   3
   6  -1   7 -23.068  12.076   1
   7  -1   7 27.5732 24.9118   3
  11   0  -7 22.5125 14.9474   1
 -11   0   7 -2.6897 15.5960   3
  10   0  -7 24.9275  9.7956   1
 -10   0   7 1.52591 8.04841   3
   9   0  -7 -2.4355  8.9906   1
  -9   0   7  5.4706 10.1283   3
   8   0  -7 1.73384 7.05040   1
  -8   0   7 -9.2890 10.1044   3
   7   0  -7 8.81491 7.54815   1
  -7   0   7 10.3244  7.0247   3
   6   0  -7 29.4974  6.7552   1
  -6   0   7 48.1853 10.5757   3
   5   0  -7 3.29481 4.90145   1
  -5   0   7 12.3385  7.7320   1
   4   0  -7 63.3237  9.4258   1
  -4   0   7 70.1312  8.6954   1
   3   0  -7 4.12994 6.79967   1
  -3   0   7 1.25995 7.21754   1
   2   0  -7 458.994  20.389   1
  -2   0   7 399.482  18.828   1
   1   0  -7 47.8769  8.1115   1
  -1   0   7 42.9317  8.8963   1
   0   0  -7 4.41895 7.08037   1
   0   0   7 12.3333  6.0337   1
  -1   0  -7 9.38457 7.58427   1
   1   0   7 -0.9368  7.2011   1
  -2   0  -7 18.9375  8.8870   1
   2   0   7 11.6639  9.0249   1
   2   0   7 5.24578 6.14870   3
  -3   0  -7 8.06568 8.50577   1
   3   0   7 14.5488  8.8574   3
   3   0   7 19.6869  8.9284   1
   4   0   7 9.95884 9.78626   3
   4   0   7 -1.2720  9.1196   1
  -5   0  -7 17.6840  9.7867   1
   5   0   7 29.3700 11.3484   3
   5   0   7 18.7957 10.2692   1
   6   0   7 -3.4271 12.1907   3
   6   0   7 -4.2980 11.1268   1
   7   0   7  4.4093 23.6075   3
   7   0   7 -8.9605 12.5135   1
  11  -1  -7 1.41950 9.12603   1
 -11   1   7 -1.5826  9.0466   3
  10  -1  -7 6.07752 6.85368   1
 -10   1   7  7.0283 15.3305   3
   9  -1  -7 5.11158 7.39614   1
  -9   1   7 -8.4415  9.9552   3
   8  -1  -7 42.9906  8.0144   1
  -8   1   7 42.5837 11.6891   3
   7  -1  -7 0.61854 4.74443   1
  -7   1   7 9.88322 7.04160   3
   6  -1  -7 114.673  11.003   1
  -6   1   7 122.998  12.637   3
   5  -1  -7 55.6232  9.0151   1
  -5   1   7 66.1020  9.2379   1
   4  -1  -7 11.3211  7.1355   1
  -4   1   7 17.4018  5.8597   1
   3  -1  -7 56.6957  8.9910   1
   3  -1  -7 52.3788  4.3647   2
  -3   1   7 41.9301  8.5558   1
   2  -1  -7 9.48059 7.37237   1
   2  -1  -7 6.25508 5.06511   2
  -2   1   7 5.36616 6.58117   1
   1  -1  -7 155.412  12.704   1
  -1   1   7 140.422  12.127   1
   0  -1  -7 36.8456  7.0274   1
   0   1   7 27.8598  8.3436   1
   1   1   7 22.4403  8.7361   1
  -2  -1  -7 90.7635 11.8273   1
   2   1   7 82.6830 10.4616   3
   2   1   7 73.3011 10.9180   1
  -3  -1  -7 11.2373  8.8229   1
   3   1   7 15.6857  8.9913   3
   3   1   7 11.6691  9.3173   1
  -4  -1  -7 3.84886 6.35910   1
   4   1   7  9.4255 10.1728   3
   4   1   7 10.7914 10.3715   1
   5   1   7 -3.5805 10.5992   1
   5   1   7 9.33790 9.52347   3
   6   1   7  4.2266 10.3179   1
   6   1   7  8.9856 11.0190   3
   7   1   7 -2.5077 15.7829   1
   7   1   7 -1.5257 14.9932   3
  11  -2  -7 19.5537  8.4794   1
 -11   2   7 17.3075 17.5994   3
  10  -2  -7 3.86792 6.47519   1
 -10   2   7 -10.402  11.443   3
   9  -2  -7 13.0654  6.8639   1
  -9   2   7  0.2603 10.4005   3
   8  -2  -7 1.59419 5.71181   1
  -8   2   7 11.4472 10.1755   3
   7  -2  -7 23.7250  7.3783   1
  -7   2   7 23.4326  7.7073   3
   6  -2  -7 58.2948  9.1987   1
   5  -2  -7 92.9132  9.2993   1
  -5   2   7 94.3272  9.1781   1
  -4   2   7 24.5986  7.1295   1
   3  -2  -7 101.227   6.091   2
   3  -2  -7 122.074  10.745   1
  -3   2   7 93.3088 10.5089   1
   2  -2  -7 22.8717  5.8603   2
   2  -2  -7 14.9623  6.8983   1
  -2   2   7 9.89014 7.04421   1
   1  -2  -7 222.733  13.080   2
   1  -2  -7 278.589  16.141   1
  -1   2   7 242.533  15.132   1
   0  -2  -7 59.4692  9.8265   1
   0   2   7 54.2515  9.8432   1
  -1  -2  -7 27.4411  9.0828   1
   1   2   7 41.8435  9.4711   1
  -2  -2  -7 21.2351  8.9415   1
   2   2   7 9.21398 8.66098   1
   2   2   7 34.9656 10.5435   3
  -3  -2  -7 30.5808 10.0999   1
   3   2   7 28.2020 10.5848   3
  -4  -2  -7 37.4627 10.9413   1
   4   2   7 12.0049  9.1068   3
   4   2   7 20.7503  8.8559   1
   5   2   7 -1.5393  7.4183   1
   5   2   7 11.8278 11.2124   3
   6   2   7 31.4954 14.5139   3
   6   2   7 -11.870  17.869   1
   7   2   7 17.8157 18.0085   3
   7   2   7  6.9236 19.2669   1
 -11   3   7 20.4832 10.4793   3
  10  -3  -7 22.8474  8.3417   1
 -10   3   7 19.1281 12.1706   3
   9  -3  -7 7.10546 6.19013   1
  -9   3   7 10.9572  8.2305   3
   8  -3  -7 23.1948  7.0093   1
  -8   3   7 11.1404 10.0201   3
   7  -3  -7 22.0933  7.0127   1
  -7   3   7 39.3106  8.5554   3
   6  -3  -7 31.5736  7.5873   1
   5  -3  -7 16.2152  7.2321   1
  -5   3   7 11.3818  6.4295   1
   4  -3  -7 38.1121  7.5002   1
  -4   3   7 18.0497  7.1597   1
   3  -3  -7 6.25423 3.54767   2
   3  -3  -7 13.6764  6.7068   1
  -3   3   7 7.54070 4.99228   1
   2  -3  -7 161.187  10.033   2
   2  -3  -7 164.382  12.014   1
  -2   3   7 176.103  13.059   1
   1  -3  -7 200.074  13.178   2
   1  -3  -7 196.279  14.062   1
  -1   3   7 196.740  13.786   1
   0  -3  -7 27.8377  8.4241   1
   0  -3  -7 28.8472  8.7489   2
   0   3   7 34.3177  9.0203   1
  -1  -3  -7 58.2549 10.3375   1
  -1  -3  -7 53.1563 11.8089   2
   1   3   7 40.7809  8.2655   1
  -2  -3  -7 184.372  17.104   2
  -2  -3  -7 163.682  14.845   1
   2   3   7 171.545  15.628   3
   2   3   7 157.534  14.999   1
  -3  -3  -7 123.370  17.251   2
  -3  -3  -7 120.156  12.803   1
   3   3   7 128.837  13.374   1
   3   3   7 124.636  14.021   3
  -4  -3  -7 11.0007 14.1622   2
   4   3   7 30.2252  8.7512   3
   4   3   7 31.8777 11.9023   1
  -5  -3  -7 15.7650 14.2303   2
   5   3   7 -2.7408 10.9778   3
   5   3   7 10.1804 10.9791   1
  -6  -3  -7  3.3318 16.1407   2
   6   3   7 16.5998 21.2163   3
   6   3   7 -4.0584  9.0040   1
 -11   4   7 -4.5187 18.0847   3
  10  -4  -7 3.33409 6.45766   1
 -10   4   7 12.7266 12.3160   3
   9  -4  -7 -0.2900  7.8325   1
  -9   4   7  4.0571 10.0147   3
   8  -4  -7 15.7183  6.5777   1
  -8   4   7 25.1602  8.2177   3
   7  -4  -7 58.0607  8.2622   1
  -7   4   7 44.1424 10.8729   3
   6  -4  -7 126.389  10.616   1
  -6   4   7 128.881  10.788   1
   5  -4  -7 0.51577 4.41386   1
  -5   4   7 10.9874  6.0721   1
   4  -4  -7 76.9350  5.1945   2
   4  -4  -7 92.5780  9.6265   1
  -4   4   7 84.5463  9.7029   1
   3  -4  -7 111.101   7.685   2
   3  -4  -7 117.927  11.069   1
  -3   4   7 118.895   9.973   1
   2  -4  -7 75.2062  8.2446   2
  -2   4   7 73.3817 10.1462   1
   1  -4  -7 15.5169  7.5315   1
   1  -4  -7 32.4710  8.5485   2
  -1   4   7 23.5427  8.5294   1
   0  -4  -7 12.3263  6.1166   1
   0  -4  -7 2.71507 8.90806   2
   0   4   7 -0.4407  5.2114   1
  -1  -4  -7 222.956  15.997   1
  -1  -4  -7 210.962  17.070   2
   1   4   7 214.895  16.542   1
  -2  -4  -7 48.5004 13.3882   2
  -2  -4  -7 50.2092  9.2282   1
   2   4   7 46.2079  9.1447   3
   2   4   7 46.8360 10.7328   1
  -3  -4  -7 35.8222 13.5976   2
  -3  -4  -7 45.8085 10.8396   1
   3   4   7 32.6631 11.7777   1
   3   4   7 44.5936 10.9645   3
  -4  -4  -7 -10.243  14.755   2
   4   4   7 -14.555   9.958   3
   4   4   7  9.5928 10.7556   1
  -5  -4  -7 22.3364 14.7977   2
   5   4   7 14.9220 11.7429   3
   5   4   7  0.3441 11.4964   1
  -6  -4  -7 19.8232 19.5054   2
   6   4   7 -4.7041 14.8800   3
   6   4   7 -0.5189 17.7599   1
  10  -5  -7 6.85785 7.47908   1
 -10   5   7  8.9563 13.2625   3
 -10   5   7 4.00710 4.58025   2
   9  -5  -7 6.63278 5.58979   1
  -9   5   7 9.77417 7.61077   3
  -9   5   7 16.4762  4.3954   2
   8  -5  -7 5.39874 5.06913   1
  -8   5   7 -6.8165  9.5532   3
   7  -5  -7 30.2647  6.4326   1
  -7   5   7 13.1179  9.7445   3
   6  -5  -7 48.4621  7.7875   1
  -6   5   7 42.1068  7.3783   1
   5  -5  -7 31.1713  6.9892   1
  -5   5   7 37.3313  7.7325   1
  -5   5   7 17.5869  3.9477   2
   4  -5  -7 112.639  10.888   1
   4  -5  -7 118.814   7.355   2
  -4   5   7 118.280  10.171   1
   3  -5  -7 98.4922 10.4157   1
   3  -5  -7 95.1343  7.9410   2
  -3   5   7 99.4561 11.0409   1
   2  -5  -7 44.2936  7.5315   2
   2  -5  -7 54.1333  8.9685   1
  -2   5   7 40.1485  8.7120   1
   1  -5  -7 19.1051  6.2796   1
   1  -5  -7 16.3926  5.9217   2
  -1   5   7 14.7726  8.0308   1
   0  -5  -7 51.1904  9.7971   1
   0  -5  -7 50.2960 10.7995   2
   0   5   7 54.9458 10.5376   1
  -1  -5  -7 20.0262 11.2469   2
  -1  -5  -7 13.2912  8.4080   1
  -2  -5  -7 -4.5723  8.4530   1
  -2  -5  -7 18.0750  9.3090   2
   2   5   7 8.01702 6.53527   1
   2   5   7 3.42291 9.51148   3
  -3  -5  -7 -13.278  11.897   2
   3   5   7 5.42736 7.16675   3
   3   5   7 1.40038 9.60674   1
  -4  -5  -7 10.5772 13.3140   2
   4   5   7 0.04333 9.67882   1
   4   5   7 23.6629 11.7370   3
  -5  -5  -7  0.2952 13.0117   2
   5   5   7 -6.8046 12.1058   1
   5   5   7  1.3583 13.2054   3
   6   5   7 -5.6382 16.3821   3
   6   5   7  8.3346 17.5612   1
 -10   6   7 6.67855 8.54271   3
 -10   6   7 2.34747 6.28067   2
   9  -6  -7 4.79198 4.63833   1
  -9   6   7 0.86541 4.06974   2
  -9   6   7 18.9697 10.9897   3
   8  -6  -7 8.41754 4.83856   1
  -8   6   7 1.49880 3.93863   2
  -8   6   7 3.28331 7.44336   3
   7  -6  -7 9.87431 5.48494   1
  -7   6   7 15.0104  8.5642   3
   6  -6  -7 12.7744  5.9481   1
  -6   6   7 28.2414  6.7209   1
  -6   6   7 23.2993  5.0622   2
   5  -6  -7 477.819  19.065   1
   5  -6  -7 447.359  15.804   2
  -5   6   7 505.148  17.187   2
  -5   6   7 512.611  20.136   1
   4  -6  -7 91.7573  7.7177   2
   4  -6  -7 83.7816  9.9215   1
  -4   6   7 96.0874  8.5791   2
  -4   6   7 106.391  10.309   1
   3  -6  -7 14.3162  5.7858   2
   3  -6  -7 11.7999  5.3518   1
  -3   6   7 -5.9527  7.7965   1
   2  -6  -7 4.61414 6.84230   1
   2  -6  -7 6.60501 6.11494   2
  -2   6   7 10.3341  5.8612   1
   1  -6  -7 32.8522  9.0478   1
   1  -6  -7 26.2292  8.1804   2
  -1   6   7 23.9197  8.1210   1
   0  -6  -7 10.2497  9.2347   2
   0  -6  -7 17.9722  8.9988   1
   0   6   7 35.2215  9.3483   1
  -1  -6  -7 -3.4205  8.4011   1
  -1  -6  -7 8.04510 8.04101   2
   1   6   7 13.0082  9.2175   1
  -2  -6  -7 24.3724 12.8866   2
   2   6   7 6.15364 6.88409   3
   2   6   7 27.2903  9.9152   1
  -3  -6  -7 11.2706 13.3097   2
   3   6   7 21.4591 11.0733   3
   3   6   7 13.9575 10.0326   1
  -4  -6  -7 14.4999 10.6161   2
   4   6   7 22.4121 11.6696   3
  -5  -6  -7 -3.8831 13.4408   2
   5   6   7 18.3125 13.1366   1
   5   6   7 20.3973 18.7969   3
   6   6   7 -7.1477 13.9868   1
 -10   7   7 12.2479 10.8710   3
  -9   7   7 23.2519  5.7370   2
  -9   7   7 21.0127 12.5662   3
   8  -7  -7 -0.1332  5.6081   1
  -8   7   7 8.88996 4.98009   2
  -8   7   7 18.0258 10.5843   3
   7  -7  -7 17.0243  5.0158   1
  -7   7   7 14.9355  5.4799   2
   6  -7  -7 62.8517  7.5324   1
  -6   7   7 55.8461  7.0631   2
  -6   7   7 47.8930  7.2132   1
   5  -7  -7 38.4377  6.9758   1
   5  -7  -7 35.7871  6.1807   2
  -5   7   7 37.4342  6.9981   2
  -5   7   7 21.7791  7.2515   1
   4  -7  -7 29.3049  6.3492   2
   4  -7  -7 34.3434  6.9795   1
  -4   7   7 28.6744  7.7783   2
  -4   7   7 26.7436  7.5534   1
   3  -7  -7 118.135  11.229   1
   3  -7  -7 107.045  10.172   2
  -3   7   7 128.611  11.068   1
  -3   7   7 116.448  11.387   2
   2  -7  -7 6.70781 7.90843   1
   2  -7  -7 1.48352 6.52759   2
  -2   7   7 1.17048 7.42668   1
   1  -7  -7 19.5111  8.8491   2
   1  -7  -7 28.2831  7.2797   1
  -1   7   7 40.6730  8.0515   1
   0  -7  -7 17.9695  7.8445   2
   0  -7  -7 19.2243  9.3001   1
   0   7   7 16.7611  7.1439   1
  -1  -7  -7 48.6787 12.3936   2
   1   7   7 75.6597 12.9805   1
   1   7   7 47.1204 11.8414   3
  -2  -7  -7 16.8713  9.2444   2
   2   7   7 13.6777 10.5565   3
  -3  -7  -7 -24.497  13.681   2
   3   7   7 -0.2270  7.5581   3
   3   7   7  4.2131 10.0106   1
  -4  -7  -7 11.1236 10.6371   2
   4   7   7 9.54935 8.15358   3
   4   7   7  5.3467 15.3508   1
  -5  -7  -7  8.5507 15.1890   2
   5   7   7 -6.0844 14.5524   1
   5   7   7 -17.636  12.611   3
   6   7   7 -4.3795 10.9517   1
 -10   8   7 11.1413 17.1293   3
  -9   8   7 -6.7888 13.3152   3
  -9   8   7 7.19420 6.03054   2
  -8   8   7 -1.4208  5.1162   2
  -8   8   7 -1.6931  9.3343   3
   7  -8  -7 25.6114  5.1477   1
  -7   8   7 31.4600  7.0310   2
   6  -8  -7 13.6453  5.6131   1
  -6   8   7 15.0965  6.1461   2
  -6   8   7 14.4615  5.4472   1
   5  -8  -7 2.93724 5.61038   1
  -5   8   7 3.55401 5.55413   1
  -5   8   7 0.93179 6.12560   2
   4  -8  -7 14.2958  6.4603   2
   4  -8  -7 5.33831 7.00862   1
  -4   8   7 23.4582  6.9068   2
  -4   8   7 21.9485  7.2995   1
   3  -8  -7 38.2383  8.1570   2
   3  -8  -7 24.8427  8.4529   1
  -3   8   7 12.8093  7.4425   1
  -3   8   7 25.0761  7.8636   2
   2  -8  -7 123.836  12.966   1
   2  -8  -7 118.169  11.717   2
  -2   8   7 104.046  12.666   2
  -2   8   7 105.960  12.008   1
   1  -8  -7 1.78760 8.24124   1
   1  -8  -7 -0.7913  7.9843   2
  -1   8   7 7.35306 6.04345   1
   0  -8  -7 12.2241 10.1350   2
   0   8   7 20.6004  8.1172   1
  -1  -8  -7 111.443  13.421   2
   1   8   7 69.4001 11.0118   1
   1   8   7 112.560  14.061   3
  -2  -8  -7 26.2479 11.9672   2
   2   8   7 1.74056 9.73617   3
   2   8   7 7.65428 9.14141   1
  -3  -8  -7 15.4283  9.8285   2
   3   8   7 33.4600 12.4427   1
   3   8   7 -8.9845 11.3604   3
  -4  -8  -7 -10.527  17.439   2
   4   8   7  5.7919 12.0497   3
   4   8   7  5.7249 12.5107   1
  -5  -8  -7  7.7678 19.1306   2
   5   8   7 21.8232 11.0582   1
  -9   9   7  2.9911 11.4285   3
  -9   9   7 4.95206 7.00566   2
  -8   9   7 5.52629 9.85974   3
  -7   9   7 -3.7304  6.4319   2
  -6   9   7 11.3453  6.7426   2
  -6   9   7 4.21795 4.82685   1
   5  -9  -7 19.4953  7.1664   2
  -5   9   7 20.0763  6.2394   1
  -5   9   7 11.2758  6.8871   2
   4  -9  -7 51.0044  8.3315   1
   4  -9  -7 31.4913  7.4562   2
  -4   9   7 38.1992  7.1329   1
  -4   9   7 42.3430  9.0034   2
   3  -9  -7 20.6440  7.3363   2
  -3   9   7 26.1962  8.5053   1
  -3   9   7 36.2983 10.2944   2
   2  -9  -7 17.9375  6.8493   2
  -2   9   7 15.6713  8.7825   1
  -2   9   7 24.7945 10.8042   2
   1  -9  -7 64.8637 11.4381   2
  -1   9   7 60.3599  9.8137   1
   0  -9  -7 65.0833 12.4021   2
   0   9   7 52.3540 12.0975   1
  -1  -9  -7 30.1008 12.2224   2
   1   9   7 26.2471 11.2550   1
   1   9   7 29.4198 10.3462   3
  -2  -9  -7 -3.8841 12.1900   2
   2   9   7 10.2869 11.5527   1
   2   9   7 -5.9852  9.9400   3
  -3  -9  -7 4.52016 9.56262   2
   3   9   7 -6.2955  8.8812   3
   3   9   7 -22.774  12.067   1
   4   9   7 10.8789  8.9672   3
   4   9   7 17.3403 12.7754   1
   5   9   7 21.1937 20.0946   1
  -9  10   7 -7.4855 14.3414   3
  -8  10   7  9.6529 15.0707   3
  -8  10   7 0.16448 9.32339   2
  -7  10   7 6.03624 7.24062   2
  -6  10   7 -11.376   7.134   2
  -6  10   7 2.44302 4.75074   1
   5 -10  -7 28.3590  8.1894   2
  -5  10   7 36.5204  9.7804   2
   4 -10  -7 65.8044 10.5419   2
  -4  10   7 74.6614  9.4059   1
  -4  10   7 70.6667 11.7025   2
   3 -10  -7 23.0085  8.9806   2
  -3  10   7 9.20487 8.04027   1
  -3  10   7 -6.9782  7.4525   2
   2 -10  -7 4.61732 8.42192   2
  -2  10   7  6.5728 11.3048   2
  -2  10   7 8.58414 8.62143   1
   1 -10  -7 46.7830 10.9801   2
  -1  10   7 29.0058 10.3705   1
   0 -10  -7 30.5947 11.5802   2
   0  10   7 34.5624 11.5330   1
   0  10   7 36.2337 11.1373   3
  -1 -10  -7 -9.1779 11.3332   2
   1  10   7  9.7792 10.6879   1
   1  10   7 10.6811  9.6591   3
  -2 -10  -7 -1.2357 13.1020   2
   2  10   7 17.4145  9.1465   1
   2  10   7 -2.2161  7.7386   3
  -3 -10  -7 -19.856  11.425   2
   3  10   7 -2.1874 10.3433   3
   3  10   7 -18.684  12.879   1
  -4 -10  -7 -16.955  15.200   2
   4  10   7 -8.0138 12.7320   1
  -8  11   7 -6.0420 10.6989   3
  -8  11   7 2.47536 7.96435   2
  -7  11   7 14.2759  8.5774   2
  -6  11   7 8.71216 6.90859   2
   5 -11  -7 18.4269  8.9764   2
  -5  11   7 9.87694 6.13753   1
  -5  11   7 2.72463 9.36101   2
  -4  11   7 14.2600  7.4076   1
  -4  11   7 33.6887  9.8291   2
   3 -11  -7 4.45461 8.83735   2
  -3  11   7  6.2342 10.5849   2
  -3  11   7 1.67222 7.03526   1
   2 -11  -7 -9.9978  8.8074   2
  -2  11   7 3.88197 9.89571   2
  -2  11   7 3.33279 7.46049   1
   1 -11  -7  8.8455 10.1555   2
  -1  11   7 -7.0262  8.9023   1
  -1  11   7  7.1322 12.3717   2
   0 -11  -7  6.1008 11.2011   2
   0  11   7 -0.2036  9.8927   1
   0  11   7 -11.082  10.597   3
  -1 -11  -7 3.09679 8.49075   2
   1  11   7 -9.6078 11.5964   1
   1  11   7 -4.8960 10.7506   3
  -2 -11  -7  6.4634 17.0966   2
   2  11   7 -9.8822  9.1259   3
   2  11   7  6.0259 11.9751   1
  -3 -11  -7 10.3801 11.0842   2
   3  11   7 30.7657 15.1600   3
   3  11   7 15.2976 13.0670   1
   4  11   7 -5.8910 13.6491   1
  -7  12   7 -14.510  13.009   2
  -6  12   7 17.0057  7.1006   1
  -6  12   7 16.2335  9.6022   2
   5 -12  -7 12.2776 13.9260   2
  -5  12   7 -10.565   9.897   2
  -5  12   7 0.93900 6.44455   1
   4 -12  -7 11.6480  7.2611   2
  -4  12   7 12.6388 10.6578   2
  -4  12   7 -1.1634  7.2998   1
   3 -12  -7 1.47418 9.11953   2
  -3  12   7 -10.941   8.557   1
  -3  12   7 15.4735  9.8838   2
   2 -12  -7 28.1606 11.4520   2
  -2  12   7 20.6138 13.5739   2
  -2  12   7 26.1365 10.3673   1
   1 -12  -7 -3.4096  8.3258   2
  -1  12   7 17.1452 13.8074   2
  -1  12   7 30.9351 11.7411   1
   0 -12  -7 -20.040  14.710   2
   0  12   7 -14.708  11.873   3
   0  12   7 19.6974  8.9967   1
  -1 -12  -7 5.59174 9.89810   2
   1  12   7  6.0362 11.4713   3
   1  12   7 20.3195  9.5481   1
  -2 -12  -7 -15.179  10.700   2
   2  12   7 2.28605 8.29725   3
   2  12   7  7.7566 12.4251   1
   3  12   7  6.1688 22.0179   1
  -7  13   7 -17.641  10.577   2
  -7  13   7 -7.9226 10.1865   3
  -6  13   7 27.6711 11.4471   2
   5 -13  -7 24.3226 13.8808   2
  -5  13   7 2.54493 7.53579   1
  -5  13   7 10.9366 11.7870   2
   4 -13  -7 38.9765 12.7427   2
  -4  13   7 10.2835 11.9216   2
  -4  13   7 1.01422 6.70397   1
   3 -13  -7  5.9950 11.3535   2
  -3  13   7 -11.555   9.729   1
   2 -13  -7 -2.2226 15.6468   2
  -2  13   7 9.00446 9.61295   1
  -2  13   7 -19.648  12.514   2
   1 -13  -7 16.2921 12.3512   2
  -1  13   7 17.8385 11.6079   1
  -1  13   7 -4.5944 13.6005   2
  -1  13   7 11.2142 13.3154   3
   0 -13  -7  7.3131 16.9903   2
   0  13   7 -6.9945  9.6146   1
   0  13   7 20.0406  8.9700   3
  -1 -13  -7 -12.628  18.204   2
   1  13   7 -8.6668  8.9321   1
   1  13   7  7.6651 13.6252   3
  -2 -13  -7 -8.2488 22.8885   2
   2  13   7 19.0223 14.3985   1
   2  13   7 10.9760 11.4624   3
  -6  14   7 6.88568 9.84443   2
   5 -14  -7 13.6333 28.9804   2
  -5  14   7  9.6947 11.8311   1
  -5  14   7 -17.786  13.411   2
   4 -14  -7 -6.9115 12.6951   2
  -4  14   7 29.0890 12.7249   2
  -4  14   7 11.3362 12.0025   1
   3 -14  -7  5.9150 13.3041   2
  -3  14   7 -3.7835  7.5095   1
  -3  14   7 41.7512 13.7582   2
   2 -14  -7 -2.5274 11.9841   2
  -2  14   7  6.1795 13.1895   1
  -2  14   7 23.1879 11.0749   3
  -2  14   7  5.2560 10.3678   2
   1 -14  -7  6.2269 10.0621   2
  -1  14   7 -8.1526  8.9060   3
  -1  14   7 -3.1991 14.5177   2
  -1  14   7 17.0942 11.5025   1
   0 -14  -7 -12.354  21.471   2
   0  14   7 -6.1863 19.3906   3
   0  14   7  4.0126 11.5700   1
  -1 -14  -7 14.9789 32.6340   2
   1  14   7 -5.1851 17.6112   3
   1  14   7 -1.7746  9.5088   1
   4 -15  -7 17.9444 16.2546   2
  -4  15   7 3.98007 8.23069   1
  -4  15   7 -10.183  12.140   2
   3 -15  -7 -18.894  16.902   2
  -3  15   7 -15.388   7.912   1
  -3  15   7 15.0877 11.4176   2
  -3  15   7 1.02780 7.42635   3
   2 -15  -7 25.6241 19.5286   2
  -2  15   7 16.9537 12.7994   1
  -2  15   7 -25.154  12.832   2
  -2  15   7 -33.649  15.428   3
   1 -15  -7  4.5537 16.7132   2
  -1  15   7 12.2625 12.4578   3
  -1  15   7 -4.9141 15.7309   1
  -1  15   7 12.0270 12.1533   2
   4  14  -8 10.0569 11.6375   2
  -4 -14   8 -0.7905 10.6305   3
   3  14  -8 -16.954  14.966   1
   3  14  -8 -3.0769 18.3257   2
  -3 -14   8 9.67518 8.69825   3
   2  14  -8 -6.0250 12.5680   1
   2  14  -8 -19.017  17.978   2
   1  14  -8 18.4558 12.1738   1
   1  14  -8  8.8415 10.8227   2
   6  13  -8 21.8110 14.3859   2
  -6 -13   8 -2.2299  9.8166   3
  -6 -13   8  8.6498 12.8723   2
   5  13  -8 -1.6279 12.8629   2
  -5 -13   8  0.6498 10.5493   2
  -5 -13   8 15.9569  9.6203   3
   4  13  -8 7.07587 9.77384   1
   4  13  -8 -6.7242 12.1210   2
  -4 -13   8 9.70240 7.61400   3
   3  13  -8 18.1411 16.3895   2
   3  13  -8  5.6832 10.6482   1
  -3 -13   8 16.2400  7.3088   3
   2  13  -8 -2.8745 16.9438   2
   2  13  -8  7.4305 12.2512   1
   1  13  -8 -6.4930  8.0283   1
   1  13  -8 -7.4938 13.9217   2
   0  13  -8 -3.6028  9.5575   1
   0  13  -8 -1.3236 12.7177   2
  -1  13  -8 -19.896  12.093   2
  -1  13  -8 -9.8213 11.3904   1
   7  12  -8 -6.1131 13.3877   2
  -7 -12   8 -5.2124 12.2638   2
  -7 -12   8 16.5174 20.8815   3
   6  12  -8 -4.9433 10.9184   2
  -6 -12   8 14.1716 10.7786   2
  -6 -12   8 -1.8031  9.8399   3
   5  12  -8  4.2147 11.9345   1
   5  12  -8 19.0962 14.4900   2
  -5 -12   8 -1.4104  9.0561   3
  -5 -12   8 -0.3220 11.2769   2
   4  12  -8 24.7375 12.3166   2
   4  12  -8 11.4729  8.9430   1
  -4 -12   8 2.83685 8.11139   3
   3  12  -8 -29.466  13.024   2
   3  12  -8 -2.3361  7.9785   1
  -3 -12   8 3.84341 5.63925   3
   2  12  -8 -1.6274  9.4242   2
   2  12  -8 -7.5091 10.9964   1
  -2 -12   8 1.68755 4.33696   3
   1  12  -8 14.1118 10.3514   1
   1  12  -8 -5.6670  8.4802   2
   0  12  -8  8.6023 12.9366   2
   0  12  -8 13.9704 13.0619   1
  -1  12  -8 19.6181 20.2212   2
  -1  12  -8  2.1996 10.5289   1
  -2  12  -8  7.7283 18.7983   2
  -2  12  -8  1.4832 13.6316   1
   8  11  -8 13.1408 16.9102   2
  -8 -11   8 10.0636 13.4164   2
  -8 -11   8 18.4261 18.5569   3
   7  11  -8  8.6498 11.2247   2
  -7 -11   8 26.3033 12.3467   2
  -7 -11   8 12.7448 11.5771   3
   6  11  -8 -5.5511  8.4075   2
   6  11  -8 18.5167 12.0066   1
  -6 -11   8 -6.2404  9.1337   3
  -6 -11   8 4.42605 8.87154   2
   5  11  -8 -6.6669 11.5886   1
   5  11  -8 24.0472 11.3413   2
  -5 -11   8 5.94993 7.38745   3
  -5 -11   8 19.7377  9.2984   2
   4  11  -8  8.6089 10.8585   2
   4  11  -8  9.0370 11.2147   1
  -4 -11   8 3.42606 6.76646   3
   3  11  -8 10.7896 10.8123   2
   3  11  -8 16.6887 11.5229   1
  -3 -11   8 4.31587 5.86105   3
   2  11  -8 -6.0774 10.6149   1
   2  11  -8 -17.401  11.210   2
  -2 -11   8 0.71146 4.78964   3
   1  11  -8 -5.3882  9.5798   1
   1  11  -8  6.9093 10.8532   2
  -1 -11   8 5.68888 4.21740   3
   0  11  -8 -9.0895 11.0400   1
   0  11  -8 12.4700 11.4594   2
  -1  11  -8 -20.792  14.470   1
  -1  11  -8  1.1128 11.5263   2
  -2  11  -8  9.2486 14.8693   1
  -2  11  -8 -3.4620  9.8882   2
  -3  11  -8 -1.7418 15.7580   1
  -3  11  -8  8.2949 21.8639   2
  -8 -10   8  1.3288 13.6565   3
  -8 -10   8 0.47513 7.86713   2
   7  10  -8 10.1252 12.1370   1
   7  10  -8 -12.335  11.703   2
  -7 -10   8 2.94429 9.40401   2
  -7 -10   8 21.4421 10.9527   3
   6  10  -8 -6.8960  9.3019   2
   6  10  -8 15.8951 13.3326   1
  -6 -10   8 -10.164   9.622   3
  -6 -10   8 -7.5928  8.0227   2
   5  10  -8 35.2137 11.2773   1
   5  10  -8 49.2866 11.6419   2
  -5 -10   8 37.9157  9.2534   2
  -5 -10   8 37.3971  9.9005   3
   4  10  -8 27.4733 10.1561   2
   4  10  -8  9.3255 10.9490   1
  -4 -10   8 23.2538  7.2378   3
   3  10  -8 -4.6409 10.0615   1
   3  10  -8 4.56456 9.51175   2
  -3 -10   8 14.4575  6.9515   3
   2  10  -8 0.42917 9.28912   2
   2  10  -8 8.07992 8.27596   1
  -2 -10   8 -4.5458  5.0324   3
   1  10  -8 -6.9386  9.3949   2
   1  10  -8 -6.8787  6.7092   1
  -1 -10   8 -5.9462  4.5215   3
   0  10  -8 -5.6497  9.5444   2
   0  10  -8  6.3295 10.6370   1
   0 -10   8 7.40958 3.53651   3
  -1  10  -8  1.3722 10.8243   1
  -1  10  -8 -2.9919  8.4029   2
  -2  10  -8  2.2627 11.5371   2
  -2  10  -8 -2.7004 10.3530   1
  -3  10  -8  2.8477 15.7126   1
  -3  10  -8 0.20164 9.63511   2
  -9  -9   8 30.2925 14.8669   3
   8   9  -8 10.8849 12.1211   1
  -8  -9   8 -9.6419  8.9105   2
  -8  -9   8 12.2937 10.9820   3
   7   9  -8 14.9927 11.2603   1
   7   9  -8 30.4858 10.5800   2
  -7  -9   8 27.4312 10.6294   3
  -7  -9   8 10.2239  7.0210   2
   6   9  -8 23.7298 10.3429   1
   6   9  -8 15.5626  9.9673   2
  -6  -9   8 32.1930 10.1508   3
  -6  -9   8 18.5595  6.9930   2
   5   9  -8 41.4226 11.7032   1
   5   9  -8 22.5879  9.8676   2
  -5  -9   8 34.9852  9.2654   3
   4   9  -8 -11.264   8.107   2
   4   9  -8 2.57475 6.94861   1
  -4  -9   8 -3.9309  6.5219   3
   3   9  -8 10.3635  6.5251   2
   3   9  -8 7.36581 8.53836   1
  -3  -9   8 15.3098  6.2450   3
   2   9  -8 51.2421 11.2534   1
   2   9  -8 42.2549 10.7860   2
  -2  -9   8 29.3508  6.4456   3
   1   9  -8 34.7591  9.9087   2
   1   9  -8 11.1686  9.1825   1
  -1  -9   8 22.5490  5.5578   3
   0   9  -8 61.4530 13.1433   2
   0   9  -8 72.1361 11.0332   1
   0  -9   8 67.1228  6.2883   3
  -1   9  -8 33.3146  9.7182   2
  -1   9  -8 43.6153 10.4726   1
   1  -9   8 29.0519  4.8043   3
  -2   9  -8 16.8024  8.9613   1
  -2   9  -8 -2.5402 11.9244   2
   2  -9   8 2.70961 4.05502   3
  -3   9  -8 11.3891  9.8712   2
  -3   9  -8  3.7291 10.8975   1
  -4   9  -8 -8.7400 26.2036   2
  -4   9  -8 -6.7918 11.4860   1
   4  -9   8  3.1426 14.4224   1
   9   8  -8  4.3424 13.6799   1
  -9  -8   8 10.7957  9.2341   3
  -9  -8   8 -13.998   9.975   2
   8   8  -8 26.3829 11.7720   1
  -8  -8   8  0.6941 11.0586   3
  -8  -8   8 -0.0793  6.0043   2
   7   8  -8 -14.982  11.380   1
   7   8  -8 6.10413 8.16113   2
  -7  -8   8 12.7421  5.9926   2
  -7  -8   8 4.35528 9.22851   3
   6   8  -8 23.2411 10.1038   1
   6   8  -8 26.3990  8.3068   2
  -6  -8   8 7.55190 5.90771   2
  -6  -8   8 0.67584 8.35207   3
   5   8  -8 26.8858  9.1475   2
   5   8  -8 16.9952 10.1788   1
  -5  -8   8 7.51038 7.74118   3
   4   8  -8 8.01140 7.96418   2
   4   8  -8 32.0570 10.7102   1
  -4  -8   8 8.01057 5.60609   3
   3   8  -8 34.9337 10.2778   1
   3   8  -8 67.0135 10.9727   2
  -3  -8   8 62.5166  8.8724   3
   2   8  -8 61.6245  9.3108   2
   2   8  -8 49.6052 11.3142   1
  -2  -8   8 60.0996  7.8665   3
   1   8  -8 25.8656  9.9254   2
   1   8  -8 30.8484 10.0705   1
  -1  -8   8 31.2989  6.2457   3
   0   8  -8 41.7271  8.9188   1
  -1   8  -8 4.47784 7.30581   2
  -1   8  -8 8.21699 9.34667   1
   1  -8   8 0.64050 4.88890   3
   1  -8   8 -17.820  10.550   1
  -2   8  -8 -12.014  11.895   2
  -2   8  -8 -4.9073  9.4243   1
  -3   8  -8 14.2548  9.3962   1
  -3   8  -8 -7.2796 11.7591   2
   3  -8   8 16.5884  5.9440   3
   3  -8   8 -3.3641 10.0449   1
  -4   8  -8 18.1930 15.3211   2
  -4   8  -8 -5.4154 15.3567   1
   4  -8   8 14.9053  7.1879   3
   4  -8   8  2.4628 11.2908   1
  10   7  -8 16.9683 16.8016   1
 -10  -7   8 -8.7517 15.4286   3
   9   7  -8 21.1688 20.9395   1
  -9  -7   8 19.7612 12.5665   3
   8   7  -8 3.68681 7.92725   1
  -8  -7   8 10.5093 10.5378   3
  -8  -7   8 -4.5579  5.1843   2
   7   7  -8 -3.7649  7.0081   2
   7   7  -8 -11.864   9.999   1
  -7  -7   8 -8.0666  9.5594   3
  -7  -7   8 0.05855 4.54883   2
   6   7  -8 40.1292  9.5500   1
   6   7  -8 32.0408  8.0914   2
  -6  -7   8 24.5336  9.2768   3
   5   7  -8 46.4635  8.9942   2
   5   7  -8 57.6990 12.0063   1
  -5  -7   8 25.3565  8.2684   3
   4   7  -8 156.985  12.736   2
   4   7  -8 136.052  14.970   1
  -4  -7   8 161.199  12.990   3
   3   7  -8 -6.8708  9.1639   1
   3   7  -8 -4.8954  7.6122   2
  -3  -7   8 11.6480  6.8280   3
   2   7  -8 13.1633  8.9367   1
   2   7  -8 15.3557  7.9358   2
  -2  -7   8 6.26887 5.66012   3
   1   7  -8 35.4888 10.3055   1
   1   7  -8 24.2968  8.9787   2
   0   7  -8 18.6348  7.2307   1
   0   7  -8 13.2401  8.0539   2
   0  -7   8 6.73740 9.29921   1
  -1   7  -8 16.4311  9.3225   2
  -1   7  -8 14.1269  8.8986   1
   1  -7   8 11.2446  9.6234   1
   1  -7   8 -2.3336  5.5314   3
  -2   7  -8 12.6399 11.4201   2
  -2   7  -8 17.0621  9.1775   1
   2  -7   8 -22.228  10.522   1
   2  -7   8 2.64009 5.47304   3
  -3   7  -8 -21.280  11.676   2
  -3   7  -8 -5.9933  6.7532   1
   3  -7   8 2.19432 9.53306   1
   3  -7   8 19.6728  6.7413   3
  -4   7  -8 20.8664 19.4233   2
  -4   7  -8 -6.2119 14.7264   1
   4  -7   8 0.87168 6.67406   3
   4  -7   8 14.7142  8.8905   1
  -5   7  -8  3.5548 15.1519   1
  -5   7  -8 -2.8847 25.3532   2
  10   6  -8  2.7243 12.2943   1
 -10  -6   8  6.1230 13.1214   3
   9   6  -8 -11.112  11.773   1
  -9  -6   8 13.0951  5.3447   2
  -9  -6   8 30.1127 12.7063   3
   8   6  -8  5.3254 10.3817   1
  -8  -6   8 1.47805 7.23350   3
  -8  -6   8 1.48376 3.76337   2
   7   6  -8 5.65120 9.82474   1
  -7  -6   8 6.34972 3.94889   2
  -7  -6   8 -3.4837  9.2011   3
   6   6  -8 6.36577 5.89697   2
   6   6  -8 11.7886  9.6066   1
  -6  -6   8 -3.1183  8.8059   3
   5   6  -8 108.925   9.671   2
   5   6  -8 86.7235 12.8460   1
  -5  -6   8 81.5899 11.5354   3
   4   6  -8 219.874  13.479   2
   4   6  -8 207.935  17.098   1
  -4  -6   8 190.972  14.081   3
   3   6  -8 14.9912  7.0014   2
   3   6  -8 21.5465  9.2938   1
  -3  -6   8 17.3053  6.8088   3
   2   6  -8 8.60270 7.83012   1
   2   6  -8 -7.7907  6.5793   2
   1   6  -8 15.0124  8.8742   1
   1   6  -8 -3.9340  6.3571   2
  -1  -6   8 3.04958 7.80189   1
   0   6  -8 -4.0471  7.9962   2
   0   6  -8 -7.8955  6.4943   1
[truncated: 122,723 more chars]
