# Supplementary material for: Crystallographic study of PET radio­tracers in clinical evaluation for early diagnosis of Alzheimers
Source: Acta Crystallogr Sect E Struct Rep Online. 2014 Oct 4;70(Pt 11):o1149–50. doi: 10.1107/S1600536814021400 (PMC4257311; doi:10.1107/S1600536814021400)
Supplement: Supplementary file 2 [file e-70-o1149-Isup2.hkl]

#
# h,k,l, Fc-squared, Fo-squared, sigma(Fo-squared), status flag
#
data_I
_shelx_title '   MC70'
_shelx_refln_list_code          4
_shelx_F_calc_maximum      134.31
_exptl_crystal_F_000       472.00
_reflns_d_resolution_high  0.7696

loop_
 _space_group_symop_operation_xyz
 'x, y, z'
 '-x, y+1/2, -z'

_cell_length_a     8.8940
_cell_length_b    13.7187
_cell_length_c    10.6800
_cell_angle_alpha  90.000
_cell_angle_beta  111.575
_cell_angle_gamma  90.000

_shelx_F_squared_multiplier     1.000

loop_
 _refln_index_h
 _refln_index_k
 _refln_index_l
 _refln_F_squared_calc
 _refln_F_squared_meas
 _refln_F_squared_sigma
 _refln_observed_status
   0 -16   0          1.95         17.78        15.36 o
   1 -16   0          0.57         -5.36        33.98 o
   2 -16   0          6.34         27.00        15.09 o
   3 -16   0          1.88         -6.92        17.35 o
   1 -15   0         15.12         17.60        12.42 o
   2 -15   0          3.38          7.42        10.16 o
   3 -15   0          8.71        -19.24        19.24 o
   4 -15   0          6.23         13.29        15.44 o
   0 -14   0         33.11         52.36        19.05 o
   1 -14   0          6.75          2.55        12.13 o
   2 -14   0          3.02         10.61        18.17 o
   3 -14   0         30.95         30.24        12.48 o
   4 -14   0          2.07        -11.24        22.76 o
   5 -14   0          4.10         -1.45        15.45 o
   1 -13   0         25.23         32.48        11.90 o
   2 -13   0         62.81         54.41        13.41 o
   3 -13   0         12.88         13.92        11.46 o
   4 -13   0          5.41          8.58        12.69 o
   5 -13   0          3.08         15.95        19.30 o
   6 -13   0          4.32         41.57        16.85 o
   0 -12   0       1254.40       1279.00        52.03 o
   1 -12   0        211.94        228.17        25.50 o
   2 -12   0        111.49         91.48        12.17 o
   3 -12   0         27.45         25.41        11.11 o
   4 -12   0         18.33          5.09        16.36 o
   5 -12   0         13.74        -18.08        18.08 o
   6 -12   0         11.15          9.48        28.89 o
   7 -12   0          6.59        -32.54        39.09 o
   1 -11   0        138.19        148.25        13.94 o
   2 -11   0        143.78        159.96        12.66 o
   3 -11   0         56.26         47.05        16.90 o
   4 -11   0         28.86         30.26        12.42 o
   5 -11   0          4.81          7.23        14.79 o
   6 -11   0          7.44         -4.52        11.33 o
   7 -11   0          3.10         -1.92        11.80 o
   8 -11   0          2.61         -1.84        15.71 o
   0 -10   0        129.56        130.86        15.49 o
   1 -10   0        279.35        257.84        15.24 o
   2 -10   0         80.15         64.81        14.00 o
   3 -10   0          3.21         22.15        14.55 o
   4 -10   0          3.10         -1.16         7.22 o
   5 -10   0          8.21         17.05        11.55 o
   6 -10   0         42.20         52.33        12.05 o
   7 -10   0          3.31         -7.05        10.83 o
   8 -10   0          0.04        -25.23        25.33 o
   1  -9   0         15.81         15.36         6.22 o
   2  -9   0         46.30         44.14        14.36 o
   3  -9   0          7.14         14.70         7.61 o
   4  -9   0         24.66         34.37        12.20 o
   5  -9   0          8.91          4.53        10.09 o
   6  -9   0         20.35         17.86        14.92 o
   7  -9   0          9.56         -4.14        10.29 o
   8  -9   0          2.33         14.40        11.68 o
   9  -9   0          1.70          8.21        32.95 o
   0  -8   0        396.17        394.46        22.90 o
   1  -8   0         97.11        105.08        18.91 o
   2  -8   0          1.61          1.99         5.46 o
   3  -8   0         36.48         37.87        12.61 o
   4  -8   0         31.44         36.36         8.29 o
   5  -8   0         79.75         91.49        12.11 o
   6  -8   0         13.96         10.90         8.90 o
   7  -8   0         20.21         35.88        11.19 o
   8  -8   0          2.06         -0.06        12.22 o
   9  -8   0          1.39        -12.50        29.21 o
   1  -7   0        135.27        111.93         8.90 o
   2  -7   0        328.08        327.37        11.02 o
   3  -7   0        627.18        663.03        22.78 o
   4  -7   0        223.03        229.83        22.09 o
   5  -7   0         77.37         60.09         8.84 o
   6  -7   0        246.58        277.82        16.73 o
   7  -7   0         67.36         66.91        11.43 o
   8  -7   0          8.87         22.09        11.24 o
   9  -7   0          2.17         16.02        11.78 o
   0  -6   0         42.69         41.72         7.90 o
   1  -6   0        834.09        827.33        15.93 o
   2  -6   0        101.66        107.60         6.74 o
   3  -6   0       1608.82       1684.34        33.65 o
   4  -6   0        206.64        206.06        12.33 o
   5  -6   0         43.08         43.94        21.25 o
   6  -6   0         82.65         69.69        10.77 o
   7  -6   0        125.42        114.03        20.13 o
   8  -6   0          1.41          0.45        17.71 o
   9  -6   0          1.44         -0.72        15.10 o
  10  -6   0         13.02          2.28        16.05 o
   1  -5   0        275.68        272.07         8.27 o
   2  -5   0        740.41        750.24        15.16 o
   3  -5   0       1305.70       1362.86        28.50 o
   4  -5   0        166.35        145.92        11.28 o
   5  -5   0        101.30        107.52        11.38 o
   6  -5   0         66.94         76.31        10.28 o
   7  -5   0         93.24         96.03        19.61 o
   8  -5   0        111.48         89.82        14.84 o
   9  -5   0         16.85         39.94        13.89 o
  10  -5   0          1.26        -24.65        24.65 o
   0  -4   0       1420.33       1348.31        34.71 o
   1  -4   0        478.77        472.82         9.86 o
   2  -4   0         85.67         98.93         7.87 o
   3  -4   0        203.78        207.75        11.02 o
   4  -4   0         16.26         12.31         6.05 o
   5  -4   0        115.21        132.17        12.40 o
   6  -4   0         11.00         14.61         3.95 o
   7  -4   0         38.11         37.79         4.80 o
   8  -4   0          2.26          4.66         7.86 o
   9  -4   0          3.20         16.08         8.46 o
  10  -4   0          3.14         30.37        14.33 o
   1  -3   0       2148.99       2059.67        25.77 o
   2  -3   0         88.70         96.94         7.54 o
   3  -3   0         13.22         11.74         3.96 o
   4  -3   0         96.67         91.67         5.46 o
   5  -3   0        301.40        306.95         7.95 o
   6  -3   0         15.74         10.81         3.94 o
   7  -3   0         83.49         79.52         6.07 o
   8  -3   0          1.23         -0.89         6.22 o
   9  -3   0          5.37          5.65         6.97 o
  10  -3   0         13.32         14.82        11.65 o
   2  -2   0       2880.83       2649.16        26.11 o
   3  -2   0        185.10        182.31         6.99 o
   4  -2   0         17.76         23.76         3.55 o
   5  -2   0        369.05        366.02        10.06 o
   6  -2   0         57.14         58.27         7.02 o
   7  -2   0         10.02         13.25         4.70 o
   8  -2   0          9.28         12.89         5.53 o
   9  -2   0         17.73          3.24         6.69 o
  10  -2   0          2.22          3.88         7.30 o
   2  -1   0       3375.63       3190.83        36.74 o
   3  -1   0       1074.05       1033.74        15.46 o
   4  -1   0        446.86        453.18        10.55 o
   5  -1   0         62.51         54.46         5.19 o
   6  -1   0         28.47         29.44         8.91 o
   7  -1   0         63.64         65.17         8.69 o
   8  -1   0          0.19         -0.80         7.70 o
   9  -1   0         33.02         39.60         7.30 o
  10  -1   0         41.17         51.74         9.58 o
   3   0   0         97.61        103.42        13.78 o
   4   0   0        348.47        374.55        12.79 o
   5   0   0        201.17        193.06         8.27 o
   6   0   0         67.55         64.91         6.48 o
   7   0   0          1.12          4.60         9.41 o
   8   0   0         77.33         85.23         8.97 o
   9   0   0          4.65          6.84        16.26 o
  10   0   0          0.08          2.36        10.59 o
   2   1   0       3377.14       3154.03        44.12 o
   3   1   0       1074.46       1001.81        34.16 o
   4   1   0        446.76        437.61        23.50 o
   5   1   0         62.61         55.17         8.72 o
   6   1   0         28.44         19.40         7.13 o
   7   1   0         63.64         66.09         8.07 o
   8   1   0          0.19          1.80         7.22 o
   9   1   0         33.01         40.66         8.81 o
  10   1   0         41.17         60.07        10.79 o
   2   2   0       2879.66       2705.94        37.17 o
   3   2   0        184.55        177.65        17.87 o
   4   2   0         17.74         20.10        10.48 o
   5   2   0        369.17        359.96        13.76 o
   6   2   0         57.02         61.40         6.75 o
   7   2   0         10.05          4.33         6.08 o
   8   2   0          9.24          5.71         7.80 o
   9   2   0         17.75          5.04         8.67 o
  10   2   0          2.23          0.72         9.40 o
   1   3   0       2150.12       2057.02        25.82 o
   2   3   0         88.74         85.59         3.91 o
   3   3   0         13.18         15.66         7.90 o
   4   3   0         96.48         99.11        12.00 o
   5   3   0        301.41        292.03        12.51 o
   6   3   0         15.79         22.68         6.95 o
   7   3   0         83.32         95.84         9.88 o
   8   3   0          1.21         -7.69         7.69 o
   9   3   0          5.36          2.39         8.65 o
  10   3   0         13.31         10.22        10.27 o
   0   4   0       1419.85       1321.74        21.49 o
   1   4   0        478.45        462.89        10.18 o
   2   4   0         85.77         83.58         5.27 o
   3   4   0        203.71        206.69         6.65 o
   4   4   0         16.30         16.68         5.15 o
   5   4   0        115.35        126.25         9.33 o
   6   4   0         10.98          2.45         7.49 o
   7   4   0         38.24         39.81         7.57 o
   8   4   0          2.28         -4.57         8.17 o
   9   4   0          3.20          8.25         9.53 o
  10   4   0          3.16         15.01        11.52 o
   1   5   0        276.25        267.09         8.32 o
   2   5   0        740.33        727.88         9.45 o
   3   5   0       1306.61       1386.68        18.87 o
   4   5   0        166.29        159.87        11.99 o
   5   5   0        101.64         91.96         6.89 o
   6   5   0         66.97         64.21         8.39 o
   7   5   0         93.26        107.52        11.26 o
   8   5   0        111.58        121.62        11.22 o
   9   5   0         16.87         16.99        12.38 o
  10   5   0          1.27        -15.59        15.59 o
   0   6   0         42.67         44.43         4.56 o
   1   6   0        833.41        848.33        12.37 o
   2   6   0        102.18        108.23         4.49 o
   3   6   0       1609.34       1616.16        21.26 o
   4   6   0        206.62        211.43         7.40 o
   5   6   0         43.23         40.73         6.83 o
   6   6   0         82.57         80.88         9.70 o
   7   6   0        125.37        111.59         9.30 o
   8   6   0          1.41          2.68         8.02 o
   9   6   0          1.45          0.04         6.54 o
  10   6   0         13.00         10.50        10.55 o
   1   7   0        135.22        127.54         5.84 o
   2   7   0        328.34        356.66        11.34 o
   3   7   0        627.30        661.19        13.27 o
   4   7   0        222.80        209.64         9.46 o
   5   7   0         77.26         72.20         8.92 o
   6   7   0        246.74        233.55        10.98 o
   7   7   0         67.35         54.79         8.05 o
   8   7   0          8.87          6.47         9.61 o
   9   7   0          2.17          4.84         8.83 o
   0   8   0        396.09        424.20        12.95 o
   1   8   0         97.27         95.26         4.80 o
   2   8   0          1.59          1.01         4.58 o
   3   8   0         36.42         35.14         2.79 o
   4   8   0         31.56         41.12         4.65 o
   5   8   0         79.76         96.68         7.46 o
   6   8   0         13.97          7.63         5.15 o
   7   8   0         20.17         21.98         9.83 o
   8   8   0          2.04          2.61         7.09 o
   9   8   0          1.39         -2.74        12.54 o
   1   9   0         15.84          6.81         5.27 o
   2   9   0         46.43         46.25         6.80 o
   3   9   0          7.12          3.10         3.55 o
   4   9   0         24.71         25.30         6.74 o
   5   9   0          8.95         27.17         7.75 o
   6   9   0         20.38          3.44        13.80 o
   7   9   0          9.55         26.81        11.07 o
   8   9   0          2.34         10.70        11.53 o
   9   9   0          1.70          6.76        11.39 o
   0  10   0        129.56        116.84        13.48 o
   1  10   0        279.26        278.44         7.88 o
   2  10   0         80.34         82.67         7.60 o
   3  10   0          3.22          2.92         6.86 o
   4  10   0          3.10         -0.47         6.30 o
   5  10   0          8.20         -6.92         8.30 o
   6  10   0         42.24         28.09         5.38 o
   7  10   0          3.31         14.51         7.43 o
   8  10   0          0.04          2.65         7.62 o
   1  11   0        138.27        154.77         6.50 o
   2  11   0        143.75        145.18        10.75 o
   3  11   0         56.27         47.41         5.01 o
   4  11   0         28.83         34.59        10.60 o
   5  11   0          4.82         -3.89        11.03 o
   6  11   0          7.45         -1.12        32.71 o
   7  11   0          3.10         -7.27         8.75 o
   8  11   0          2.62         12.44        17.40 o
   0  12   0       1254.87       1262.30        58.18 o
   1  12   0        212.30        205.17         7.51 o
   2  12   0        111.53        115.61         9.38 o
   3  12   0         27.43         17.02         4.81 o
   4  12   0         18.34         -1.43        11.33 o
   5  12   0         13.77         13.14        12.10 o
   6  12   0         11.15          7.67         9.85 o
   7  12   0          6.63         11.47        12.90 o
   1  13   0         25.25         35.81         4.98 o
   2  13   0         62.85         56.64         8.85 o
   3  13   0         12.94         12.15         5.48 o
   4  13   0          5.38          0.72         7.34 o
   5  13   0          3.08         -1.33         8.70 o
   6  13   0          4.31         -1.22        15.23 o
   7  13   0          2.68         -2.39        11.49 o
   0  14   0         33.07         29.70         6.58 o
   1  14   0          6.70          4.75         3.44 o
   2  14   0          3.00          0.78         7.31 o
   3  14   0         30.95         30.59         4.99 o
   4  14   0          2.07         -3.99        12.29 o
   5  14   0          4.10          3.40         8.77 o
   6  14   0          5.11         -0.89        14.12 o
   1  15   0         15.10         28.15         7.79 o
   2  15   0          3.41         -0.01         5.22 o
   3  15   0          8.73          7.36         5.06 o
   4  15   0          6.24          3.19         9.58 o
   5  15   0          1.37        -13.06        13.06 o
   0  16   0          1.93          3.64        10.54 o
   1  16   0          0.57          7.25         9.67 o
   2  16   0          6.30          7.31         6.22 o
   3  16   0          1.89          4.30         7.01 o
   4  16   0          0.57         -2.32        15.56 o
   1  17   0          1.88          1.67         8.08 o
   2  17   0          1.89          5.82         7.65 o
   3  17   0          6.23         11.77        15.33 o
  -3 -16   1          2.00        -10.64        13.77 o
  -2 -16   1          6.35         -3.43        13.72 o
  -1 -16   1          1.18        -20.26        20.65 o
   0 -16   1         14.63         16.04        12.04 o
   1 -16   1          0.34         -8.58        14.49 o
   2 -16   1          7.95         20.14        30.16 o
  -5 -15   1          6.08         13.90        24.12 o
  -4 -15   1          1.71        -20.70        20.70 o
  -3 -15   1          0.14          3.26        17.87 o
  -2 -15   1          4.51        -12.80        12.80 o
  -1 -15   1          1.42          9.64        11.69 o
   0 -15   1          3.33         -8.95        11.10 o
   1 -15   1          6.87         35.58        12.74 o
   2 -15   1          0.04         10.18         9.74 o
   3 -15   1         11.58          4.27        14.75 o
   4 -15   1          0.48        -23.25        23.76 o
  -6 -14   1          4.58        -29.22        48.69 o
  -5 -14   1          0.06         25.86        23.30 o
  -4 -14   1          0.48         11.85        21.83 o
  -3 -14   1         12.42         11.92        10.67 o
  -2 -14   1         47.39         22.97        11.24 o
  -1 -14   1          0.43         23.66        21.67 o
   0 -14   1          0.62          6.30        11.28 o
   1 -14   1          6.09         -8.74        11.73 o
   2 -14   1         32.10         33.74        18.25 o
   3 -14   1         24.12         46.74        23.26 o
   4 -14   1          1.01         -9.28        19.91 o
   5 -14   1          2.32        -28.04        37.78 o
  -7 -13   1          2.60         -9.90        16.14 o
  -6 -13   1          2.35          9.52        34.02 o
  -5 -13   1          3.89         41.57        20.63 o
  -4 -13   1          3.78          8.08        16.51 o
  -3 -13   1          0.38        -11.54        11.54 o
  -2 -13   1         40.64         60.72        10.53 o
  -1 -13   1         57.13         42.30        18.14 o
   0 -13   1          4.05          5.25        16.92 o
   1 -13   1        149.03        156.95        15.50 o
   2 -13   1         31.93         48.27        13.12 o
   3 -13   1         28.43         28.18        17.11 o
   4 -13   1          5.59        -19.16        22.25 o
   5 -13   1          3.27          2.39        35.02 o
   6 -13   1          5.13         -3.72        29.57 o
  -8 -12   1          6.74          7.21        25.20 o
  -7 -12   1          3.21         16.92        12.98 o
  -6 -12   1          1.68        -14.47        30.03 o
  -5 -12   1          4.23         -6.87        16.47 o
  -4 -12   1         33.40         36.00        10.35 o
  -3 -12   1         10.62         -8.35         9.84 o
  -2 -12   1        122.17        112.45        13.55 o
  -1 -12   1         45.31         25.67        11.39 o
   0 -12   1         28.21         22.95        11.07 o
   1 -12   1        234.52        244.11        16.22 o
   2 -12   1        149.00        127.73        13.64 o
   3 -12   1         18.76         42.48        17.93 o
   4 -12   1         13.48          5.84        16.29 o
   5 -12   1          6.87         16.62        13.56 o
   6 -12   1          2.13          0.64        18.06 o
  -8 -11   1          7.99         11.67        28.60 o
  -7 -11   1          4.59          7.67        14.73 o
  -6 -11   1          1.60         -8.99        16.05 o
  -5 -11   1         28.25         26.33        21.51 o
  -4 -11   1          0.65         -3.05         8.21 o
  -3 -11   1        133.61        133.95        13.21 o
  -2 -11   1        189.71        201.90        14.94 o
  -1 -11   1        172.94        156.98        12.53 o
   0 -11   1        141.94        147.97        14.08 o
   1 -11   1        655.79        665.93        24.96 o
   2 -11   1          9.25          3.72        16.63 o
   3 -11   1          4.34          6.67        10.41 o
   4 -11   1          5.36         -7.40        13.54 o
   5 -11   1          6.57         -2.56        17.93 o
   6 -11   1         39.31         31.21        15.34 o
   7 -11   1          3.82          2.00        32.33 o
  -9 -10   1          5.54        -10.58        20.59 o
  -8 -10   1          4.86          0.97        10.36 o
  -7 -10   1         12.80         11.95        15.55 o
  -6 -10   1         31.10         18.99        10.77 o
  -5 -10   1        104.52         98.29        12.67 o
  -4 -10   1         50.06         59.61        11.14 o
  -3 -10   1          3.63          3.93         6.82 o
  -2 -10   1        102.78        103.94        12.38 o
  -1 -10   1         17.81         30.52         9.53 o
   0 -10   1         59.34         64.62        15.13 o
   1 -10   1        204.78        213.41        14.67 o
   2 -10   1        124.40        108.45        14.59 o
   3 -10   1        196.76        202.14        22.81 o
   4 -10   1         25.62         37.75        12.92 o
   5 -10   1          9.58         17.99        17.18 o
   6 -10   1         14.65         -4.87        18.20 o
   7 -10   1          1.41         17.44        23.88 o
   8 -10   1          1.86         30.22        30.85 o
  -9  -9   1         20.02         23.13        26.16 o
  -8  -9   1          4.08         -3.94        12.56 o
  -7  -9   1          5.38          6.07         9.98 o
  -6  -9   1         26.25         45.53        13.09 o
  -5  -9   1          3.57         11.16         7.72 o
  -4  -9   1          3.76         -5.58         6.97 o
  -3  -9   1          5.46          8.63         5.47 o
  -2  -9   1         12.00          6.41        15.67 o
  -1  -9   1        107.20         98.60        11.83 o
   0  -9   1         17.44         10.02         5.95 o
   1  -9   1         29.24         23.98         8.48 o
   2  -9   1         24.07         20.23         7.12 o
   3  -9   1        106.90        130.28        18.53 o
   4  -9   1         22.47         23.89        11.73 o
   5  -9   1         22.71         26.68        11.21 o
   6  -9   1          0.38          8.84        14.80 o
   7  -9   1          9.56         35.86        15.76 o
   8  -9   1          0.10         39.97        15.85 o
  -9  -8   1          8.10         -8.03        11.49 o
  -8  -8   1          3.42          2.67        11.96 o
  -7  -8   1         49.39         49.41        10.35 o
  -6  -8   1         15.30         10.16         8.15 o
  -5  -8   1         19.09         24.34         9.66 o
  -4  -8   1         59.24         54.28         8.55 o
  -3  -8   1        116.64        116.18        19.40 o
  -2  -8   1         69.18         67.73         6.46 o
  -1  -8   1         30.48         29.52         4.99 o
   0  -8   1         62.70         75.11         8.18 o
   1  -8   1         93.80        117.84         9.73 o
   2  -8   1         38.80         47.25        13.63 o
   3  -8   1         73.22         92.69        16.12 o
   4  -8   1         51.14         56.69        12.17 o
   5  -8   1          5.17         -2.44        10.68 o
   6  -8   1         36.05         22.57        15.46 o
   7  -8   1          9.99        -11.68        15.25 o
   8  -8   1         17.41         17.14        14.84 o
   9  -8   1          8.80         24.36        15.60 o
 -10  -7   1          0.08          4.92        31.54 o
  -9  -7   1         14.19          1.12        11.77 o
  -8  -7   1         52.98         76.31        14.23 o
  -7  -7   1         22.17         25.26        11.23 o
  -6  -7   1         33.58         58.08        10.77 o
  -5  -7   1         33.52         30.47        13.85 o
  -4  -7   1         41.10         58.98        12.33 o
  -3  -7   1        172.19        183.18         9.01 o
  -2  -7   1        549.60        583.68        16.57 o
  -1  -7   1         28.21         20.06         4.73 o
   0  -7   1        272.37        263.11        13.37 o
   1  -7   1        162.17        163.27        10.34 o
   2  -7   1         72.85         78.16        11.70 o
   3  -7   1         12.80         24.23        13.39 o
   4  -7   1         78.14         82.72        11.55 o
   5  -7   1        190.35        178.87        13.81 o
   6  -7   1         95.31         96.92        11.88 o
   7  -7   1         17.44         24.94        12.68 o
   8  -7   1         14.78         16.01        14.85 o
   9  -7   1          0.95         -5.97        19.58 o
 -10  -6   1          2.13        -16.32        16.32 o
  -9  -6   1          2.42         -2.32        10.18 o
  -8  -6   1          1.01          9.67         9.59 o
  -7  -6   1        108.76        104.58        13.44 o
  -6  -6   1        104.16        113.89        12.77 o
  -5  -6   1         75.32         92.80         9.98 o
  -4  -6   1        284.86        291.52        13.55 o
  -3  -6   1         38.50         46.62        12.24 o
  -2  -6   1       2047.85       2211.44        31.31 o
  -1  -6   1        151.26        169.37        11.01 o
   0  -6   1         55.47         57.88         6.81 o
   1  -6   1        342.57        374.43        13.73 o
   2  -6   1        621.05        646.21        28.77 o
   3  -6   1         22.47         32.10         7.61 o
   4  -6   1         36.43         17.06         8.64 o
   5  -6   1         59.45         70.11        10.18 o
   6  -6   1          3.43          2.55         9.14 o
   7  -6   1         25.35         48.68        13.34 o
   8  -6   1          9.03          1.80        11.98 o
   9  -6   1          4.83         20.88        16.23 o
 -10  -5   1          5.14         -6.68        15.57 o
  -9  -5   1         31.42         70.23        19.61 o
  -8  -5   1        102.39        110.60        21.03 o
  -7  -5   1         83.98         96.55        11.69 o
  -6  -5   1         88.11         86.85        11.38 o
  -5  -5   1         26.73         30.45         8.31 o
  -4  -5   1        295.76        295.45        13.28 o
  -3  -5   1        489.30        507.62        15.55 o
  -2  -5   1       1084.61       1103.54        18.65 o
  -1  -5   1        533.98        523.06        10.86 o
   0  -5   1         72.01         68.32         4.70 o
   1  -5   1        420.70        435.22        14.48 o
   2  -5   1        296.10        336.68        13.68 o
   3  -5   1         65.40         58.50         8.36 o
   4  -5   1        554.56        546.20        10.03 o
   5  -5   1         12.57         14.16         6.63 o
   6  -5   1         28.46         32.89         4.22 o
   7  -5   1         84.82         89.78         5.60 o
   8  -5   1         16.11          4.05         8.25 o
   9  -5   1          0.06         16.01        19.17 o
 -10  -4   1          3.13         -7.17        15.53 o
  -9  -4   1         28.96         39.19        10.98 o
  -8  -4   1         45.86         50.12        12.35 o
  -7  -4   1         10.05         -0.28        30.93 o
  -6  -4   1         52.46         38.95        10.48 o
  -5  -4   1         45.53         45.53         7.91 o
  -4  -4   1        243.84        244.01        12.33 o
  -3  -4   1        215.22        218.68        10.35 o
  -2  -4   1        126.00        132.65         5.94 o
  -1  -4   1        113.72        102.73         4.85 o
   0  -4   1       1404.40       1402.23        18.36 o
   1  -4   1        431.71        406.56        25.19 o
   2  -4   1        327.14        332.36         6.26 o
   3  -4   1         95.20         98.35         4.81 o
   4  -4   1        278.84        277.52         7.16 o
   5  -4   1         90.06         84.41         5.83 o
   6  -4   1        101.50         95.70         9.33 o
   7  -4   1        123.74        126.73         7.33 o
   8  -4   1         41.19         51.64        10.07 o
   9  -4   1         10.21         14.02         6.74 o
  10  -4   1          1.43         18.44        17.76 o
 -10  -3   1          5.92         11.14         9.24 o
  -9  -3   1         50.51         50.85        16.13 o
  -8  -3   1         23.60         16.23         8.94 o
  -7  -3   1         22.11         23.91         4.47 o
  -6  -3   1         98.74         98.88         6.07 o
  -5  -3   1         54.41         63.30         4.87 o
  -4  -3   1        168.55        181.38        10.77 o
  -3  -3   1        152.87        154.29         8.17 o
  -2  -3   1        413.84        396.27        12.65 o
  -1  -3   1       2632.35       2343.36        28.17 o
   1  -3   1        983.34        938.83        17.16 o
   2  -3   1        275.70        276.81         5.68 o
   3  -3   1        466.77        460.20        10.62 o
   4  -3   1         89.02         90.73         4.90 o
   5  -3   1         61.11         67.38         6.31 o
   6  -3   1         57.44         55.68         5.86 o
   7  -3   1         20.13         21.06         6.43 o
   8  -3   1          9.99         14.78         5.70 o
   9  -3   1          3.25         12.74         7.41 o
  10  -3   1          2.56        -16.25        16.25 o
 -10  -2   1          3.51          2.57         8.07 o
  -9  -2   1          4.30         19.35        10.19 o
  -8  -2   1         11.50         19.60         5.08 o
  -7  -2   1          7.17         17.25         7.82 o
  -6  -2   1        173.18        163.80         6.92 o
  -5  -2   1         24.62         31.08         4.99 o
  -4  -2   1         10.01         10.46         4.19 o
  -3  -2   1        355.09        354.96        11.34 o
  -2  -2   1       1710.81       1656.86        31.25 o
   2  -2   1       3222.97       2975.21        29.88 o
   3  -2   1        935.85        941.64        15.05 o
   4  -2   1         64.72         65.36         5.20 o
   5  -2   1          8.19         13.38         4.56 o
   6  -2   1         60.30         52.06         6.29 o
   7  -2   1         22.33         21.17         6.39 o
   8  -2   1          1.42         13.96         6.00 o
   9  -2   1         18.45         21.79         8.01 o
  10  -2   1         13.81         22.50         9.69 o
 -11  -1   1          7.14         -8.78        10.71 o
 -10  -1   1         29.67         35.84        10.03 o
  -9  -1   1         11.83          2.72         7.85 o
  -8  -1   1         26.67         23.45        10.08 o
  -7  -1   1          2.10          1.58         4.97 o
  -6  -1   1         36.50         35.93         4.84 o
  -5  -1   1        477.69        483.98        15.63 o
  -4  -1   1         35.66         43.07         5.18 o
  -3  -1   1         93.98         90.03         6.26 o
   2  -1   1        970.83        941.35        13.83 o
   3  -1   1        141.69        155.76         5.92 o
   4  -1   1        225.17        254.72         8.52 o
   5  -1   1        101.69        100.92         6.43 o
   6  -1   1         16.57         26.93         9.02 o
   7  -1   1         13.29         10.93         5.35 o
   8  -1   1         12.95         14.70        16.75 o
   9  -1   1         13.89         14.40        10.24 o
  10  -1   1          0.47         -5.28         8.80 o
 -11   0   1         20.73         13.74        11.74 o
 -10   0   1         37.18         46.71        15.54 o
  -9   0   1          9.03         11.18         7.76 o
  -8   0   1          2.84         10.71         6.52 o
  -7   0   1          2.27         -5.38         5.38 o
  -6   0   1        106.26        101.16         9.17 o
  -5   0   1         55.52         49.58         7.47 o
  -4   0   1        716.27        780.22        19.04 o
  -3   0   1       2307.23       2086.37        42.89 o
   2   0   1        194.62        199.30         5.38 o
   3   0   1        528.47        511.97        10.88 o
   4   0   1        400.14        437.72        12.17 o
   5   0   1          1.85          3.44         4.90 o
   6   0   1         28.06         19.91        13.28 o
   7   0   1          0.95          4.09         6.56 o
   8   0   1         11.68         20.96         7.88 o
   9   0   1          8.76         12.28         9.09 o
  10   0   1          7.14         11.42        10.65 o
 -11   1   1          7.14          4.44        17.59 o
 -10   1   1         29.62         38.81        10.90 o
  -9   1   1         11.82         25.37         8.50 o
  -8   1   1         26.73         24.58        10.73 o
  -7   1   1          2.13          6.60         8.81 o
  -6   1   1         36.60         31.19         6.30 o
  -5   1   1        478.54        472.76        15.63 o
  -4   1   1         35.84         38.82         6.29 o
  -3   1   1         93.97         91.23         6.54 o
   2   1   1        972.91        916.70        12.97 o
   3   1   1        141.50        154.94         6.49 o
   4   1   1        225.40        239.97         8.77 o
   5   1   1        101.66        111.02         8.18 o
   6   1   1         16.64         24.07         6.32 o
   7   1   1         13.21          6.90         6.80 o
   8   1   1         12.96         27.22         8.45 o
   9   1   1         13.91          6.33        10.14 o
  10   1   1          0.47          0.67         9.82 o
 -10   2   1          3.50         18.68        10.86 o
  -9   2   1          4.34          3.60         8.15 o
  -8   2   1         11.53         10.06         6.94 o
  -7   2   1          7.14          9.20         7.22 o
  -6   2   1        173.20        160.79        11.34 o
  -5   2   1         24.80         36.97        10.27 o
  -4   2   1         10.05         11.12         4.09 o
  -3   2   1        355.66        352.03        10.54 o
  -2   2   1       1712.06       1623.32        17.98 o
   2   2   1       3221.65       2993.14        36.30 o
   3   2   1        937.51        938.75        13.39 o
   4   2   1         64.71         68.61         5.98 o
   5   2   1          8.20          5.06         5.36 o
   6   2   1         60.47         53.58         6.84 o
   7   2   1         22.30         27.88         6.90 o
   8   2   1          1.41          2.65         6.53 o
   9   2   1         18.44         16.17         9.25 o
  10   2   1         13.86         19.56        11.34 o
 -10   3   1          5.91          9.31         9.20 o
  -9   3   1         50.46         64.88        10.20 o
  -8   3   1         23.61         37.62        10.99 o
  -7   3   1         22.15         18.69         7.41 o
  -6   3   1         98.62        102.99         9.02 o
  -5   3   1         54.37         46.00         7.06 o
  -4   3   1        168.65        177.86        17.44 o
  -3   3   1        152.83        143.62         5.21 o
  -2   3   1        413.22        402.43         8.86 o
  -1   3   1       2633.84       2414.52        24.20 o
   1   3   1        982.96        921.84        12.51 o
   2   3   1        275.63        269.29         6.08 o
   3   3   1        466.54        484.40         9.70 o
   4   3   1         89.08         87.06        17.48 o
   5   3   1         60.98         49.13         5.53 o
   6   3   1         57.44         56.41         9.05 o
   7   3   1         20.08         17.75         7.57 o
   8   3   1          9.97         -5.44         7.93 o
   9   3   1          3.26         18.63         8.58 o
  10   3   1          2.55          3.11        15.20 o
 -10   4   1          3.12          3.02        11.18 o
  -9   4   1         28.89         35.80        10.79 o
  -8   4   1         45.81         34.21        10.81 o
  -7   4   1         10.03          5.24         6.33 o
  -6   4   1         52.53         42.03        11.76 o
  -5   4   1         45.41         45.21         6.44 o
  -4   4   1        244.10        257.80         8.67 o
  -3   4   1        214.78        207.93         6.52 o
  -2   4   1        125.98        131.85         4.49 o
  -1   4   1        113.49        109.81         4.09 o
   0   4   1       1403.45       1407.72        18.45 o
   1   4   1        431.94        410.20        10.63 o
   2   4   1        327.15        328.02         5.78 o
   3   4   1         94.84        100.53         5.76 o
   4   4   1        278.78        278.49        10.96 o
   5   4   1         90.22         91.34         9.48 o
   6   4   1        101.32        103.22         8.63 o
   7   4   1        123.52        117.64         9.63 o
   8   4   1         41.20         67.16        10.53 o
   9   4   1         10.21         -0.79         9.51 o
  10   4   1          1.42         -8.32        16.53 o
 -10   5   1          5.13        -12.31        13.58 o
  -9   5   1         31.47         34.05         7.82 o
  -8   5   1        102.30        106.88        12.63 o
  -7   5   1         84.05         80.09         7.98 o
  -6   5   1         87.96         97.08         7.57 o
  -5   5   1         26.80         29.58         7.04 o
  -4   5   1        295.30        283.69         8.37 o
  -3   5   1        488.38        498.68        10.06 o
  -2   5   1       1085.61       1155.43        15.20 o
  -1   5   1        533.07        542.72        11.19 o
   0   5   1         72.00         66.32         3.02 o
   1   5   1        420.45        423.68        10.06 o
   2   5   1        295.40        312.31         9.04 o
   3   5   1         65.38         67.86         5.47 o
   4   5   1        554.57        561.08        10.00 o
   5   5   1         12.51         11.29         5.10 o
   6   5   1         28.51         40.25         9.69 o
   7   5   1         84.95        100.31         9.65 o
   8   5   1         16.11          3.73         8.44 o
   9   5   1          0.07         -5.42        10.29 o
 -10   6   1          2.12          4.90        13.13 o
  -9   6   1          2.43         24.96         9.17 o
  -8   6   1          0.99         -7.17         7.17 o
  -7   6   1        108.64        116.40        15.99 o
  -6   6   1        104.03        116.39        13.19 o
  -5   6   1         75.53         87.48         6.92 o
  -4   6   1        284.74        289.32         9.08 o
  -3   6   1         38.53         44.51         4.08 o
  -2   6   1       2047.67       2207.11        25.83 o
  -1   6   1        151.66        153.17         7.66 o
   0   6   1         55.68         55.79         3.24 o
   1   6   1        342.18        380.32         8.92 o
   2   6   1        620.71        644.87        11.85 o
   3   6   1         22.62         22.28         3.98 o
   4   6   1         36.33         41.80         4.62 o
   5   6   1         59.28         52.68         6.08 o
   6   6   1          3.45          4.19         5.20 o
   7   6   1         25.36         16.59        12.77 o
   8   6   1          9.03          8.73        10.54 o
   9   6   1          4.83          6.90         7.10 o
 -10   7   1          0.08         19.43        15.28 o
  -9   7   1         14.21          9.45         8.45 o
  -8   7   1         53.06         47.92        11.24 o
  -7   7   1         22.12         32.15        14.26 o
  -6   7   1         33.52         44.87         6.57 o
  -5   7   1         33.59         37.68         5.30 o
  -4   7   1         41.25         42.60         4.65 o
  -3   7   1        172.15        172.38         8.96 o
  -2   7   1        549.73        601.86        11.34 o
  -1   7   1         28.46         32.67         4.67 o
   0   7   1        272.50        266.54         6.59 o
   1   7   1        162.04        166.42         7.84 o
   2   7   1         73.06         73.57         6.78 o
   3   7   1         12.79         11.85         3.53 o
   4   7   1         78.05         78.21         6.07 o
   5   7   1        190.39        167.31        11.81 o
   6   7   1         95.33         91.88        12.22 o
   7   7   1         17.41         16.91         8.12 o
   8   7   1         14.77         23.61         7.07 o
   9   7   1          0.94        -11.07        11.69 o
  -9   8   1          8.12         11.77         7.97 o
  -8   8   1          3.45          3.65         6.84 o
  -7   8   1         49.43         61.02        11.43 o
  -6   8   1         15.32         18.73         5.33 o
  -5   8   1         19.07         35.56         6.87 o
  -4   8   1         59.02         63.62         5.31 o
  -3   8   1        116.80        120.01         5.19 o
  -2   8   1         69.14         78.97        10.26 o
  -1   8   1         30.43         28.45         4.58 o
   0   8   1         62.55         67.25         5.83 o
   1   8   1         93.55        104.37         7.18 o
   2   8   1         38.89         42.55         9.18 o
   3   8   1         73.30         82.92         5.24 o
   4   8   1         51.05         40.80         8.48 o
   5   8   1          5.13          7.00         3.94 o
   6   8   1         36.14         22.19         6.59 o
   7   8   1         10.01         17.04        12.32 o
   8   8   1         17.41          9.86         6.53 o
   9   8   1          8.81         -3.28        23.28 o
  -9   9   1         20.03         24.98        11.36 o
  -8   9   1          4.07          3.34        16.64 o
  -7   9   1          5.36          7.65         9.21 o
  -6   9   1         26.21         20.00        18.68 o
  -5   9   1          3.55          6.90         4.16 o
  -4   9   1          3.78          4.49         3.48 o
  -3   9   1          5.48          4.15         5.57 o
  -2   9   1         12.04         27.71         5.94 o
  -1   9   1        107.13        111.34         5.72 o
   0   9   1         17.51         18.63         3.13 o
   1   9   1         29.26         24.71         6.31 o
   2   9   1         24.15         22.58         4.31 o
   3   9   1        106.89        119.56        12.69 o
   4   9   1         22.50         24.30         8.43 o
   5   9   1         22.60         15.57        13.58 o
   6   9   1          0.38          8.73         4.42 o
   7   9   1          9.61          6.52         5.54 o
   8   9   1          0.10         13.55         9.87 o
  -9  10   1          5.51          8.53        13.38 o
  -8  10   1          4.86         13.52        10.10 o
  -7  10   1         12.77         22.49        15.80 o
  -6  10   1         31.08         31.68         8.90 o
  -5  10   1        104.35        101.76         6.56 o
  -4  10   1         50.03         56.40         8.95 o
  -3  10   1          3.63         -1.96         3.62 o
  -2  10   1        102.61         98.02         4.98 o
  -1  10   1         17.91         21.02         3.83 o
   0  10   1         59.27         64.94         5.30 o
   1  10   1        204.56        192.52        10.27 o
   2  10   1        124.42        125.29         8.46 o
   3  10   1        196.67        190.25         8.11 o
   4  10   1         25.65         18.99         8.08 o
   5  10   1          9.58         11.83         7.63 o
   6  10   1         14.60         -3.03         8.45 o
   7  10   1          1.40          8.52         9.72 o
   8  10   1          1.86         16.78        16.99 o
  -8  11   1          7.99          9.18        11.44 o
  -7  11   1          4.57         15.58        26.23 o
  -6  11   1          1.60          4.01         4.53 o
  -5  11   1         28.21         13.94         5.57 o
  -4  11   1          0.64         -2.99         4.51 o
  -3  11   1        133.33        122.42         6.96 o
  -2  11   1        189.69        198.40         6.77 o
  -1  11   1        172.85        160.91         6.98 o
   0  11   1        141.53        132.64         6.30 o
   1  11   1        655.52        643.00        18.45 o
   2  11   1          9.26         16.61         4.81 o
   3  11   1          4.33         -0.03         5.22 o
   4  11   1          5.35          3.59        10.55 o
   5  11   1          6.58         15.30        10.65 o
   6  11   1         39.26         40.30        10.88 o
   7  11   1          3.83         11.28        11.06 o
   8  11   1          0.15         -7.27        19.57 o
  -8  12   1          6.73         16.18        27.80 o
  -7  12   1          3.21        -13.48        14.21 o
  -6  12   1          1.69          8.50         9.10 o
  -5  12   1          4.23          9.25        13.60 o
  -4  12   1         33.38         30.79         8.86 o
  -3  12   1         10.68         10.06         3.54 o
  -2  12   1        122.20        109.30         7.94 o
  -1  12   1         45.28         31.80         7.55 o
   0  12   1         28.17         25.78         5.47 o
   1  12   1        234.66        224.71        26.54 o
   2  12   1        149.04        139.18         7.94 o
   3  12   1         18.80         16.34         5.06 o
   4  12   1         13.51         16.21        10.79 o
   5  12   1          6.90         14.15         8.06 o
   6  12   1          2.12         15.95         8.87 o
   7  12   1         11.23         15.48        18.41 o
  -7  13   1          2.60          7.56        19.04 o
  -6  13   1          2.38          1.64        12.10 o
  -5  13   1          3.91         17.86        15.07 o
  -4  13   1          3.79         24.69         9.59 o
  -3  13   1          0.39         -2.48         4.90 o
  -2  13   1         40.66         42.37         4.30 o
  -1  13   1         57.02         60.81         4.91 o
   0  13   1          4.08          3.72         4.63 o
   1  13   1        149.04        153.92        10.26 o
   2  13   1         32.06         27.68         6.15 o
   3  13   1         28.44         27.02         8.36 o
   4  13   1          5.58         13.49        17.42 o
   5  13   1          3.26          8.81         8.84 o
   6  13   1          5.12         -7.62        13.50 o
   7  13   1          3.20         -3.70        25.80 o
  -6  14   1          4.57         -2.16        13.71 o
  -5  14   1          0.06          8.81        12.06 o
  -4  14   1          0.49         17.36         8.94 o
  -3  14   1         12.46         20.12         4.85 o
  -2  14   1         47.39         44.04         4.47 o
  -1  14   1          0.42         -2.54         5.03 o
   0  14   1          0.62          7.23         3.75 o
   1  14   1          6.13          3.08         7.45 o
   2  14   1         32.01         28.61         9.37 o
   3  14   1         24.17         17.43         8.27 o
   4  14   1          1.02         -1.43         8.83 o
   5  14   1          2.31         -2.66        10.16 o
   6  14   1          9.05         13.90        10.50 o
  -6  15   1          2.79          2.09        18.38 o
  -5  15   1          6.06         -2.48        13.74 o
  -4  15   1          1.72        -11.12        11.12 o
  -3  15   1          0.14          3.25        11.11 o
  -2  15   1          4.52         -1.67         5.61 o
  -1  15   1          1.42         -4.37         4.37 o
   0  15   1          3.33          3.70         6.15 o
   1  15   1          6.87         10.97         5.80 o
   2  15   1          0.04         -5.42         5.42 o
   3  15   1         11.55         22.00         8.22 o
   4  15   1          0.48         24.65         9.86 o
   5  15   1          1.29         19.91        14.46 o
  -4  16   1          8.93          0.50        10.35 o
  -3  16   1          2.00         -3.39         6.49 o
  -2  16   1          6.34         19.88         6.72 o
  -1  16   1          1.18         -4.05         5.53 o
   0  16   1         14.64         17.87         8.02 o
   1  16   1          0.34         -6.17         6.17 o
   2  16   1          7.95          7.67         6.52 o
   3  16   1          7.14          8.03         6.49 o
   4  16   1         27.08         19.23        11.93 o
  -3  17   1          5.74         22.27        11.08 o
  -2  17   1         17.00         11.08        11.37 o
  -1  17   1          7.03         10.80         9.62 o
   0  17   1          1.46         -6.27         8.72 o
   1  17   1          2.66         -0.95         8.08 o
   2  17   1          4.13         13.33        10.60 o
  -3 -16   2          1.06         11.56        12.23 o
  -2 -16   2          2.97         -4.64        10.25 o
  -1 -16   2          3.44          5.45        13.54 o
   0 -16   2          0.07         15.61        13.28 o
   1 -16   2          7.42        -11.30        14.13 o
   2 -16   2          9.22         29.79        26.40 o
  -5 -15   2          1.50          7.17        37.21 o
  -4 -15   2          6.98         23.17        12.10 o
  -3 -15   2          3.15         12.63        11.87 o
  -2 -15   2          3.94         30.62        18.14 o
  -1 -15   2          2.79        -15.56        15.56 o
   0 -15   2          8.56         14.50        33.02 o
   1 -15   2         11.00         10.98        17.20 o
   2 -15   2          4.63         31.89        21.25 o
   3 -15   2          6.00        -14.03        29.60 o
  -7 -14   2          6.96         16.72        26.85 o
  -6 -14   2         10.24         34.19        14.54 o
  -5 -14   2          0.68         15.02        21.23 o
  -4 -14   2          3.91         -5.99        24.66 o
  -3 -14   2          8.43         12.86        17.15 o
  -2 -14   2          0.79        -12.20        12.20 o
  -1 -14   2          2.26         -9.81         9.81 o
   0 -14   2         15.49         32.05        11.26 o
   1 -14   2          0.06          2.99        16.87 o
   2 -14   2         32.50         14.88        13.72 o
   3 -14   2         28.36         28.06        15.93 o
   4 -14   2          2.74         18.70        31.67 o
  -7 -13   2          2.07         -8.87        22.37 o
  -6 -13   2          1.99         13.72        12.50 o
  -5 -13   2         24.83         13.57        11.37 o
  -4 -13   2          0.13         14.35         9.93 o
  -3 -13   2          8.49         10.42        11.92 o
  -2 -13   2         13.62         12.93        12.29 o
  -1 -13   2         40.63         23.85        16.76 o
   0 -13   2         13.94         16.37        13.68 o
   1 -13   2         57.39         63.51        13.42 o
   2 -13   2         48.36         43.81        19.60 o
   3 -13   2          6.61         25.63        18.95 o
   4 -13   2          0.91         10.32        26.38 o
   5 -13   2          2.77        -28.19        28.19 o
  -8 -12   2         13.83         14.26        18.78 o
  -7 -12   2          7.73          2.08        18.06 o
  -6 -12   2          3.38         -7.68        10.31 o
  -5 -12   2         22.59         23.04        10.88 o
  -4 -12   2        108.25        107.09        10.86 o
  -3 -12   2        121.48        101.99         9.95 o
  -2 -12   2         97.31         94.81        12.84 o
  -1 -12   2         60.73         67.95        17.28 o
   0 -12   2        130.02         98.57        11.27 o
   1 -12   2        206.52        221.35        37.76 o
   2 -12   2          1.74          6.74        12.18 o
   3 -12   2         11.75         -5.15        16.11 o
   4 -12   2          2.22         -6.72        12.97 o
   5 -12   2          6.48        -30.39        30.39 o
   6 -12   2          4.84          3.23        29.85 o
  -8 -11   2          1.42         -8.75        11.31 o
  -7 -11   2          7.13         20.46        12.09 o
  -6 -11   2          0.28         -3.55        11.75 o
  -5 -11   2         18.60         27.88        10.37 o
  -4 -11   2         13.49         13.44         6.71 o
  -3 -11   2         90.12         98.00        10.52 o
  -2 -11   2         53.56         60.82         7.36 o
  -1 -11   2        335.76        323.42        30.51 o
   0 -11   2        611.62        647.58        24.94 o
   1 -11   2         15.44         20.23        12.29 o
   2 -11   2         31.15          2.64        15.04 o
   3 -11   2          9.28         18.68        12.59 o
   4 -11   2         41.06         24.58        17.13 o
   5 -11   2          2.56         -8.76        18.14 o
   6 -11   2          0.09         -7.37        21.14 o
   7 -11   2         11.63          5.68        25.70 o
  -9 -10   2          3.72         14.33        19.49 o
  -8 -10   2          2.28         16.90        12.22 o
  -7 -10   2         15.66         15.61        13.09 o
  -6 -10   2          1.31         -4.38         9.69 o
  -5 -10   2         37.05         31.67         9.80 o
  -4 -10   2          5.90          8.96         6.17 o
  -3 -10   2          7.56         11.44         6.97 o
  -2 -10   2         25.15         26.64         5.76 o
  -1 -10   2         26.16         31.98        15.05 o
   0 -10   2        231.91        220.50        20.31 o
   1 -10   2          5.35          6.54         9.14 o
   2 -10   2        231.35        218.10        22.97 o
   3 -10   2         85.98         58.96        16.61 o
   4 -10   2         48.75         63.96        19.36 o
   5 -10   2         11.27          6.90        12.71 o
   6 -10   2          4.64          3.22        13.92 o
   7 -10   2         11.79         24.30        26.24 o
  -9  -9   2          9.10         19.46        13.86 o
  -8  -9   2          2.72         -9.27        10.38 o
  -7  -9   2          7.40         11.68         8.75 o
  -6  -9   2         18.27         10.11        23.98 o
  -5  -9   2         48.84         45.63         9.03 o
  -4  -9   2         39.04         31.82        11.35 o
  -3  -9   2         18.88         25.17         5.47 o
  -2  -9   2         35.31         42.04         6.83 o
  -1  -9   2         37.66         35.07         4.94 o
   0  -9   2         72.08         67.49         8.68 o
   1  -9   2        110.71        106.53        13.34 o
   2  -9   2         74.81         71.99        16.01 o
   3  -9   2         25.84         34.70        15.20 o
   4  -9   2         51.20         39.43        17.72 o
   5  -9   2         36.69         46.70        15.29 o
   6  -9   2         17.81          9.44        13.63 o
   7  -9   2          5.00          4.50        21.11 o
 -10  -8   2          0.40        -29.57        29.57 o
  -9  -8   2          2.84         -1.42        12.35 o
  -8  -8   2         26.16         21.79        11.46 o
  -7  -8   2         30.25         33.70        15.75 o
  -6  -8   2         51.01         53.91        10.75 o
  -5  -8   2        149.36        151.80        12.66 o
  -4  -8   2         24.00         26.41        14.59 o
  -3  -8   2        126.28        132.16         8.23 o
  -2  -8   2        132.94        127.35         7.77 o
  -1  -8   2         67.67         63.16         5.24 o
   0  -8   2         61.73         59.98         8.87 o
   1  -8   2         24.89         16.89         6.73 o
   2  -8   2         12.85         25.16        13.51 o
   3  -8   2         93.04        105.78        16.01 o
   4  -8   2         41.03         37.67        13.86 o
   5  -8   2         27.24         37.13        18.76 o
   6  -8   2         14.19         40.06        14.90 o
   7  -8   2          3.25         -2.29        20.01 o
   8  -8   2          0.60        -24.90        24.90 o
 -10  -7   2          0.59         -0.19        13.42 o
  -9  -7   2          9.99         13.88        11.28 o
  -8  -7   2         10.23         12.22         9.55 o
  -7  -7   2        113.63        126.48        12.24 o
  -6  -7   2         16.32          8.71         7.79 o
  -5  -7   2         28.64         20.71        12.14 o
  -4  -7   2        279.85        288.59        13.57 o
  -3  -7   2         50.47         53.78         5.76 o
  -2  -7   2          5.93          5.72         4.15 o
  -1  -7   2        623.23        645.67        13.57 o
   0  -7   2        438.01        503.83        17.25 o
   1  -7   2         36.14         43.85         6.75 o
   2  -7   2         37.55         54.46        13.84 o
   3  -7   2        140.21        108.15        18.43 o
   4  -7   2        447.92        493.33        31.01 o
   5  -7   2        162.18        178.96        14.81 o
   6  -7   2         16.34         10.50        15.49 o
   7  -7   2          1.79         -0.73        12.85 o
   8  -7   2          4.03        -11.11        22.90 o
 -10  -6   2         10.53          9.40        13.30 o
  -9  -6   2         67.51         66.67        13.83 o
  -8  -6   2         79.10         87.28        19.36 o
  -7  -6   2         75.11         78.91        11.80 o
  -6  -6   2        248.27        285.92        38.31 o
  -5  -6   2         33.68         28.78         8.61 o
  -4  -6   2        114.48        135.01        10.16 o
  -3  -6   2        471.04        495.69        12.67 o
  -2  -6   2        918.62       1026.35        18.14 o
  -1  -6   2        550.31        569.84        12.00 o
   0  -6   2         10.20         21.50         7.83 o
   1  -6   2        874.13        909.66        33.73 o
   2  -6   2         26.51          9.35        12.58 o
   3  -6   2         39.87         43.70         3.90 o
   4  -6   2         34.47         33.50         3.75 o
   5  -6   2        189.98        187.32         6.98 o
   6  -6   2         17.06         19.68         6.24 o
   7  -6   2          1.63          6.37         6.04 o
   8  -6   2          6.89          6.80         9.11 o
   9  -6   2          4.88        -13.29        20.29 o
 -10  -5   2          8.35         10.98        13.62 o
  -9  -5   2         15.38         21.70        27.97 o
  -8  -5   2          2.32         -2.78        10.00 o
  -7  -5   2         15.14         23.15        18.61 o
  -6  -5   2        254.31        252.12        26.88 o
  -5  -5   2        118.56        117.74        10.13 o
  -4  -5   2        747.90        714.60        19.54 o
  -3  -5   2        611.48        657.67        15.83 o
  -2  -5   2        474.53        495.89        11.10 o
  -1  -5   2        500.30        515.35        10.69 o
   0  -5   2         66.02         63.23         4.84 o
   1  -5   2         85.92        108.36        13.86 o
   2  -5   2        684.28        728.84        17.83 o
   3  -5   2        101.54        109.72         5.11 o
   4  -5   2        204.95        208.27         6.92 o
   5  -5   2        229.10        241.96         8.31 o
   6  -5   2        165.67        170.84         9.04 o
   7  -5   2         13.72         16.77         4.77 o
   8  -5   2          1.42         15.72         6.57 o
   9  -5   2          9.38          5.12        20.66 o
 -10  -4   2          1.21         16.45        11.44 o
  -9  -4   2         27.24         25.22        14.82 o
  -8  -4   2         75.89         90.95        12.69 o
  -7  -4   2        101.45        110.32        12.16 o
  -6  -4   2         35.99         27.09        11.31 o
  -5  -4   2         77.42         67.82         7.83 o
  -4  -4   2        166.74        189.74         9.90 o
  -3  -4   2        196.74        191.49         5.32 o
  -2  -4   2       1259.78       1221.82        17.57 o
  -1  -4   2       1488.12       1516.59        17.86 o
   0  -4   2        559.39        560.00         9.61 o
   1  -4   2        538.18        583.72        18.72 o
   2  -4   2        329.59        334.82         7.75 o
   3  -4   2        183.94        189.00         7.74 o
   4  -4   2        289.57        304.25        13.16 o
   5  -4   2          0.34          7.29         6.03 o
   6  -4   2        134.57        129.17         7.73 o
   7  -4   2         78.78         77.31         7.25 o
   8  -4   2         20.71         10.20         7.13 o
   9  -4   2          2.72         -7.03         7.03 o
 -11  -3   2          1.01         34.24        39.57 o
 -10  -3   2          3.53          5.06         5.81 o
  -9  -3   2         13.46         16.44         4.00 o
  -8  -3   2         33.72         40.13         4.87 o
  -7  -3   2          8.76          8.17         3.67 o
  -6  -3   2        114.79        114.36         6.05 o
  -5  -3   2        117.19        112.04         8.26 o
  -4  -3   2        167.54        148.43         5.14 o
  -3  -3   2        979.51        932.02        21.05 o
  -2  -3   2       1328.20       1259.76        14.92 o
  -1  -3   2        716.90        674.52        11.77 o
   0  -3   2        317.66        313.43         8.11 o
   1  -3   2       1664.28       1592.04        20.35 o
   2  -3   2        168.81        150.70         7.60 o
   3  -3   2        417.37        416.91         9.08 o
   4  -3   2        738.10        739.51        13.68 o
   5  -3   2         51.02         52.72         9.62 o
   6  -3   2         22.06         19.73         6.25 o
   7  -3   2         19.89         11.94         6.97 o
   8  -3   2          5.02          6.01         6.35 o
   9  -3   2          6.60         15.01         8.15 o
 -11  -2   2          3.83          1.63        13.67 o
 -10  -2   2         30.11         41.83         8.10 o
  -9  -2   2         38.96         47.60         8.09 o
  -8  -2   2          5.74          3.03         7.41 o
  -7  -2   2         32.58         27.20         7.81 o
  -6  -2   2         64.09         67.58         8.28 o
  -5  -2   2        224.37        246.13        11.89 o
  -4  -2   2          6.43          8.54         2.97 o
  -3  -2   2         61.31         56.33         3.38 o
  -2  -2   2         34.60         36.28         2.40 o
   0  -2   2        156.49        154.30        12.44 o
   1  -2   2        325.83        303.63         7.38 o
   2  -2   2       1766.87       1645.87        26.09 o
   3  -2   2        143.44        144.25         6.57 o
   4  -2   2         56.87         56.85         5.31 o
   5  -2   2          4.11          0.95         4.87 o
   6  -2   2        112.29        109.99        10.20 o
   7  -2   2          4.55          2.54         6.79 o
   8  -2   2         14.10         19.97        10.02 o
   9  -2   2          1.87          0.52         8.74 o
 -11  -1   2          3.88          5.73        10.64 o
 -10  -1   2         14.51         10.37         7.22 o
  -9  -1   2         28.18         30.93         6.06 o
  -8  -1   2         28.18         28.73         6.11 o
  -7  -1   2         85.28         84.95         7.90 o
  -6  -1   2         73.14         83.23         9.08 o
  -5  -1   2        232.89        258.71        11.99 o
  -4  -1   2        239.12        231.07        16.14 o
  -3  -1   2        294.07        272.82         8.59 o
  -2  -1   2        831.75        821.54        11.86 o
   1  -1   2       5849.93       5246.20        71.92 o
   2  -1   2        432.41        411.12         9.61 o
   3  -1   2        226.49        250.27         8.39 o
   4  -1   2         92.57         90.56         5.97 o
   5  -1   2          0.29         -1.69         4.13 o
   6  -1   2         16.28         27.83         6.89 o
   7  -1   2         97.22        100.05         9.04 o
   8  -1   2         36.53         63.09        10.51 o
   9  -1   2         11.18         15.47         7.81 o
  10  -1   2          4.41          0.79        14.21 o
 -11   0   2          0.64          9.33        10.70 o
 -10   0   2         14.31         22.68         7.67 o
  -9   0   2          1.42         -1.55         7.57 o
  -8   0   2          7.91          9.55         8.99 o
  -7   0   2          2.28         -5.95         6.90 o
  -6   0   2         54.93         64.99        13.72 o
  -5   0   2        152.91        139.67        11.90 o
  -4   0   2        161.15        166.35         8.73 o
  -3   0   2       3823.91       3684.08        73.74 o
  -2   0   2      18039.18      15034.22       261.64 o
   1   0   2       9445.32       8562.69       490.84 o
   2   0   2         80.78         79.60         4.65 o
   3   0   2        179.04        197.20         6.61 o
   4   0   2        112.78        127.43        10.01 o
   5   0   2         42.71         49.54         6.29 o
   6   0   2        209.22        176.80         9.63 o
   7   0   2          1.88         -5.95         5.95 o
   8   0   2          5.09          3.55        10.43 o
   9   0   2          0.50         11.96         8.18 o
  10   0   2          2.65         -2.15        13.15 o
 -11   1   2          3.88          0.90         9.82 o
 -10   1   2         14.53         33.35         8.53 o
  -9   1   2         28.13         13.12         7.11 o
  -8   1   2         28.25         23.18        12.65 o
  -7   1   2         85.18        103.45        10.09 o
  -6   1   2         73.19         50.39         8.52 o
  -5   1   2        232.75        233.89        11.56 o
  -4   1   2        239.55        227.81        10.13 o
  -3   1   2        293.97        302.83        11.49 o
  -2   1   2        832.27        847.77        10.06 o
   1   1   2       5848.06       5598.36       182.54 o
   2   1   2        432.79        408.43         9.65 o
   3   1   2        226.90        254.80         7.46 o
   4   1   2         92.66         93.85         6.61 o
   5   1   2          0.29         -2.58         5.56 o
   6   1   2         16.30         -6.09         9.32 o
   7   1   2         97.34         96.34        12.97 o
   8   1   2         36.51         41.68         9.56 o
   9   1   2         11.16         17.93         7.91 o
  10   1   2          4.43         -6.83        16.98 o
 -11   2   2          3.83          3.49        14.23 o
 -10   2   2         30.14         25.04         9.85 o
  -9   2   2         38.94         55.60        12.47 o
  -8   2   2          5.69         -9.40         9.40 o
  -7   2   2         32.55         37.17         8.58 o
  -6   2   2         64.02         66.17        14.41 o
  -5   2   2        224.57        241.46        10.88 o
  -4   2   2          6.41          9.73         5.48 o
  -3   2   2         61.43         58.16         5.09 o
  -2   2   2         34.38         36.49         2.48 o
   0   2   2        157.22        150.66         7.11 o
   1   2   2        324.97        300.01         7.93 o
   2   2   2       1766.36       1665.00        23.53 o
   3   2   2        143.68        140.43         5.67 o
   4   2   2         56.94         51.01         8.57 o
   5   2   2          4.07          7.64         5.10 o
   6   2   2        112.45        123.54         9.73 o
   7   2   2          4.55          2.26         6.45 o
   8   2   2         14.09          7.07         8.00 o
   9   2   2          1.88          0.54         8.10 o
 -11   3   2          1.01         -0.46        17.01 o
 -10   3   2          3.51          5.46        10.84 o
  -9   3   2         13.44         12.04        10.30 o
  -8   3   2         33.79         59.95        10.68 o
  -7   3   2          8.71          9.51         5.81 o
  -6   3   2        114.82        107.23         9.86 o
  -5   3   2        116.89        108.37         8.17 o
  -4   3   2        167.64        170.08         6.98 o
  -3   3   2        979.86        939.12        12.39 o
  -2   3   2       1327.46       1280.24        15.11 o
  -1   3   2        717.40        671.13        12.51 o
   0   3   2        317.12        317.22         7.09 o
   1   3   2       1664.80       1557.83        38.20 o
   2   3   2        169.63        175.56         6.83 o
   3   3   2        416.68        415.79         8.88 o
   4   3   2        738.04        718.05        14.82 o
   5   3   2         50.80         45.00         6.70 o
   6   3   2         22.05         32.62         6.72 o
   7   3   2         19.80         19.89         8.03 o
   8   3   2          5.01          8.59         7.72 o
   9   3   2          6.58         12.50        10.30 o
 -10   4   2          1.22        -10.79        18.37 o
  -9   4   2         27.15         29.83         9.43 o
  -8   4   2         75.88         83.17        21.39 o
  -7   4   2        101.42        118.26        11.31 o
  -6   4   2         36.04         34.32         5.63 o
  -5   4   2         77.57         86.74         6.28 o
  -4   4   2        167.13        176.80         6.42 o
  -3   4   2        197.13        191.03         7.47 o
  -2   4   2       1260.29       1207.36        16.55 o
  -1   4   2       1488.54       1533.21        21.82 o
   0   4   2        559.60        553.17        12.01 o
   1   4   2        538.78        568.16         9.51 o
   2   4   2        329.49        328.21        16.41 o
   3   4   2        183.68        196.64         6.22 o
   4   4   2        289.81        299.66         8.24 o
   5   4   2          0.33         -2.60         4.92 o
   6   4   2        134.47        139.32         9.90 o
   7   4   2         78.80         91.56         9.15 o
   8   4   2         20.66         28.80         8.23 o
   9   4   2          2.73          6.58        11.57 o
 -10   5   2          8.36         17.67        12.86 o
  -9   5   2         15.36         23.07        10.55 o
  -8   5   2          2.30         -8.33         9.16 o
  -7   5   2         15.09         19.58         5.86 o
  -6   5   2        254.13        241.50        10.38 o
  -5   5   2        118.38        121.83         7.22 o
  -4   5   2        747.76        759.92        13.71 o
  -3   5   2        611.89        662.07        10.51 o
  -2   5   2        473.47        494.40         9.15 o
  -1   5   2        500.70        516.57         9.23 o
   0   5   2         66.23         68.73         4.63 o
   1   5   2         86.21         90.72         4.67 o
   2   5   2        683.94        741.73        14.21 o
   3   5   2        101.70         96.14         5.40 o
   4   5   2        205.02        211.72         6.85 o
   5   5   2        229.30        243.74        10.24 o
   6   5   2        165.59        152.09        13.18 o
   7   5   2         13.77         10.70         9.47 o
   8   5   2          1.42         -0.56        10.99 o
   9   5   2          9.39         -3.01        12.82 o
 -10   6   2         10.53          5.27        10.20 o
  -9   6   2         67.53         73.03        15.36 o
  -8   6   2         79.15         86.39         9.28 o
  -7   6   2         75.09         74.97         8.04 o
  -6   6   2        248.31        270.08        13.98 o
  -5   6   2         33.77         36.17         5.08 o
  -4   6   2        114.58        111.01         6.06 o
  -3   6   2        470.76        493.29         9.44 o
  -2   6   2        918.46       1015.88        14.97 o
  -1   6   2        550.87        568.00        10.35 o
   0   6   2         10.27          9.96         4.00 o
   1   6   2        874.20        898.82        13.66 o
   2   6   2         26.62         27.01         5.57 o
   3   6   2         39.97         37.05         7.18 o
   4   6   2         34.38         30.93         4.31 o
   5   6   2        189.88        180.83         8.39 o
   6   6   2         17.02         21.36         6.60 o
   7   6   2          1.64         -6.28         7.30 o
   8   6   2          6.88          4.35        10.17 o
   9   6   2          4.86         -3.76        23.66 o
 -10   7   2          0.59        -11.50        14.81 o
  -9   7   2         10.01          9.12        10.73 o
  -8   7   2         10.24         21.49        10.55 o
  -7   7   2        113.70        119.16         9.40 o
  -6   7   2         16.24         17.22         5.88 o
  -5   7   2         28.65         27.33         5.22 o
  -4   7   2        280.11        274.53        11.51 o
  -3   7   2         50.27         49.25         4.03 o
  -2   7   2          5.99          5.43         3.08 o
  -1   7   2        623.14        645.69        14.24 o
   0   7   2        437.48        491.25        11.24 o
   1   7   2         36.26         28.08         4.10 o
   2   7   2         37.40         37.16         4.27 o
   3   7   2        140.25        146.45         6.26 o
   4   7   2        448.19        442.51        10.96 o
   5   7   2        162.06        183.13        11.40 o
   6   7   2         16.37         16.08         5.31 o
   7   7   2          1.80          9.52         8.14 o
   8   7   2          4.02         -8.30        14.60 o
   9   7   2          7.32         32.36        20.08 o
 -10   8   2          0.39          2.24        12.44 o
  -9   8   2          2.82         -2.58         8.08 o
  -8   8   2         26.16         16.26        11.77 o
  -7   8   2         30.38         29.26         6.09 o
  -6   8   2         51.06         44.02         7.50 o
  -5   8   2        149.37        152.45         7.98 o
  -4   8   2         23.97         29.76         4.35 o
  -3   8   2        125.86        126.89         9.19 o
  -2   8   2        132.96        126.32         5.87 o
  -1   8   2         67.69         68.48         4.76 o
   0   8   2         61.73         50.21         5.67 o
   1   8   2         24.92         22.35         5.39 o
   2   8   2         12.85          5.43         4.05 o
   3   8   2         93.15         93.04         5.76 o
   4   8   2         40.99         45.52         6.53 o
   5   8   2         27.28         33.18        13.58 o
   6   8   2         14.26          0.91         9.00 o
   7   8   2          3.25         15.16         9.23 o
   8   8   2          0.60         -9.64        13.02 o
  -9   9   2          9.09         -4.50         9.71 o
  -8   9   2          2.73          2.67         8.52 o
  -7   9   2          7.36         -2.19         6.49 o
  -6   9   2         18.30         21.85         8.81 o
  -5   9   2         48.96         38.33         7.06 o
  -4   9   2         38.99         34.40         4.79 o
  -3   9   2         18.86         24.55         5.53 o
  -2   9   2         35.25         34.56         4.12 o
  -1   9   2         37.63         47.14         4.33 o
   0   9   2         72.26         68.84         5.91 o
   1   9   2        110.85        106.86         6.21 o
   2   9   2         74.64         80.04         6.86 o
   3   9   2         25.99         31.56         4.77 o
   4   9   2         51.14         46.66         4.81 o
   5   9   2         36.79         64.04        14.64 o
   6   9   2         17.80         13.99        15.82 o
   7   9   2          5.01          9.72        10.44 o
   8   9   2          3.36          8.47        16.95 o
  -9  10   2          3.72          7.71        14.14 o
  -8  10   2          2.25          7.71         7.64 o
  -7  10   2         15.62         22.54         8.06 o
  -6  10   2          1.30         -2.60         5.22 o
  -5  10   2         37.11         38.04         7.08 o
  -4  10   2          5.88          9.82         4.43 o
  -3  10   2          7.53         10.51         3.83 o
  -2  10   2         25.22         20.35         4.53 o
  -1  10   2         26.08         25.56         6.22 o
   0  10   2        231.70        222.10         9.32 o
   1  10   2          5.37         -2.26         4.30 o
   2  10   2        231.26        240.68         8.72 o
   3  10   2         85.89         91.09         6.03 o
   4  10   2         48.80         43.99         8.14 o
   5  10   2         11.23          4.45         7.97 o
   6  10   2          4.62         -6.67         8.76 o
   7  10   2         11.77         -4.47        12.43 o
   8  10   2          3.82         16.39        13.93 o
  -8  11   2          1.43         -1.86         8.74 o
  -7  11   2          7.12         17.26         7.80 o
  -6  11   2          0.28         10.26         5.97 o
  -5  11   2         18.64         17.91         6.07 o
  -4  11   2         13.44         13.58         8.29 o
  -3  11   2         89.99         86.43         6.06 o
  -2  11   2         53.53         57.07         4.70 o
  -1  11   2        335.66        318.64         8.57 o
   0  11   2        612.15        650.56        15.95 o
   1  11   2         15.43         11.38         6.30 o
   2  11   2         31.06         28.45         5.17 o
   3  11   2          9.28          4.10         8.22 o
   4  11   2         41.05         33.82         4.94 o
   5  11   2          2.57         -9.35         9.35 o
   6  11   2          0.09          1.08        13.24 o
   7  11   2         11.61         12.27        17.12 o
  -8  12   2         13.81         12.82        16.75 o
  -7  12   2          7.74          6.73         5.96 o
  -6  12   2          3.40         12.74         5.40 o
  -5  12   2         22.57         42.45         8.88 o
  -4  12   2        108.41         95.40         4.08 o
  -3  12   2        121.41        115.54        10.37 o
  -2  12   2         97.42         94.90         5.77 o
  -1  12   2         60.83         66.01         4.92 o
   0  12   2        130.03        118.58        11.38 o
   1  12   2        206.34        197.14         8.71 o
   2  12   2          1.74         -3.73         5.11 o
   3  12   2         11.68          9.80         6.04 o
   4  12   2          2.25         -4.57         4.57 o
   5  12   2          6.48          2.89         9.76 o
   6  12   2          4.87          8.53        10.15 o
   7  12   2          0.71         21.59        22.32 o
  -7  13   2          2.07         18.55        10.73 o
  -6  13   2          1.98          1.77         5.14 o
  -5  13   2         24.84         26.58         4.91 o
  -4  13   2          0.12         -2.45         2.45 o
  -3  13   2          8.52          6.12         4.06 o
  -2  13   2         13.68         18.15         4.93 o
  -1  13   2         40.66         45.09         5.84 o
   0  13   2         13.94          6.35         6.21 o
   1  13   2         57.38         60.05         6.33 o
   2  13   2         48.39         41.20         6.72 o
   3  13   2          6.58         10.54         5.26 o
   4  13   2          0.91          4.88         6.40 o
   5  13   2          2.78         -3.02         7.59 o
   6  13   2         13.82          7.99        13.43 o
  -7  14   2          6.96         21.65        21.42 o
  -6  14   2         10.23         42.18        13.15 o
  -5  14   2          0.67         12.51        11.67 o
  -4  14   2          3.93          6.96         2.74 o
  -3  14   2          8.46         13.68         4.10 o
  -2  14   2          0.80         -1.19         4.11 o
  -1  14   2          2.26         -0.69         3.75 o
   0  14   2         15.46         18.21         5.63 o
   1  14   2          0.06         -5.42         5.48 o
   2  14   2         32.52         62.44        12.76 o
   3  14   2         28.35         10.75         5.91 o
   4  14   2          2.72         -0.60         9.68 o
   5  14   2          4.77         14.00        13.18 o
  -6  15   2          1.80         11.87        15.93 o
  -5  15   2          1.50         -0.90        14.19 o
  -4  15   2          6.97          4.80         4.17 o
  -3  15   2          3.16          1.02         4.52 o
  -2  15   2          3.95          5.22         4.41 o
  -1  15   2          2.78         12.12        14.15 o
   0  15   2          8.54          0.67         5.32 o
   1  15   2         10.97         11.80         6.64 o
   2  15   2          4.63          9.57         6.37 o
   3  15   2          5.99          9.63         6.51 o
   4  15   2         25.35          4.00        12.29 o
  -5  16   2          1.84         12.08        16.67 o
  -4  16   2          0.47         -7.46        18.81 o
  -3  16   2          1.07         -7.20         7.20 o
  -2  16   2          2.98          3.79         4.59 o
  -1  16   2          3.46          7.67         9.10 o
   0  16   2          0.08         13.05         6.64 o
   1  16   2          7.45          8.21         7.93 o
   2  16   2          9.21         16.69         7.70 o
   3  16   2         20.66         16.95        13.09 o
  -3  17   2          7.54         -4.54        15.33 o
  -2  17   2          3.71         33.18        19.05 o
  -1  17   2         30.97         33.12        13.37 o
   0  17   2          3.77          6.40         9.50 o
   1  17   2          2.08         11.63        12.61 o
   2  17   2          6.82         22.55        14.40 o
  -4 -16   3          5.37        -28.15        37.21 o
  -3 -16   3         13.70         31.47        14.88 o
  -2 -16   3          4.37          0.71        19.31 o
  -1 -16   3          5.96         16.72        18.65 o
   0 -16   3          5.25          6.64        22.49 o
   1 -16   3          3.24          6.92        35.81 o
  -6 -15   3          0.87        -16.26        27.06 o
  -5 -15   3          3.29        -16.62        27.55 o
  -4 -15   3          2.54         10.14        15.85 o
  -3 -15   3          6.26         -3.86        13.92 o
  -2 -15   3          0.67         22.89        22.76 o
  -1 -15   3          7.87         12.65        11.50 o
   0 -15   3         11.94         21.73        17.44 o
   1 -15   3         12.13         -0.69        18.57 o
   2 -15   3          4.73         16.52        14.82 o
   3 -15   3         22.61         23.86        20.47 o
  -7 -14   3          0.19        -13.30        17.14 o
  -6 -14   3          5.61         -6.45        17.33 o
  -5 -14   3          9.01         -6.13        15.27 o
  -4 -14   3          2.84          2.37         9.14 o
  -3 -14   3          1.98         20.16        14.03 o
  -2 -14   3          2.06         -0.16        29.86 o
  -1 -14   3          4.22         12.06        12.62 o
   0 -14   3          2.98         -0.45        12.64 o
   1 -14   3          1.23         -9.41        18.41 o
   2 -14   3         32.48         55.84        22.39 o
   4 -14   3          7.21          7.79        18.42 o
  -7 -13   3          2.10          6.16        17.04 o
  -6 -13   3          5.05        -14.21        14.21 o
  -5 -13   3         14.92         17.17         9.59 o
  -4 -13   3          3.18          3.24         7.43 o
  -3 -13   3         17.68         -2.28        12.49 o
  -2 -13   3         20.69         16.45        18.96 o
  -1 -13   3         14.08         18.38        11.06 o
   0 -13   3         28.11         26.52        10.30 o
   1 -13   3         11.81         21.24        15.98 o
   2 -13   3         74.65         71.50        17.28 o
   3 -13   3          7.30          7.86        13.32 o
   4 -13   3          2.80          9.73        20.63 o
   5 -13   3          1.48         15.05        29.10 o
  -8 -12   3          0.05          9.92        18.12 o
  -7 -12   3          1.31          8.83        10.70 o
  -6 -12   3          3.45         10.10         8.87 o
  -5 -12   3          3.01          3.34         9.56 o
  -4 -12   3        120.79        113.28        19.40 o
  -3 -12   3         58.82         87.40        16.94 o
  -2 -12   3         52.95         46.70        11.43 o
  -1 -12   3          1.03          5.67        10.15 o
   0 -12   3        166.13        181.34        14.91 o
   1 -12   3         13.62         20.28        18.67 o
   2 -12   3         41.39         52.44        19.63 o
   3 -12   3         10.52         -8.49        17.44 o
   4 -12   3          5.06          9.19        24.03 o
   5 -12   3         11.11         22.03        21.43 o
  -9 -11   3          2.55         -3.93        12.30 o
  -8 -11   3          2.45         28.22        11.76 o
  -7 -11   3          6.56         16.26         9.80 o
  -6 -11   3          5.60          0.78         8.63 o
  -5 -11   3         23.10         30.92         8.47 o
  -4 -11   3        109.15        103.63         9.06 o
  -3 -11   3         30.81         25.88         6.55 o
  -2 -11   3        133.30        136.90         8.70 o
  -1 -11   3        171.06        158.05        19.97 o
   0 -11   3         66.34         70.78        11.92 o
   1 -11   3        120.59        104.77        19.72 o
   2 -11   3        120.70        120.06        21.22 o
   3 -11   3         33.57         12.58        18.43 o
   4 -11   3          2.40          6.55        17.74 o
   5 -11   3          6.42         40.61        27.88 o
   6 -11   3          8.25        -25.36        25.36 o
  -9 -10   3         22.31         12.31        23.85 o
  -8 -10   3          5.14         23.86        11.69 o
  -7 -10   3          9.33          9.17        12.33 o
  -6 -10   3         27.94         46.27         9.66 o
  -5 -10   3         85.63         78.22         9.92 o
  -4 -10   3          4.16          9.53         6.74 o
  -3 -10   3         22.85         22.84         5.46 o
  -2 -10   3         77.15         75.48         7.11 o
  -1 -10   3        268.60        269.06        12.28 o
   0 -10   3         33.37         30.04        11.37 o
   1 -10   3         56.73         69.92        16.86 o
   2 -10   3        245.32        268.80        25.63 o
   3 -10   3         15.06         20.54        16.49 o
   4 -10   3         30.70         37.85        14.68 o
   5 -10   3         11.75         42.78        21.36 o
   6 -10   3          3.46          0.82        15.81 o
  -9  -9   3         18.40         26.72        12.76 o
  -8  -9   3         48.80         57.72        12.20 o
  -7  -9   3          1.21          8.32        10.52 o
  -6  -9   3         19.92         17.90        10.06 o
  -5  -9   3         25.72         17.76         7.77 o
  -4  -9   3         17.36         13.05         5.67 o
  -3  -9   3         13.44          7.41         4.89 o
  -2  -9   3         31.06         29.90         5.29 o
  -1  -9   3         79.72         74.94         5.42 o
   0  -9   3          6.05         13.69         6.95 o
   1  -9   3         10.26         24.85        13.98 o
   2  -9   3         51.68         63.23        16.61 o
   3  -9   3        116.70        135.78        21.13 o
   4  -9   3          4.46          6.26        15.70 o
   5  -9   3          6.18          0.57        18.07 o
   6  -9   3          1.93          2.67        14.69 o
   7  -9   3          5.52          9.18        28.64 o
 -10  -8   3          0.19         -2.92        17.41 o
  -9  -8   3         13.84         19.15        10.08 o
  -8  -8   3         58.51         53.95        12.07 o
  -7  -8   3         14.54          1.40         8.62 o
  -6  -8   3          5.99         -3.54        10.87 o
  -5  -8   3         59.69         59.43         8.66 o
  -4  -8   3        105.45        102.07         8.12 o
  -3  -8   3        126.47        129.91         9.71 o
  -2  -8   3        177.79        178.79        16.12 o
  -1  -8   3         39.87         31.79         8.94 o
   0  -8   3        228.21        243.42        13.66 o
   1  -8   3         98.57        116.80        17.04 o
   2  -8   3         26.95         57.23        15.71 o
   3  -8   3        105.49        115.63        20.71 o
   4  -8   3        213.78        189.81        24.09 o
   5  -8   3         67.51         84.98        21.15 o
   6  -8   3          0.47         26.97        15.80 o
   7  -8   3          4.52         -4.83        21.08 o
 -10  -7   3          8.13         12.46        12.28 o
  -9  -7   3          1.55          2.90        13.20 o
  -8  -7   3         32.24         18.47        10.37 o
  -7  -7   3         21.15         12.65         8.43 o
  -6  -7   3         85.27         85.18         9.98 o
  -5  -7   3         11.52          3.12         7.89 o
  -4  -7   3         13.23         20.83         4.87 o
  -3  -7   3         45.34         44.29         5.53 o
  -2  -7   3        127.99        140.31         6.89 o
  -1  -7   3         43.68         47.88         4.81 o
   0  -7   3        145.94        149.95        29.22 o
   1  -7   3        168.70        158.33        17.10 o
   2  -7   3          4.44         -0.42         8.96 o
   3  -7   3        264.04        301.94        24.80 o
   4  -7   3        138.50        135.08         8.21 o
   5  -7   3        168.12        165.92        10.52 o
   6  -7   3         12.40          5.86         7.21 o
   7  -7   3          0.23          1.94         7.39 o
   8  -7   3          4.58         -1.97        18.31 o
 -10  -6   3          2.86          4.47        11.19 o
  -9  -6   3         77.96         93.71        12.81 o
  -8  -6   3         24.60         13.12        10.51 o
  -7  -6   3         25.97          9.82         8.65 o
  -6  -6   3         74.58         72.86        10.13 o
  -5  -6   3        581.32        593.45        19.07 o
  -4  -6   3        131.22        133.30        10.41 o
  -3  -6   3         58.00         59.88         5.26 o
  -2  -6   3         72.49         70.83         5.60 o
  -1  -6   3        316.95        342.23         9.75 o
   0  -6   3        129.17        121.32         4.83 o
   1  -6   3        105.07        116.07        16.03 o
   2  -6   3        137.56        115.12         8.88 o
   3  -6   3        115.21        106.61         5.62 o
   4  -6   3          6.22          6.82         3.99 o
   5  -6   3         35.86         28.07         6.07 o
   6  -6   3         37.19         42.76         5.86 o
   7  -6   3         10.46         19.31         6.60 o
   8  -6   3          3.17         -4.71         8.24 o
 -10  -5   3         35.91         28.02        14.93 o
  -9  -5   3         36.16         17.50        10.41 o
  -8  -5   3         35.24         32.23         9.44 o
  -7  -5   3         31.92         14.51         9.18 o
  -6  -5   3        147.00        141.94        11.59 o
  -5  -5   3         23.26         17.51         6.09 o
  -4  -5   3        325.68        324.90         8.13 o
  -3  -5   3        125.55        137.47         4.96 o
  -2  -5   3        480.81        508.05         9.59 o
  -1  -5   3        350.33        356.71         9.45 o
   0  -5   3        868.76        937.33        17.48 o
   1  -5   3        682.07        716.38        19.41 o
   2  -5   3        130.58        131.06         5.33 o
   3  -5   3         69.53         74.83         5.58 o
   4  -5   3         19.87         17.19         4.68 o
   5  -5   3        182.88        189.06        17.85 o
   6  -5   3         37.59         40.19        12.51 o
   7  -5   3          7.84         22.61        18.92 o
   8  -5   3          4.84         -4.02         7.22 o
   9  -5   3          0.06         34.07        20.51 o
 -11  -4   3          3.15         -5.38        13.01 o
 -10  -4   3          4.25         24.95        11.61 o
  -9  -4   3         17.19         20.98        10.99 o
  -8  -4   3        152.64        167.95        14.04 o
  -7  -4   3         63.79         75.63         9.52 o
  -6  -4   3          3.94         -7.22         7.22 o
  -5  -4   3         98.17         99.65         6.69 o
  -4  -4   3        176.78        175.24         6.10 o
  -3  -4   3        545.61        544.09        13.20 o
  -2  -4   3         18.72         15.88         2.42 o
  -1  -4   3         91.16         88.70         4.17 o
   0  -4   3        969.02       1007.60        17.61 o
   1  -4   3        246.66        239.52         8.47 o
   2  -4   3        364.09        372.61         9.55 o
   3  -4   3        228.23        226.32         8.09 o
   4  -4   3        174.43        189.03         8.24 o
   5  -4   3        408.83        399.15        12.90 o
   6  -4   3         34.07         35.54        13.59 o
   7  -4   3          3.39         -0.66         8.35 o
   8  -4   3          2.41         -4.68         6.99 o
   9  -4   3          9.10          8.72        11.00 o
 -11  -3   3         11.58          2.98        13.38 o
 -10  -3   3          3.24          0.32         4.91 o
  -9  -3   3         41.65         45.99         4.83 o
  -8  -3   3         65.15         68.80         4.86 o
  -7  -3   3         43.83         48.14         6.34 o
  -6  -3   3         21.57         29.30         4.88 o
  -5  -3   3         28.23         28.12         3.74 o
  -4  -3   3        270.00        267.28         7.58 o
  -3  -3   3        402.96        401.65         7.52 o
  -2  -3   3        265.32        258.49         5.79 o
  -1  -3   3        287.64        288.41         6.74 o
   0  -3   3         46.37         39.82         4.65 o
   1  -3   3        498.63        473.45        13.45 o
   2  -3   3        109.65        134.55         6.71 o
   3  -3   3        185.64        173.27        10.91 o
   4  -3   3        144.99        144.19        10.13 o
   5  -3   3         67.29         77.85         7.62 o
   6  -3   3         36.58         45.27         7.64 o
   7  -3   3         61.06         56.42        14.02 o
   8  -3   3          3.05          9.17         6.47 o
   9  -3   3          3.15         -0.25        12.19 o
 -11  -2   3          1.46          1.81         9.06 o
 -10  -2   3         12.82         22.06        11.90 o
  -9  -2   3         78.43         79.12         6.24 o
  -8  -2   3         46.75         47.18        18.41 o
  -7  -2   3         14.83         19.45         5.19 o
  -6  -2   3         60.91         61.24         5.49 o
  -5  -2   3        523.13        513.04        11.59 o
  -4  -2   3        382.33        361.20         8.80 o
  -3  -2   3        176.43        173.53         5.67 o
  -2  -2   3        255.78        241.37         5.58 o
  -1  -2   3        428.29        432.54         9.18 o
   0  -2   3         21.36         18.49         3.96 o
   1  -2   3         36.18         38.79         4.85 o
   2  -2   3       1647.37       1678.35        24.44 o
   3  -2   3        670.60        649.54        16.77 o
   4  -2   3         29.20         31.31         6.49 o
   5  -2   3          4.37         -0.58         6.33 o
   6  -2   3         17.86         20.77         6.39 o
   7  -2   3         63.43         67.14         8.16 o
   8  -2   3         16.21          3.17         9.40 o
   9  -2   3          5.30         19.56        18.27 o
 -11  -1   3         29.44         20.22         7.72 o
 -10  -1   3          4.01         -1.93         6.36 o
  -9  -1   3          2.95          4.68         6.53 o
  -8  -1   3         56.05         47.83         8.26 o
  -7  -1   3        187.71        185.62         8.99 o
  -6  -1   3         53.14         51.27         5.15 o
  -5  -1   3        138.40        146.09         6.73 o
  -4  -1   3        362.15        342.34        19.95 o
  -3  -1   3        984.68        949.34        14.20 o
  -2  -1   3       5335.25       4922.53        91.57 o
  -1  -1   3        520.24        505.69         9.61 o
   0  -1   3        110.90         99.01         6.45 o
   1  -1   3         82.82         83.18         9.46 o
   2  -1   3       3117.05       3155.60        39.07 o
   3  -1   3         39.01         51.29         5.58 o
   4  -1   3        107.45        111.27         9.31 o
   5  -1   3         47.70         47.21        10.84 o
   6  -1   3         83.71         68.72         8.31 o
   7  -1   3         33.45         35.11         7.71 o
   8  -1   3         18.19          8.98        12.55 o
   9  -1   3          0.78          9.28        12.11 o
 -11   0   3         29.70         17.32         8.08 o
 -10   0   3          9.01         12.07        11.99 o
  -9   0   3         15.10          4.89         7.45 o
  -8   0   3          0.80         13.21         9.46 o
  -7   0   3         12.03         -0.88        10.42 o
  -6   0   3         56.11         38.39        11.12 o
  -5   0   3        490.31        509.66        22.70 o
  -4   0   3       1761.42       1772.22        81.12 o
  -3   0   3         13.11         22.26         6.65 o
  -2   0   3      11299.35      10608.79       134.52 o
  -1   0   3       2269.26       2144.15        43.82 o
   0   0   3        688.91        628.94        32.84 o
   1   0   3        144.01        136.10         7.73 o
   2   0   3        481.52        516.79        11.93 o
   3   0   3        390.35        414.23        11.59 o
   4   0   3         39.74         59.12         8.64 o
   5   0   3          0.17         -2.95         5.14 o
   6   0   3          0.03          3.19         6.85 o
   7   0   3          8.64          7.57        13.45 o
   8   0   3          1.11         27.52        12.89 o
   9   0   3          4.02        -10.94        20.77 o
 -11   1   3         29.42         19.42        10.58 o
 -10   1   3          4.04          4.38        15.25 o
  -9   1   3          2.95         -1.39        14.30 o
  -8   1   3         56.10         57.28        10.54 o
  -7   1   3        187.86        192.85        12.56 o
  -6   1   3         53.16         67.47        23.58 o
  -5   1   3        138.39        153.46        14.11 o
  -4   1   3        361.97        350.84        17.85 o
  -3   1   3        985.21        952.33        13.76 o
  -2   1   3       5334.54       5069.25        54.42 o
  -1   1   3        520.32        508.44        14.78 o
   0   1   3        111.15        121.26         7.22 o
   1   1   3         83.01         93.76        11.61 o
   2   1   3       3117.21       3102.13        47.87 o
   3   1   3         38.89         51.97         5.45 o
   4   1   3        107.46        111.12         7.09 o
   5   1   3         47.74         54.24         6.72 o
   6   1   3         83.74         92.08        10.01 o
   7   1   3         33.46         55.38        12.01 o
   8   1   3         18.15         18.38        12.98 o
   9   1   3          0.78         16.91        15.19 o
 -11   2   3          1.46        -11.17        11.17 o
 -10   2   3         12.82         -1.71        11.74 o
  -9   2   3         78.53         78.65        12.74 o
  -8   2   3         46.76         37.79        10.01 o
  -7   2   3         14.81         23.40         7.40 o
  -6   2   3         61.18         71.14         8.06 o
  -5   2   3        522.81        530.53        16.72 o
  -4   2   3        382.26        376.43         9.33 o
  -3   2   3        176.50        171.71         4.57 o
  -2   2   3        255.95        246.37         6.17 o
  -1   2   3        428.06        409.10         7.73 o
   0   2   3         21.47         17.72         7.58 o
   1   2   3         36.51         29.17         5.41 o
   2   2   3       1646.64       1667.27        31.24 o
   3   2   3        671.10        668.28        15.08 o
   4   2   3         29.18         30.28         5.70 o
   5   2   3          4.38         -8.02         8.02 o
   6   2   3         17.72         31.73         8.34 o
   7   2   3         63.44         62.26        12.01 o
   8   2   3         16.20         38.21        13.34 o
   9   2   3          5.26         25.18        10.39 o
 -11   3   3         11.56         28.19        14.60 o
 -10   3   3          3.23          9.22        18.77 o
  -9   3   3         41.52         46.72        10.31 o
  -8   3   3         65.13         73.96        10.17 o
  -7   3   3         43.94         59.46         8.61 o
  -6   3   3         21.74         27.86         4.96 o
  -5   3   3         28.21         27.56         4.64 o
  -4   3   3        269.83        258.71         7.00 o
  -3   3   3        403.16        391.90         8.35 o
  -2   3   3        265.48        269.29         8.03 o
  -1   3   3        287.51        296.78         7.08 o
   0   3   3         46.56         39.52         4.44 o
   1   3   3        498.14        494.71        14.16 o
   2   3   3        109.91        109.57         6.48 o
   3   3   3        185.84        160.48        18.21 o
   4   3   3        145.01        137.84         7.88 o
   5   3   3         67.19         76.60        10.16 o
   6   3   3         36.50         33.54        10.02 o
   7   3   3         61.05         65.67        12.14 o
   8   3   3          3.04         -6.52        10.98 o
   9   3   3          3.16        -16.22        16.22 o
 -11   4   3          3.14         27.99        15.92 o
 -10   4   3          4.23         -3.29        10.76 o
  -9   4   3         17.21         34.72        16.31 o
  -8   4   3        152.73        163.48        10.69 o
  -7   4   3         64.00         62.03         7.45 o
  -6   4   3          3.93         -0.85         4.44 o
  -5   4   3         98.29         98.63         6.49 o
  -4   4   3        176.71        179.06         7.28 o
  -3   4   3        546.19        555.57         9.69 o
  -2   4   3         18.68         19.80         2.82 o
  -1   4   3         91.04         94.18         4.81 o
   0   4   3        968.85       1000.09        15.36 o
   1   4   3        246.35        218.23        14.47 o
   2   4   3        363.85        355.23        11.22 o
   3   4   3        228.68        231.40         9.09 o
   4   4   3        173.97        173.97         8.80 o
   5   4   3        409.17        409.39        13.57 o
   6   4   3         34.06         37.76        11.99 o
   7   4   3          3.40          0.04        15.41 o
   8   4   3          2.41          7.25        21.02 o
   9   4   3          9.09          8.07        23.85 o
 -10   5   3         35.95         48.22        10.54 o
  -9   5   3         36.10         46.80        15.63 o
  -8   5   3         35.18         42.20         9.94 o
  -7   5   3         31.84         24.74         6.50 o
  -6   5   3        146.78        149.19         9.29 o
  -5   5   3         23.21         16.45         8.16 o
  -4   5   3        326.13        321.16         7.43 o
  -3   5   3        125.48        125.48         5.03 o
  -2   5   3        481.09        506.96        11.35 o
  -1   5   3        350.49        352.88         8.74 o
   0   5   3        867.16        935.28        15.61 o
   1   5   3        682.96        725.28        12.24 o
   2   5   3        130.68        119.19         6.12 o
   3   5   3         69.43         65.90        13.31 o
   4   5   3         19.94         16.62         4.62 o
   5   5   3        183.15        184.21         9.38 o
   6   5   3         37.62          8.81        16.60 o
   7   5   3          7.85          0.43        11.03 o
   8   5   3          4.86          0.21        11.73 o
   9   5   3          0.06         -5.54        38.19 o
 -10   6   3          2.88         -3.07         9.87 o
  -9   6   3         77.92         72.48         9.62 o
  -8   6   3         24.63         12.04         6.25 o
  -7   6   3         26.02         23.95         6.50 o
  -6   6   3         74.49         77.11        10.25 o
  -5   6   3        581.31        580.06        12.89 o
  -4   6   3        131.46        136.60         5.14 o
  -3   6   3         57.92         63.24         4.78 o
  -2   6   3         72.06         79.75         5.98 o
  -1   6   3        317.30        329.53         9.08 o
   0   6   3        129.20        122.35         6.27 o
   1   6   3        105.25        112.09         5.75 o
   2   6   3        137.58        141.19         6.72 o
   3   6   3        115.21        114.66         7.40 o
   4   6   3          6.20          6.12         5.56 o
   5   6   3         35.85         33.79         5.41 o
   6   6   3         37.26         38.02        14.56 o
   7   6   3         10.48         11.13         8.74 o
   8   6   3          3.17          8.49        13.73 o
 -10   7   3          8.14         -3.14        12.31 o
  -9   7   3          1.55         13.86         8.19 o
  -8   7   3         32.30         30.84         7.08 o
  -7   7   3         21.09         20.45         6.05 o
  -6   7   3         85.34         87.05         7.53 o
  -5   7   3         11.44          7.66         9.84 o
  -4   7   3         13.22         15.38         4.41 o
  -3   7   3         45.37         46.81         6.22 o
  -2   7   3        128.13        129.71         5.71 o
  -1   7   3         43.70         47.97         9.09 o
   0   7   3        146.23        140.69         6.87 o
   1   7   3        168.79        167.14         6.75 o
   2   7   3          4.47          4.72         3.66 o
   3   7   3        264.05        266.84         9.62 o
   4   7   3        138.34        134.81         7.91 o
   5   7   3        167.93        155.78        23.14 o
   6   7   3         12.41          3.96         9.22 o
   7   7   3          0.23         13.95         8.53 o
   8   7   3          4.57          3.49        12.08 o
 -10   8   3          0.18        -19.17        19.17 o
  -9   8   3         13.84          6.38        10.95 o
  -8   8   3         58.47         58.87         8.25 o
  -7   8   3         14.52         15.81         7.11 o
  -6   8   3          6.03          0.34         4.57 o
  -5   8   3         59.75         75.72         7.45 o
  -4   8   3        105.51        113.22         5.62 o
  -3   8   3        126.25        125.27         9.15 o
  -2   8   3        177.54        179.71         6.94 o
  -1   8   3         39.89         37.77         5.74 o
   0   8   3        228.35        239.19         7.88 o
   1   8   3         98.66        111.63         6.26 o
   2   8   3         27.00         26.40         4.42 o
   3   8   3        105.28        119.05         7.20 o
   4   8   3        214.14        192.50        10.19 o
   5   8   3         67.48         54.82         8.34 o
   6   8   3          0.47          0.16         8.44 o
   7   8   3          4.52         -2.88         9.03 o
   8   8   3          3.13         27.38        12.81 o
  -9   9   3         18.43         12.21         8.03 o
  -8   9   3         48.78         48.87         9.27 o
  -7   9   3          1.21          4.27         5.63 o
  -6   9   3         19.83         15.96         5.41 o
  -5   9   3         25.67         19.20         8.65 o
  -4   9   3         17.41         21.74         7.93 o
  -3   9   3         13.49         12.25         5.45 o
  -2   9   3         30.99         34.69         4.51 o
  -1   9   3         79.84         77.98         6.84 o
   0   9   3          5.99          4.85         4.40 o
   1   9   3         10.24         10.90         5.45 o
   2   9   3         51.51         44.14         7.33 o
   3   9   3        116.65        121.56         7.62 o
   4   9   3          4.49          5.72         4.86 o
   5   9   3          6.12         -2.15        10.51 o
   6   9   3          1.93         -5.22        10.20 o
   7   9   3          5.54          6.08        13.92 o
   8   9   3          0.27        -26.28        26.28 o
  -9  10   3         22.29         18.78        23.76 o
  -8  10   3          5.15         -3.08         7.30 o
  -7  10   3          9.34         24.03         8.62 o
  -6  10   3         27.88         27.94         6.29 o
  -5  10   3         85.55         66.62         6.92 o
  -4  10   3          4.22          8.71         3.49 o
  -3  10   3         22.79         22.40         4.65 o
  -2  10   3         76.97         84.24         5.76 o
  -1  10   3        268.46        258.31        10.52 o
   0  10   3         33.32         40.77         6.31 o
   1  10   3         56.93         45.91         5.82 o
   2  10   3        245.37        237.80         9.16 o
   3  10   3         15.02         19.60         5.46 o
   4  10   3         30.71         22.09         5.40 o
   5  10   3         11.73         14.99         4.52 o
   6  10   3          3.48         10.19        11.98 o
   7  10   3          4.19         28.76        35.81 o
  -9  11   3          2.55         13.13        14.71 o
  -8  11   3          2.44          8.02         7.89 o
  -7  11   3          6.57         -1.19         6.23 o
  -6  11   3          5.60          3.66         5.43 o
  -5  11   3         23.09         30.59         9.81 o
  -4  11   3        109.21        105.46         6.20 o
  -3  11   3         30.81         32.53         4.91 o
  -2  11   3        133.30        134.69         7.23 o
  -1  11   3        171.40        172.97         7.96 o
   0  11   3         66.35         70.60         6.23 o
   1  11   3        120.68         98.75         8.99 o
   2  11   3        120.81        122.21         7.56 o
   3  11   3         33.66         34.25         6.58 o
   4  11   3          2.41          4.35         4.87 o
   5  11   3          6.43          9.30         8.61 o
   6  11   3          8.24          8.82        10.03 o
   7  11   3          6.84        -17.26        21.98 o
  -8  12   3          0.06         -1.67         8.22 o
  -7  12   3          1.32          1.44         7.39 o
  -6  12   3          3.45          6.18         8.03 o
  -5  12   3          3.03          7.95         5.04 o
  -4  12   3        120.87        116.80         7.12 o
  -3  12   3         58.81         75.62         6.91 o
  -2  12   3         52.98         52.54         4.98 o
  -1  12   3          1.04          5.62         4.99 o
   0  12   3        166.12        168.85         8.62 o
   1  12   3         13.59         12.27         5.22 o
   2  12   3         41.47         45.88         6.16 o
   3  12   3         10.54          5.50         5.56 o
   4  12   3          5.08          5.07         6.17 o
   5  12   3         11.14          8.69         9.32 o
   6  12   3          2.22          4.14        13.53 o
  -7  13   3          2.11         -9.26         9.26 o
  -6  13   3          5.06         11.30         8.96 o
  -5  13   3         14.93         15.49        10.80 o
  -4  13   3          3.20          7.21         5.45 o
  -3  13   3         17.66         18.65         6.10 o
  -2  13   3         20.70         23.03         5.79 o
  -1  13   3         14.08         15.58         5.17 o
   0  13   3         28.20         27.78         5.80 o
   1  13   3         11.81         23.15         6.56 o
   2  13   3         74.71         84.72         7.54 o
   3  13   3          7.35         14.35         5.78 o
   4  13   3          2.78         -5.86         6.83 o
   5  13   3          1.48         10.71        10.68 o
   6  13   3          5.15         39.71        19.03 o
  -7  14   3          0.19         19.01        29.24 o
  -6  14   3          5.61          7.50         6.22 o
  -5  14   3          9.02          2.60         5.73 o
  -4  14   3          2.85          7.85         4.96 o
  -3  14   3          1.97         12.36         5.61 o
  -2  14   3          2.07          2.07         5.21 o
  -1  14   3          4.21          5.43         5.01 o
   0  14   3          2.98          3.79         6.14 o
   1  14   3          1.22         -6.04         6.04 o
   2  14   3         32.43         24.79         9.93 o
   3  14   3         12.78         11.18         6.48 o
   4  14   3          7.20          7.19         9.59 o
   5  14   3          7.37         26.18        12.16 o
  -6  15   3          0.88          6.20        12.77 o
  -5  15   3          3.28          9.84         7.43 o
  -4  15   3          2.54         -1.68         5.57 o
  -3  15   3          6.23         -1.50         4.55 o
  -2  15   3          0.67         -6.26         6.26 o
  -1  15   3          7.85         16.51         6.10 o
   0  15   3         11.97         22.81         6.88 o
   1  15   3         12.16         19.99         6.07 o
   2  15   3          4.73          7.12         7.55 o
   3  15   3         22.57         32.07         9.90 o
   4  15   3         12.05          4.91        15.95 o
  -5  16   3          1.95          0.65        14.15 o
  -4  16   3          5.34         16.37        13.19 o
  -3  16   3         13.74         26.13         8.75 o
  -2  16   3          4.35         -5.12         5.96 o
  -1  16   3          5.93          5.92         9.43 o
   0  16   3          5.25         14.85         7.53 o
   1  16   3          3.25         22.92         9.46 o
   2  16   3         14.99          7.26         7.61 o
   3  16   3          8.06         -7.19        10.09 o
  -3  17   3          4.55         21.65        16.93 o
  -2  17   3         11.15         19.86        12.85 o
  -1  17   3          3.10          1.30         8.76 o
   0  17   3          5.01          0.53         8.45 o
   1  17   3          0.87          1.14        10.99 o
  -4 -16   4          7.33         15.45        29.58 o
  -3 -16   4          5.72          3.04        22.97 o
  -2 -16   4          5.10         29.86        34.35 o
  -1 -16   4          6.51         -7.37        12.55 o
   0 -16   4          5.03         15.00        36.64 o
  -6 -15   4          0.39         14.36        17.98 o
  -5 -15   4          0.76        -14.00        32.24 o
  -4 -15   4          0.82        -10.30        16.43 o
  -3 -15   4         12.21          2.35        21.21 o
  -2 -15   4          5.99          1.01         9.56 o
  -1 -15   4          1.62         -1.20        17.89 o
   0 -15   4          3.76        -10.66        12.34 o
   1 -15   4         16.44        -16.17        22.01 o
   2 -15   4          9.53         34.73        37.20 o
  -7 -14   4          1.94        -18.25        18.25 o
  -6 -14   4          4.33         -0.52        15.15 o
  -5 -14   4          9.20         -4.88        10.68 o
  -4 -14   4          5.10         40.84        15.53 o
  -3 -14   4          5.32        -11.29        11.29 o
  -2 -14   4          2.58          5.73        11.29 o
  -1 -14   4          4.57          7.81        10.41 o
   0 -14   4          2.18        -10.99        10.99 o
   1 -14   4          0.77        -14.99        19.11 o
   2 -14   4          2.14        -21.67        21.67 o
  -7 -13   4          3.30          0.35        22.88 o
  -6 -13   4          3.82         17.40        12.55 o
  -5 -13   4         27.08         30.47         9.17 o
  -4 -13   4         32.76         18.83         7.39 o
  -3 -13   4          6.37          5.78         6.31 o
  -2 -13   4         12.02          5.18         9.17 o
  -1 -13   4          4.68         16.68        11.53 o
   0 -13   4          7.86          6.47        12.12 o
   1 -13   4          5.48        -17.85        17.85 o
   2 -13   4         12.79         46.44        21.42 o
   3 -13   4          2.88         -0.44        22.77 o
   4 -13   4          3.13         38.04        27.24 o
  -8 -12   4          1.46         -3.93        22.38 o
  -7 -12   4          9.84         21.26         9.82 o
  -6 -12   4         17.86          4.65        16.39 o
  -5 -12   4          9.68         10.42        12.48 o
  -4 -12   4          1.97         -3.33         6.60 o
  -3 -12   4         17.83         22.57         7.02 o
  -2 -12   4         27.21         27.72         6.30 o
  -1 -12   4          9.49         13.84        10.53 o
   0 -12   4          2.19          6.19        17.16 o
   1 -12   4         40.98         71.12        19.15 o
   2 -12   4          2.02         11.61        16.46 o
   3 -12   4         13.59         18.44        14.33 o
   4 -12   4          0.41        -22.52        22.52 o
   5 -12   4          9.22         -6.15        35.94 o
  -9 -11   4          4.65        -18.80        18.80 o
  -8 -11   4         22.91         42.36        14.14 o
  -7 -11   4          5.04         23.33        11.13 o
  -6 -11   4          4.24         14.65        15.26 o
  -5 -11   4         41.76         44.89        10.44 o
  -4 -11   4         46.40         46.97        15.80 o
  -3 -11   4        254.78        254.88        14.11 o
  -2 -11   4        105.15        115.48         8.36 o
  -1 -11   4        141.67        138.71         6.92 o
   0 -11   4          0.21        -10.41        10.41 o
   1 -11   4          7.27         17.21        16.31 o
   2 -11   4          6.23         11.75        12.87 o
   3 -11   4          2.42         -7.89        14.61 o
   4 -11   4          3.34         24.81        19.25 o
   5 -11   4          2.10         24.14        22.70 o
  -9 -10   4          0.55         12.35        22.50 o
  -8 -10   4          9.52          3.50        10.44 o
  -7 -10   4          8.68          3.43        26.41 o
  -6 -10   4         18.71         14.78         9.53 o
  -5 -10   4         25.52         11.06         8.75 o
  -4 -10   4         41.13         47.93        17.04 o
  -3 -10   4         36.64         48.39        10.70 o
  -2 -10   4        157.38        151.01         8.46 o
  -1 -10   4        176.09        168.32         9.47 o
   0 -10   4          4.03         -5.01        10.35 o
   1 -10   4        115.77        116.06        19.31 o
   2 -10   4         65.14         71.54        15.99 o
   3 -10   4        146.89        124.10        23.19 o
   4 -10   4          6.05         10.35        19.42 o
   5 -10   4          0.27         27.29        21.79 o
   6 -10   4          4.71         15.87        34.32 o
  -9  -9   4         18.68          5.64         9.96 o
  -8  -9   4         18.76         44.33        11.68 o
  -7  -9   4          0.81         -4.10         9.28 o
  -6  -9   4          1.67         10.22         8.29 o
  -5  -9   4          0.30          9.94         6.84 o
  -4  -9   4         40.22         32.29         6.68 o
  -3  -9   4          7.94         15.98         5.29 o
  -2  -9   4          1.70         -4.18         4.80 o
  -1  -9   4        117.47        121.41        13.59 o
   0  -9   4         40.88         45.97        11.42 o
   1  -9   4          0.01        -10.29        13.68 o
   2  -9   4          4.76          5.48        11.76 o
   3  -9   4         81.12         61.57        19.53 o
   4  -9   4         41.47         78.37        22.51 o
   5  -9   4         17.13        -17.81        19.73 o
   6  -9   4         16.04         30.57        24.64 o
 -10  -8   4          1.28         -5.74         9.56 o
  -9  -8   4          9.68          3.04        13.06 o
  -8  -8   4         65.82         45.61        11.51 o
  -7  -8   4        145.85        155.33        19.01 o
  -6  -8   4         17.30         11.94        11.78 o
  -5  -8   4          6.07          6.89        10.80 o
  -4  -8   4         16.42         13.60         5.70 o
  -3  -8   4         21.12         21.58         5.36 o
  -2  -8   4         99.30        108.26        10.66 o
  -1  -8   4        130.33        132.08         6.41 o
   0  -8   4        184.83        184.09        16.66 o
   1  -8   4          8.70         17.66        13.85 o
   2  -8   4         36.92         39.62        15.23 o
   3  -8   4        108.75        101.55        17.51 o
   4  -8   4        202.22        195.78        25.60 o
   5  -8   4         32.92         24.57         6.27 o
   6  -8   4          0.66          5.81        13.37 o
   7  -8   4          7.13         21.91        25.64 o
 -10  -7   4         12.23         -6.51        11.23 o
  -9  -7   4         25.69         16.23        10.76 o
  -8  -7   4          2.51         16.47         8.52 o
  -7  -7   4        133.28        130.59        12.56 o
  -6  -7   4        111.23        116.49        10.39 o
  -5  -7   4         12.92          8.65         6.47 o
  -4  -7   4          9.23          1.83         4.58 o
  -3  -7   4         83.98         73.86         6.27 o
  -2  -7   4        256.70        267.43        10.92 o
  -1  -7   4        179.28        198.83         7.64 o
   0  -7   4        199.85        193.56         7.17 o
   1  -7   4          3.66         -1.56         9.68 o
   2  -7   4         15.82         26.05        15.45 o
   3  -7   4        167.31        152.42         6.33 o
   4  -7   4         10.88         -0.96        11.39 o
   5  -7   4          2.79          2.83         7.56 o
   6  -7   4         25.88         14.97         5.57 o
   7  -7   4          7.62         -1.73         7.97 o
   8  -7   4          1.54          1.27        18.71 o
 -10  -6   4         10.34          6.87        11.29 o
  -9  -6   4         17.01         13.06         8.91 o
  -8  -6   4          6.10         10.15         9.76 o
  -7  -6   4         16.11         22.11         8.11 o
  -6  -6   4          5.59          4.35         6.76 o
  -5  -6   4        110.20        103.47         5.49 o
  -4  -6   4         97.10        100.77         4.99 o
  -3  -6   4          1.39         -1.03         3.02 o
  -2  -6   4        113.47        125.06         5.91 o
  -1  -6   4        555.61        598.87        11.49 o
   0  -6   4        136.99        138.90         6.56 o
   1  -6   4          1.57         -1.39         3.05 o
   2  -6   4         19.43         22.91         4.33 o
   3  -6   4         20.76         20.96         4.44 o
   4  -6   4         42.93         44.79         5.68 o
   5  -6   4         36.62         35.67         8.49 o
   6  -6   4          5.31          0.37         8.07 o
   7  -6   4         10.09         12.74        16.08 o
   8  -6   4          1.39          8.94         9.15 o
 -11  -5   4          5.66         40.16        18.78 o
 -10  -5   4         18.39         19.24        10.27 o
  -9  -5   4         41.10         35.62        10.68 o
  -8  -5   4         35.05         42.45         9.64 o
  -7  -5   4         81.12         83.77        14.02 o
  -6  -5   4        532.89        552.82        12.21 o
  -5  -5   4        129.26        136.07         6.25 o
  -4  -5   4        143.21        144.56         5.36 o
  -3  -5   4        231.68        233.73         6.90 o
  -2  -5   4        538.62        544.63        10.41 o
  -1  -5   4        332.60        332.93         9.21 o
   0  -5   4          2.17          0.12         3.99 o
   1  -5   4         21.85         16.32         8.08 o
   2  -5   4         53.68         51.00         6.12 o
   3  -5   4         72.10         67.39         5.54 o
   4  -5   4         73.99         69.21         7.00 o
   5  -5   4         23.89         17.53         6.14 o
   6  -5   4         12.29         17.97         6.18 o
   7  -5   4         11.17         12.72         7.41 o
   8  -5   4          3.10         22.32        16.83 o
 -11  -4   4          5.81         -5.17         9.93 o
 -10  -4   4          2.59         -0.81         9.48 o
  -9  -4   4          7.33          3.80         9.35 o
  -8  -4   4         64.76         56.39         5.75 o
  -7  -4   4        431.27        416.83        17.22 o
  -6  -4   4         16.24         16.76         7.97 o
  -5  -4   4         81.37         88.57         5.29 o
  -4  -4   4         94.33         98.98         6.29 o
  -3  -4   4        255.60        245.51         6.52 o
  -2  -4   4         25.07         27.61         3.45 o
  -1  -4   4        110.30        111.81         6.43 o
   0  -4   4        231.89        240.80         9.39 o
   1  -4   4        395.09        408.01        12.53 o
   2  -4   4         27.81         32.02         5.01 o
   3  -4   4        127.62        121.91         7.93 o
   4  -4   4        564.42        559.29        15.21 o
   5  -4   4        523.46        489.65        15.02 o
   6  -4   4         29.05         25.00         7.48 o
   7  -4   4          0.16          6.79         9.54 o
   8  -4   4          5.47         -0.85        10.38 o
 -11  -3   4          7.44         -1.14         8.25 o
 -10  -3   4          7.31         12.03         9.40 o
  -9  -3   4         37.81         40.07         7.60 o
  -8  -3   4         69.03         72.96         6.40 o
  -7  -3   4         22.95         32.24         5.02 o
  -6  -3   4         32.77         34.20         4.61 o
  -5  -3   4        151.05        135.78         9.50 o
  -4  -3   4        146.71        140.54         6.00 o
  -3  -3   4        100.72        104.31         5.84 o
  -2  -3   4         50.49         53.40         3.74 o
  -1  -3   4        616.39        598.21        12.86 o
   0  -3   4         27.38         24.19         5.08 o
   1  -3   4        130.17        137.74         9.38 o
   2  -3   4        127.48        119.34         6.60 o
   3  -3   4        592.22        615.25        15.03 o
   4  -3   4         17.62         12.63         6.82 o
   5  -3   4         93.38         88.66         7.87 o
   6  -3   4         23.29         19.91         7.68 o
   7  -3   4         17.98         29.01         8.79 o
   8  -3   4          4.00         -0.41         8.55 o
 -11  -2   4          3.21          8.67        10.85 o
 -10  -2   4         19.04         13.03         5.72 o
  -9  -2   4         30.89         41.96         9.50 o
  -8  -2   4         16.44         15.79         9.91 o
  -7  -2   4         31.25         28.72         5.34 o
  -6  -2   4         53.80         60.03         5.42 o
  -5  -2   4         56.64         60.78         4.78 o
  -4  -2   4        258.95        262.41         8.60 o
  -3  -2   4        303.57        293.69         8.29 o
  -2  -2   4        490.69        476.65         9.88 o
  -1  -2   4        286.24        282.20         8.31 o
   0  -2   4        464.36        462.10        11.71 o
   1  -2   4        468.31        503.76        15.16 o
   2  -2   4        202.06        198.65        10.36 o
   3  -2   4        911.35        902.82        29.34 o
   4  -2   4         76.98         91.46        11.39 o
   5  -2   4         34.58         41.18         7.66 o
   6  -2   4         33.78          6.57         7.64 o
   7  -2   4         12.96         -5.66        13.21 o
   8  -2   4         12.34          8.62        10.05 o
 -11  -1   4          0.16          3.07         6.88 o
 -10  -1   4         21.47         18.55         7.77 o
  -9  -1   4         30.31         31.93         6.89 o
  -8  -1   4         34.31         36.40         6.13 o
  -7  -1   4         46.95         54.63        11.95 o
  -6  -1   4         51.74         47.31         4.83 o
  -5  -1   4         14.57         24.85        11.34 o
  -4  -1   4       1680.22       1711.80        26.84 o
  -3  -1   4       1773.94       1800.44        94.18 o
  -2  -1   4        931.23        927.21        14.34 o
  -1  -1   4          0.80         -2.12         9.66 o
   0  -1   4        439.52        439.79        13.47 o
   1  -1   4        519.93        559.08        16.40 o
   2  -1   4         79.67         89.90         6.31 o
   3  -1   4        107.14        121.05        12.00 o
   4  -1   4         22.55         15.63         7.28 o
   5  -1   4         27.54         15.30         6.78 o
   6  -1   4         11.75          1.81         6.65 o
   7  -1   4          7.42         -1.70         9.89 o
   8  -1   4         14.80         54.00        13.25 o
   9  -1   4          0.17         13.54        22.47 o
 -11   0   4          0.18         -7.59         7.59 o
 -10   0   4          2.21          6.07        10.86 o
  -9   0   4          0.72         -3.01         6.19 o
  -8   0   4          6.39          6.73         5.14 o
  -7   0   4         31.93         33.88         5.44 o
  -6   0   4          5.61          5.16         4.20 o
  -5   0   4          8.75         12.59         4.06 o
  -4   0   4         38.10         26.79         5.54 o
  -3   0   4          0.01         -5.08         5.08 o
  -2   0   4         16.32         14.64         5.19 o
  -1   0   4         28.74         24.19         4.45 o
   0   0   4         12.60          7.37         6.92 o
   1   0   4        107.69        112.05         7.80 o
   2   0   4         19.49         16.30         6.28 o
   3   0   4         51.82         60.89         6.47 o
   4   0   4         24.58         19.65         7.72 o
   5   0   4         15.92          8.93         8.49 o
   6   0   4         19.52         20.98        14.69 o
   7   0   4          0.53         17.29        10.03 o
   8   0   4          8.48          1.98        13.50 o
   9   0   4          0.24          9.58        21.01 o
 -11   1   4          0.16        -10.51        10.51 o
 -10   1   4         21.43         24.45         8.37 o
  -9   1   4         30.33         24.59         6.92 o
  -8   1   4         34.33         30.37        12.78 o
  -7   1   4         47.12         65.37        12.26 o
  -6   1   4         51.88         55.82         7.97 o
  -5   1   4         14.49         17.02         6.16 o
  -4   1   4       1680.96       1699.62        44.44 o
  -3   1   4       1775.26       1789.59        56.91 o
  -2   1   4        931.49        937.85        14.77 o
  -1   1   4          0.78          1.07         8.81 o
   0   1   4        439.19        408.78        15.52 o
   1   1   4        519.52        550.96        19.20 o
   2   1   4         80.01         90.36         6.56 o
   3   1   4        107.10        115.81         7.87 o
   4   1   4         22.51         28.86         5.01 o
   5   1   4         27.59         27.26        11.92 o
   6   1   4         11.69         18.56        15.77 o
   7   1   4          7.42         22.95         9.59 o
   8   1   4         14.85          8.28        10.43 o
   9   1   4          0.17         22.61        21.01 o
 -11   2   4          3.21         -2.00        17.67 o
 -10   2   4         19.05         -5.49        10.93 o
  -9   2   4         30.97         37.16        15.57 o
  -8   2   4         16.46         18.94        13.02 o
  -7   2   4         31.26         46.30        10.34 o
  -6   2   4         53.82         57.09         6.09 o
  -5   2   4         56.80         65.79         5.28 o
  -4   2   4        259.15        252.90         6.77 o
  -3   2   4        303.78        303.29         6.01 o
  -2   2   4        490.99        479.09        10.27 o
  -1   2   4        286.93        272.43        10.64 o
   0   2   4        465.18        431.75        13.66 o
   1   2   4        468.76        458.54        17.12 o
   2   2   4        202.14        202.61         9.16 o
   3   2   4        910.77        906.48        19.28 o
   4   2   4         77.06         67.57         8.24 o
   5   2   4         34.53         40.40        10.71 o
   6   2   4         33.86         31.03        10.47 o
   7   2   4         13.00         26.58        20.80 o
   8   2   4         12.33          9.76        15.17 o
 -11   3   4          7.44         23.37        14.80 o
 -10   3   4          7.29         -3.90         8.66 o
  -9   3   4         37.77         41.02         9.13 o
  -8   3   4         68.91         81.39         9.47 o
  -7   3   4         22.88         12.61        10.54 o
  -6   3   4         32.79         38.10         5.78 o
  -5   3   4        151.02        146.58        18.63 o
  -4   3   4        146.76        146.71         5.04 o
  -3   3   4        100.41        104.64         5.60 o
  -2   3   4         50.59         50.24         4.08 o
  -1   3   4        616.56        618.15        13.12 o
   0   3   4         27.36         27.44         6.17 o
   1   3   4        129.87        125.67        13.60 o
   2   3   4        127.48        124.33         7.48 o
   3   3   4        592.43        634.91        16.07 o
   4   3   4         17.66          5.24         5.84 o
   5   3   4         93.41         85.68         9.26 o
   6   3   4         23.29         22.43        19.99 o
   7   3   4         18.02         41.50        11.72 o
   8   3   4          4.00          6.27         9.48 o
 -11   4   4          5.78          9.80        11.81 o
 -10   4   4          2.59         12.08         9.59 o
  -9   4   4          7.32         -4.35         6.97 o
  -8   4   4         64.78         56.42         7.27 o
  -7   4   4        431.54        435.28        21.17 o
  -6   4   4         16.23         12.68         4.64 o
  -5   4   4         81.47         83.82        11.32 o
  -4   4   4         94.29         90.93         4.47 o
  -3   4   4        255.68        251.51         6.83 o
  -2   4   4         25.12         22.97         3.58 o
  -1   4   4        110.48        120.48         5.61 o
   0   4   4        231.64        218.74        11.42 o
   1   4   4        394.69        393.68        14.34 o
   2   4   4         27.76         26.12         5.10 o
   3   4   4        127.67        115.97         7.89 o
   4   4   4        564.24        574.01        18.91 o
   5   4   4        523.30        502.97        16.13 o
   6   4   4         29.06         37.68        16.48 o
   7   4   4          0.17         16.03        11.68 o
   8   4   4          5.48         -0.93        17.05 o
 -11   5   4          5.66         -4.13        13.63 o
 -10   5   4         18.31         19.30         7.55 o
  -9   5   4         41.13         29.74         7.26 o
  -8   5   4         34.97         42.99         6.98 o
  -7   5   4         81.13         99.22        14.12 o
  -6   5   4        532.83        556.16        14.75 o
  -5   5   4        129.10        131.64         7.80 o
  -4   5   4        142.93        142.91         6.83 o
  -3   5   4        231.50        225.27         7.17 o
  -2   5   4        538.97        542.45        11.00 o
  -1   5   4        332.86        356.52        10.61 o
   0   5   4          2.14          1.40         4.36 o
   1   5   4         21.85         15.17         6.66 o
   2   5   4         53.73         54.67         5.66 o
   3   5   4         72.18         82.92         8.77 o
   4   5   4         73.83         60.48         6.99 o
   5   5   4         23.82         32.52         8.74 o
   6   5   4         12.27         -0.33        13.83 o
   7   5   4         11.19         21.64        10.52 o
   8   5   4          3.12         14.34        15.30 o
 -10   6   4         10.36         12.50         9.26 o
  -9   6   4         16.96         43.06        17.85 o
  -8   6   4          6.09         14.66         6.87 o
  -7   6   4         16.13         14.31        15.08 o
  -6   6   4          5.58         13.31         5.17 o
  -5   6   4        110.14        111.86         7.60 o
  -4   6   4         97.09         95.61         5.67 o
  -3   6   4          1.38         -1.56         3.71 o
  -2   6   4        113.18        108.42         6.09 o
  -1   6   4        555.34        605.56        12.73 o
   0   6   4        137.28        145.09         7.40 o
   1   6   4          1.57          0.67         4.63 o
   2   6   4         19.34         19.48         4.60 o
   3   6   4         20.72         20.75         5.58 o
   4   6   4         42.96         42.68         6.84 o
   5   6   4         36.70         41.77         7.35 o
   6   6   4          5.32         16.72        11.10 o
   7   6   4         10.04         11.35        10.48 o
   8   6   4          1.38          2.47        15.77 o
 -10   7   4         12.28         13.31        22.91 o
  -9   7   4         25.70         19.81         8.34 o
  -8   7   4          2.52         -0.72        10.87 o
  -7   7   4        133.44        132.71         8.72 o
  -6   7   4        111.34        127.55         7.58 o
  -5   7   4         12.87         11.51         3.61 o
  -4   7   4          9.23          2.33         4.62 o
  -3   7   4         84.02         84.38         5.90 o
  -2   7   4        256.69        269.47         8.89 o
  -1   7   4        179.11        206.20         8.48 o
   0   7   4        199.62        202.83         9.94 o
   1   7   4          3.65          6.01         4.57 o
   2   7   4         15.87         14.11         5.94 o
   3   7   4        167.21        168.73         8.55 o
   4   7   4         10.91          0.91         7.04 o
   5   7   4          2.81         12.22         5.25 o
   6   7   4         25.81         23.68        10.32 o
   7   7   4          7.61         -3.59         9.36 o
   8   7   4          1.54         26.16        25.26 o
 -10   8   4          1.28         16.12        15.21 o
  -9   8   4          9.67         19.30         8.39 o
  -8   8   4         65.83         43.41         7.58 o
  -7   8   4        145.78        145.36         9.74 o
  -6   8   4         17.30         25.52         6.83 o
  -5   8   4          6.05         -0.86         5.88 o
  -4   8   4         16.38         16.48         3.77 o
  -3   8   4         21.07         23.19         5.80 o
  -2   8   4         99.24         98.43         6.58 o
  -1   8   4        130.35        133.13         9.59 o
   0   8   4        184.92        178.85         8.58 o
   1   8   4          8.80         10.04         4.41 o
   2   8   4         37.04         46.77         8.87 o
   3   8   4        108.86        125.26        11.95 o
   4   8   4        202.42        197.97        12.27 o
   5   8   4         32.95         27.08         8.42 o
   6   8   4          0.66        -10.42        10.42 o
   7   8   4          7.13          2.80        12.82 o
  -9   9   4         18.73         11.25         9.15 o
  -8   9   4         18.78         22.56         7.67 o
  -7   9   4          0.81         13.91         6.37 o
  -6   9   4          1.64          1.02         6.45 o
  -5   9   4          0.30         10.05         6.65 o
  -4   9   4         40.21         42.67         4.53 o
  -3   9   4          7.97         13.88         5.50 o
  -2   9   4          1.66          4.01         5.37 o
  -1   9   4        117.40        117.83         7.78 o
   0   9   4         40.87         40.13         5.10 o
   1   9   4          0.01         -4.11         4.11 o
   2   9   4          4.75         -4.52         4.52 o
   3   9   4         81.08         73.11         9.84 o
   4   9   4         41.36         39.74         8.82 o
   5   9   4         17.12         22.79         6.05 o
   6   9   4         16.07         17.30        13.64 o
   7   9   4         17.51         19.05        17.19 o
  -9  10   4          0.55         18.47         9.36 o
  -8  10   4          9.49          2.72         7.17 o
  -7  10   4          8.69          1.62         5.85 o
  -6  10   4         18.68         18.52         5.36 o
  -5  10   4         25.45         36.44         7.71 o
  -4  10   4         41.10         50.57         5.15 o
  -3  10   4         36.63         37.57         6.19 o
  -2  10   4        157.16        167.95        14.08 o
  -1  10   4        176.06        181.76         9.08 o
   0  10   4          4.03         -0.29         5.08 o
   1  10   4        115.85        107.57         7.12 o
   2  10   4         65.23         60.79         9.30 o
   3  10   4        146.92        130.01         8.42 o
   4  10   4          6.08          5.90         7.63 o
   5  10   4          0.27          3.60        10.72 o
   6  10   4          4.69         17.26        12.86 o
   7  10   4         10.43          4.69        19.78 o
  -9  11   4          4.64          5.13        16.51 o
  -8  11   4         22.88         23.24         7.18 o
  -7  11   4          5.04          6.47         6.39 o
  -6  11   4          4.24          9.86         5.36 o
  -5  11   4         41.65         49.21         7.99 o
  -4  11   4         46.30         41.35         5.36 o
  -3  11   4        254.89        238.40        11.72 o
  -2  11   4        105.09        104.38         8.52 o
  -1  11   4        141.57        145.53         7.82 o
   0  11   4          0.21          8.35         4.87 o
   1  11   4          7.26         13.76         5.26 o
   2  11   4          6.19          7.10         5.15 o
   3  11   4          2.45          2.02         5.35 o
   4  11   4          3.32         16.99         8.40 o
   5  11   4          2.11         -1.99         7.25 o
   6  11   4          1.00          2.46        20.28 o
  -8  12   4          1.47          6.37        10.98 o
  -7  12   4          9.85         10.59         7.07 o
  -6  12   4         17.87         16.85         7.71 o
  -5  12   4          9.67         16.53         6.99 o
  -4  12   4          1.96         23.40        10.50 o
  -3  12   4         17.80          5.38         6.71 o
  -2  12   4         27.14         37.03         7.24 o
  -1  12   4          9.44          7.60         4.90 o
   0  12   4          2.19         -2.31         5.96 o
   1  12   4         40.94         42.83         5.83 o
   2  12   4          2.00         -1.42         6.00 o
   3  12   4         13.59         20.07         6.40 o
   4  12   4          0.40         -3.11         7.24 o
   5  12   4          9.20          9.76         9.80 o
   6  12   4          1.72          2.44        26.76 o
  -7  13   4          3.31         -0.95         9.07 o
  -6  13   4          3.82          6.85        11.86 o
  -5  13   4         27.16         26.80         8.70 o
  -4  13   4         32.80         33.84         8.61 o
  -3  13   4          6.42          8.13         7.00 o
  -2  13   4         12.04         16.73         5.59 o
  -1  13   4          4.70          4.33         8.48 o
   0  13   4          7.86         14.02         5.57 o
   1  13   4          5.47          2.53         8.51 o
   2  13   4         12.73         24.68         7.45 o
   3  13   4          2.89         13.32         8.68 o
   4  13   4          3.12         -4.53         7.30 o
   5  13   4          2.68         27.55        19.50 o
  -7  14   4          1.94         -1.02         9.35 o
  -6  14   4          4.33          1.76         8.45 o
  -5  14   4          9.21         11.04        13.03 o
  -4  14   4          5.11         10.48         7.45 o
  -3  14   4          5.33         -4.96         5.54 o
  -2  14   4          2.58          2.90         5.63 o
  -1  14   4          4.61          3.81         7.21 o
   0  14   4          2.18          1.44         6.06 o
   1  14   4          0.77         -2.12         7.23 o
   2  14   4          2.13          5.56        10.12 o
   3  14   4         43.67         45.63         8.37 o
   4  14   4          9.64          2.55        10.91 o
  -6  15   4          0.40         -9.42         9.87 o
  -5  15   4          0.77         10.73         8.28 o
  -4  15   4          0.81         -2.60         6.09 o
  -3  15   4         12.18         10.50         7.78 o
  -2  15   4          6.02         18.18         6.82 o
  -1  15   4          1.63          1.97         5.78 o
   0  15   4          3.75          6.08         7.57 o
   1  15   4         16.43         29.30        11.57 o
   2  15   4          9.53         19.19         7.23 o
   3  15   4         14.12         28.18        10.32 o
  -4  16   4          7.32         -2.11        16.80 o
  -3  16   4          5.72          5.50        13.15 o
  -2  16   4          5.10         -0.02         7.11 o
  -1  16   4          6.53          0.58         7.47 o
   0  16   4          5.01         11.53         7.67 o
   1  16   4         15.90         21.34         8.29 o
   2  16   4          4.12         -3.48         8.95 o
  -2  17   4          3.89          7.18        13.35 o
  -1  17   4          2.31         -1.87         8.13 o
  -4 -16   5          9.32         15.36        21.07 o
  -3 -16   5          3.73         -1.18        36.45 o
  -2 -16   5          3.11        -32.14        32.14 o
  -1 -16   5          1.25         -6.04        37.40 o
  -5 -15   5          0.04         -6.47        10.55 o
  -4 -15   5          6.55         -0.04        11.74 o
  -3 -15   5          0.19          7.61        12.21 o
  -2 -15   5         13.79         11.76        21.27 o
  -1 -15   5         10.16         13.47        13.09 o
   0 -15   5          8.38        -16.05        16.05 o
   1 -15   5         10.39         15.14        30.23 o
  -6 -14   5          0.62         -5.59        36.59 o
  -5 -14   5          2.83         -4.75        11.56 o
  -4 -14   5          0.63         21.25        17.49 o
  -3 -14   5          2.34          8.74        15.88 o
  -2 -14   5          1.86        -11.16        20.46 o
  -1 -14   5          7.48         28.03        24.32 o
   0 -14   5         15.22          7.52        21.77 o
   1 -14   5          0.53        -13.96        15.26 o
   2 -14   5          2.08         24.73        16.62 o
  -7 -13   5          4.03          8.10        12.13 o
  -6 -13   5          1.59          4.76        11.57 o
  -5 -13   5         15.10          9.90         9.90 o
  -4 -13   5         12.45          5.61        10.25 o
  -3 -13   5          2.55         11.59         6.76 o
  -2 -13   5         29.52         35.15         6.94 o
  -1 -13   5         49.61         22.36        10.45 o
   0 -13   5          4.17        -14.72        14.72 o
   1 -13   5          1.40        -21.21        21.21 o
   2 -13   5          1.69        -12.06        22.62 o
   3 -13   5          1.71         -6.09        23.38 o
  -8 -12   5          3.51          6.58        15.98 o
  -7 -12   5          8.19          0.33        11.83 o
  -6 -12   5         28.98         40.98        11.64 o
  -5 -12   5         42.22         41.59         9.09 o
  -4 -12   5         35.87         25.57         7.11 o
  -3 -12   5         86.52         75.28         7.78 o
  -2 -12   5         15.79         11.22         5.53 o
  -1 -12   5          6.82         24.73        11.40 o
   0 -12   5         16.57          3.40        16.42 o
   1 -12   5          8.00         19.25        17.08 o
   2 -12   5         28.27         16.66        20.17 o
   3 -12   5          2.53         -6.27        14.17 o
   4 -12   5          4.79          6.57        22.23 o
  -9 -11   5          6.65         -8.42        26.84 o
  -8 -11   5          0.16        -14.58        19.80 o
  -7 -11   5          4.73         10.50         8.26 o
  -6 -11   5          0.72         -9.60         9.60 o
  -5 -11   5         21.79         21.15         7.17 o
  -4 -11   5          6.94          3.51        13.89 o
  -3 -11   5        111.69        120.14         9.17 o
  -2 -11   5         99.51         84.37        14.42 o
  -1 -11   5         17.94         27.74        24.16 o
   0 -11   5          7.59         10.20        13.60 o
   1 -11   5          9.74         11.10        12.04 o
   2 -11   5          0.51         15.31        16.96 o
   3 -11   5         17.25         24.48        19.99 o
   4 -11   5          2.60         -5.00        15.08 o
   5 -11   5          5.86         -8.54        20.03 o
  -9 -10   5          5.15         -6.78        18.23 o
  -8 -10   5          6.89          6.47        14.37 o
  -7 -10   5          6.98         13.47        15.41 o
  -6 -10   5          0.06         13.43         9.48 o
  -5 -10   5         32.31         22.97         6.71 o
  -4 -10   5         30.97         23.64         6.61 o
  -3 -10   5        134.38        118.28         8.26 o
  -2 -10   5        147.98        149.49         8.41 o
  -1 -10   5         60.12         59.94         5.49 o
   0 -10   5          8.36         22.52        11.28 o
   1 -10   5         25.64         19.62        15.56 o
   2 -10   5        142.26        107.80        18.31 o
   3 -10   5         13.48         10.79        19.66 o
   4 -10   5          5.96          7.89        15.26 o
   5 -10   5          2.59         -4.65        21.39 o
  -9  -9   5         28.76         30.18        12.04 o
  -8  -9   5         47.06         32.94        16.54 o
  -7  -9   5          5.53         -0.41         9.32 o
  -6  -9   5         13.33          9.98         8.17 o
  -5  -9   5         11.99          6.42         5.77 o
  -4  -9   5          8.54          6.17         5.42 o
  -3  -9   5         20.05         13.76         6.68 o
  -2  -9   5         55.14         54.65         8.16 o
  -1  -9   5         32.14         29.50         5.32 o
   0  -9   5         11.47         23.68        13.56 o
   1  -9   5        103.58        110.26        18.82 o
   2  -9   5         39.50         44.30        16.26 o
   3  -9   5          6.54         10.85        18.15 o
   4  -9   5         44.60         74.06        18.97 o
   5  -9   5          0.32        -21.83        21.83 o
   6  -9   5          4.58         33.38        25.76 o
 -10  -8   5          0.23         -1.45        10.33 o
  -9  -8   5          0.23          0.52        10.15 o
  -8  -8   5         26.14         20.24        10.26 o
  -7  -8   5        111.56        140.07        13.06 o
  -6  -8   5         12.07         21.53         8.49 o
  -5  -8   5         44.88         54.31         8.57 o
  -4  -8   5         14.83         14.93         5.52 o
  -3  -8   5          3.76          5.97         5.99 o
  -2  -8   5          1.24          0.85         4.39 o
  -1  -8   5          1.46        -11.13        11.13 o
   0  -8   5         11.54         -1.29         8.36 o
   1  -8   5        290.02        277.95        22.45 o
   2  -8   5        167.64        166.26        22.49 o
   4  -8   5         49.86         42.25         6.17 o
   5  -8   5         17.17          4.88         5.24 o
   6  -8   5          1.29          6.24         6.21 o
   7  -8   5          3.69         -3.96        15.08 o
 -10  -7   5          7.59          3.40        11.51 o
  -9  -7   5         10.85         29.23        11.61 o
  -8  -7   5         22.24         43.75        10.30 o
  -7  -7   5         28.80         29.55         8.04 o
  -6  -7   5        188.86        191.55        11.86 o
  -5  -7   5         29.48         35.21         5.07 o
  -4  -7   5        135.79        130.90         6.37 o
  -3  -7   5         92.34         84.73         5.54 o
  -2  -7   5         77.09         66.52         5.03 o
  -1  -7   5          2.12          6.09         3.47 o
   0  -7   5        127.05        109.76         6.75 o
   1  -7   5        196.86        196.16         8.27 o
   2  -7   5         53.83         54.56         5.02 o
   3  -7   5        116.34        103.69        10.09 o
   4  -7   5          0.42         -3.43         9.41 o
   5  -7   5         13.81          9.96         6.67 o
   6  -7   5         54.65         71.33         7.83 o
   7  -7   5          4.46          5.63        16.06 o
 -10  -6   5          8.97         13.33        11.86 o
  -9  -6   5         23.05         19.94        14.63 o
  -8  -6   5         31.23         37.61         9.01 o
  -7  -6   5         68.19         66.10         9.58 o
  -6  -6   5         10.91         17.15        23.56 o
  -5  -6   5        152.34        149.87         7.37 o
  -4  -6   5        180.36        193.07         6.81 o
  -3  -6   5         99.88        103.41         5.51 o
  -2  -6   5         14.23         15.92         3.29 o
  -1  -6   5        195.87        202.80         7.98 o
   0  -6   5         32.02         30.74         6.03 o
   1  -6   5        130.37        142.47        12.11 o
   2  -6   5          1.23         -3.76         4.28 o
   3  -6   5         65.13         73.42        10.58 o
   4  -6   5         44.56         51.14        10.98 o
   5  -6   5          7.20         10.11         5.42 o
   6  -6   5          0.25         10.14         6.57 o
   7  -6   5         22.79         28.91        13.72 o
 -11  -5   5          3.13          7.41        20.76 o
 -10  -5   5         13.51         38.78        10.98 o
  -9  -5   5          5.92          3.07         8.16 o
  -8  -5   5         36.03         38.46         8.10 o
  -7  -5   5         24.83         21.73         5.03 o
  -6  -5   5        436.91        430.85        11.75 o
  -5  -5   5        411.53        419.12        11.23 o
  -4  -5   5        340.94        339.47         8.37 o
  -3  -5   5         16.23          9.78         3.74 o
  -2  -5   5         37.07         38.33         4.78 o
  -1  -5   5          9.50          8.94         5.35 o
   0  -5   5        363.73        362.09        11.99 o
   1  -5   5         19.51          8.77         5.66 o
   2  -5   5         19.36         18.65         5.96 o
   3  -5   5         69.07         69.58         7.09 o
   4  -5   5         34.95         33.73         6.11 o
   5  -5   5          6.54         -2.71         6.19 o
   6  -5   5         67.97         87.55        14.99 o
   7  -5   5          1.96         -4.45        11.30 o
   8  -5   5          7.15         10.02        12.31 o
 -11  -4   5          8.03         14.49        13.40 o
 -10  -4   5         15.96         20.49        17.52 o
  -9  -4   5          1.96          3.01         4.77 o
  -8  -4   5         15.81         19.13         6.21 o
  -7  -4   5        176.45        175.79         8.14 o
  -6  -4   5         47.26         46.11         5.13 o
  -5  -4   5        123.61        130.65         6.42 o
  -4  -4   5        121.78        119.47         4.76 o
  -3  -4   5         39.44         38.29         3.47 o
  -2  -4   5          7.47          0.46         7.84 o
  -1  -4   5         86.61         88.18        11.95 o
   0  -4   5        781.45        787.10        17.43 o
   1  -4   5        327.90        322.39        11.95 o
   2  -4   5         42.22         55.42         5.67 o
   3  -4   5        433.46        425.24        13.45 o
   4  -4   5        107.08        106.85        11.84 o
   5  -4   5         89.09         79.90         8.69 o
   6  -4   5         10.99          7.52         7.59 o
   7  -4   5          2.78         24.62        19.31 o
   8  -4   5          2.41         25.23        15.01 o
 -11  -3   5          8.36         12.97         6.48 o
 -10  -3   5         12.98         11.41        12.35 o
  -9  -3   5         58.30         59.97         6.92 o
  -8  -3   5         71.26         64.10         6.35 o
  -7  -3   5         21.95         30.57         4.93 o
  -6  -3   5         24.30         31.78         5.15 o
  -5  -3   5          8.27         15.72         3.64 o
  -4  -3   5        182.54        178.55         6.62 o
  -3  -3   5         47.04         45.74         5.21 o
  -2  -3   5        127.57        133.69         8.94 o
  -1  -3   5        241.63        254.61         9.18 o
   0  -3   5         80.21         82.76         6.47 o
   1  -3   5        393.07        408.46        16.14 o
   2  -3   5          5.80          6.61         6.34 o
   3  -3   5         87.12         78.58         8.17 o
   4  -3   5        221.09        204.10        12.42 o
   5  -3   5        103.36         95.52         8.97 o
   6  -3   5         25.19         26.90        12.90 o
   7  -3   5          0.92          3.96         8.93 o
   8  -3   5          9.84          2.62        14.15 o
 -11  -2   5          9.70          8.84        10.32 o
 -10  -2   5         18.92         18.51         6.71 o
  -9  -2   5         28.41         27.54         6.36 o
  -8  -2   5         15.34          9.04         5.19 o
  -7  -2   5         17.19         25.36         9.56 o
  -6  -2   5         58.34         60.30         5.11 o
  -5  -2   5        202.78        191.85         6.61 o
  -4  -2   5         24.17         18.03         2.88 o
  -3  -2   5        351.96        356.24        13.36 o
  -2  -2   5        230.64        235.73         7.86 o
  -1  -2   5        318.30        333.29        10.14 o
   0  -2   5        251.28        242.76        11.59 o
   1  -2   5        340.92        372.25        14.66 o
   2  -2   5        115.63        108.46        13.04 o
   3  -2   5        157.29        175.73         9.38 o
   4  -2   5         84.83         78.58         9.32 o
   5  -2   5         23.57         39.13        12.91 o
   6  -2   5         31.30         32.96         8.20 o
   7  -2   5         14.77          5.04        11.44 o
   8  -2   5          7.53         12.09        14.99 o
 -11  -1   5          2.36          9.21         9.19 o
 -10  -1   5          4.14          4.82         8.53 o
  -9  -1   5         58.40         56.32         9.37 o
  -8  -1   5          5.18          8.12         4.49 o
  -7  -1   5         17.29         15.72         4.31 o
  -6  -1   5          9.40         14.30         3.55 o
  -5  -1   5        202.71        230.96        11.19 o
  -4  -1   5        735.00        752.32        26.71 o
  -3  -1   5        886.30        850.71        21.03 o
  -2  -1   5        130.72        146.25         6.78 o
  -1  -1   5        885.07        896.08        26.52 o
   0  -1   5        220.05        230.01        15.01 o
   1  -1   5         40.41         54.57        10.61 o
   2  -1   5          9.22         -1.45         4.74 o
   3  -1   5         13.57         25.57         6.30 o
   4  -1   5         89.72         69.37         7.34 o
   5  -1   5         13.57         10.25         8.81 o
   6  -1   5          5.35          6.94        14.23 o
   7  -1   5          5.16         -7.93        20.44 o
   8  -1   5          6.38          9.69        39.58 o
 -11   0   5          4.82         -3.16         8.80 o
 -10   0   5          6.62          0.31         6.91 o
  -9   0   5         47.04         43.44         6.24 o
  -8   0   5         40.40         34.51         5.76 o
  -7   0   5        115.27        106.71         6.47 o
  -6   0   5        135.48        141.59        14.63 o
  -5   0   5        251.12        260.14        12.53 o
  -4   0   5       1619.07       1737.04        33.01 o
  -3   0   5        651.07        734.61        25.44 o
  -2   0   5         40.37         46.20         6.59 o
  -1   0   5          2.36          3.85         5.27 o
   0   0   5         72.58         69.92         7.88 o
   1   0   5        252.19        277.17        15.86 o
   2   0   5        194.56        227.57        10.04 o
   3   0   5        155.78        167.38        12.83 o
   4   0   5         64.73         65.53         7.89 o
   5   0   5         34.59         48.69         8.22 o
   6   0   5          3.49          4.28         9.24 o
   7   0   5          2.67         13.19        14.25 o
   8   0   5          0.01          3.17        11.38 o
 -11   1   5          2.34         10.75        13.16 o
 -10   1   5          4.14          9.57         9.06 o
  -9   1   5         58.39         50.65         6.90 o
  -8   1   5          5.18          2.85         5.14 o
  -7   1   5         17.34         16.55         4.88 o
  -6   1   5          9.42         12.22         2.26 o
  -5   1   5        202.32        196.78        11.00 o
  -4   1   5        734.82        780.56        20.00 o
  -3   1   5        886.45        844.41        20.80 o
  -2   1   5        130.84        136.09         5.91 o
  -1   1   5        884.81        938.95        66.97 o
   0   1   5        220.11        231.43        16.91 o
   1   1   5         40.35         48.55         7.61 o
   2   1   5          9.16         -0.17         5.40 o
   3   1   5         13.53         20.80         6.38 o
   4   1   5         89.78         81.38        10.28 o
   5   1   5         13.63         18.05         6.23 o
   6   1   5          5.32          0.57         9.07 o
   7   1   5          5.12         -2.70        12.83 o
   8   1   5          6.39         -9.28        14.52 o
 -11   2   5          9.70         12.76         7.20 o
 -10   2   5         18.90         26.72         7.72 o
  -9   2   5         28.42         22.61         9.56 o
  -8   2   5         15.43         18.92         5.29 o
  -7   2   5         17.27         17.04         4.11 o
  -6   2   5         58.42         56.45         4.30 o
  -5   2   5        202.76        208.35        16.08 o
  -4   2   5         24.14         16.50         4.28 o
  -3   2   5        352.11        353.07         9.88 o
  -2   2   5        230.22        222.83         7.71 o
  -1   2   5        317.80        345.49        13.62 o
   0   2   5        251.19        272.05        15.59 o
   1   2   5        340.96        348.26        14.50 o
   2   2   5        115.71        109.19        12.52 o
   3   2   5        157.19        177.59         9.91 o
   4   2   5         84.55         71.86         7.78 o
   5   2   5         23.56         21.85         6.41 o
   6   2   5         31.21         38.05        11.78 o
   7   2   5         14.74         22.95        12.70 o
   8   2   5          7.52        -12.15        12.15 o
 -11   3   5          8.35         -6.40         7.87 o
 -10   3   5         12.98         11.21         7.42 o
  -9   3   5         58.21         65.46         8.64 o
  -8   3   5         71.30         67.61         6.79 o
  -7   3   5         21.82         24.19         4.68 o
  -6   3   5         24.34         30.85         4.33 o
  -5   3   5          8.31          6.85         3.32 o
  -4   3   5        182.74        194.40        11.77 o
  -3   3   5         46.95         43.85         3.69 o
  -2   3   5        127.72        130.39         6.77 o
  -1   3   5        241.41        253.61        10.42 o
   0   3   5         80.55         95.60         8.22 o
   1   3   5        393.08        405.38        15.29 o
   2   3   5          5.82         11.95        11.67 o
   3   3   5         86.91         85.31         8.13 o
   4   3   5        221.13        199.87        11.30 o
   5   3   5        103.15         94.27         9.36 o
   6   3   5         25.22         60.79        21.14 o
   7   3   5          0.93         -6.51        15.03 o
   8   3   5          9.81         24.86        38.37 o
 -11   4   5          8.04          1.93         9.74 o
 -10   4   5         15.89          9.59         8.35 o
  -9   4   5          1.95         -3.38         6.17 o
  -8   4   5         15.76         20.27         7.38 o
  -7   4   5        176.56        174.70         8.92 o
  -6   4   5         47.38         43.44         8.04 o
  -5   4   5        123.78        133.49         5.52 o
  -4   4   5        121.68        114.64         5.05 o
  -3   4   5         39.32         40.87         4.16 o
  -2   4   5          7.51          5.73         4.50 o
  -1   4   5         86.53         82.11         6.53 o
   0   4   5        781.62        763.13        17.24 o
   1   4   5        327.98        343.25        16.96 o
   2   4   5         42.10         30.00         6.56 o
   3   4   5        433.81        427.30        14.24 o
   4   4   5        107.09        104.77        27.83 o
   5   4   5         89.14         65.50         8.81 o
   6   4   5         10.96          6.71        11.19 o
   7   4   5          2.76         -1.16        13.78 o
   8   4   5          2.42        -30.72        30.72 o
 -11   5   5          3.13         -4.25        11.69 o
 -10   5   5         13.49         -0.52        10.76 o
  -9   5   5          5.91          5.94         6.42 o
  -8   5   5         36.05         40.26        13.11 o
  -7   5   5         24.74         31.75         6.32 o
  -6   5   5        436.81        414.80        16.02 o
  -5   5   5        411.70        417.19         9.87 o
  -4   5   5        340.82        345.78         9.58 o
  -3   5   5         16.17         13.56         3.82 o
  -2   5   5         37.19         37.10         5.38 o
  -1   5   5          9.47          3.35         4.10 o
   0   5   5        364.28        363.46        12.10 o
   1   5   5         19.50         13.43         5.74 o
   2   5   5         19.37         18.20         5.85 o
   3   5   5         69.17         63.15         7.34 o
   4   5   5         35.02         24.59         7.32 o
   5   5   5          6.57          9.22         8.54 o
   6   5   5         68.04         61.46        13.71 o
   7   5   5          1.96         21.10        14.63 o
   8   5   5          7.18         27.36        26.52 o
 -10   6   5          8.99         21.74         8.79 o
  -9   6   5         23.10         26.87         8.08 o
  -8   6   5         31.09         32.84         7.61 o
  -7   6   5         68.25         76.57         7.88 o
  -6   6   5         10.86          0.26         4.88 o
  -5   6   5        152.25        156.62         6.69 o
  -4   6   5        180.45        192.25         7.27 o
  -3   6   5        100.01        107.74         7.13 o
  -2   6   5         14.26         15.18         3.81 o
  -1   6   5        195.78        203.52         8.23 o
   0   6   5         31.87         28.87         6.31 o
   1   6   5        130.55        129.99         8.79 o
   2   6   5          1.21         -5.51         5.51 o
   3   6   5         65.05         63.02         6.98 o
   4   6   5         44.40         30.80         7.41 o
   5   6   5          7.18         11.14         6.44 o
   6   6   5          0.25         -2.09        13.25 o
   7   6   5         22.80         16.91        13.40 o
 -10   7   5          7.58          0.37         9.31 o
  -9   7   5         10.87         17.93         8.43 o
  -8   7   5         22.27         35.10         8.17 o
  -7   7   5         28.79         32.09         7.43 o
  -6   7   5        188.99        190.57         9.61 o
  -5   7   5         29.35         28.20         4.56 o
  -4   7   5        135.82        137.12         6.70 o
  -3   7   5         92.36         83.52         5.60 o
  -2   7   5         77.08         76.55         7.54 o
  -1   7   5          2.16          7.43         5.24 o
   0   7   5        127.00        126.36         8.82 o
   1   7   5        196.82        195.18         9.02 o
   2   7   5         53.80         64.24         8.41 o
   3   7   5        116.25         98.88         7.45 o
   4   7   5          0.41         -2.96         5.35 o
   5   7   5         13.81         15.85         9.76 o
   6   7   5         54.58         53.31         7.89 o
   7   7   5          4.47          1.59        17.77 o
 -10   8   5          0.23         -0.50         8.71 o
  -9   8   5          0.23          6.41         8.16 o
  -8   8   5         26.12         15.64         8.98 o
  -7   8   5        111.54        114.10        10.66 o
  -6   8   5         12.06         21.45         7.32 o
  -5   8   5         44.78         52.46         9.52 o
  -4   8   5         14.84          4.95         4.38 o
  -3   8   5          3.77         -1.74         5.09 o
  -2   8   5          1.22          2.75         5.07 o
  -1   8   5          1.46          3.28         5.56 o
   0   8   5         11.52         11.80         7.75 o
   1   8   5        289.84        310.32        12.54 o
   2   8   5        167.74        174.82        12.21 o
   3   8   5         71.91         72.50         7.53 o
   4   8   5         49.89         53.14        10.89 o
   5   8   5         17.22         15.91         7.37 o
   6   8   5          1.30          5.61         7.24 o
   7   8   5          3.70         39.55        23.70 o
  -9   9   5         28.81         33.80        13.40 o
  -8   9   5         47.06         27.44         8.84 o
  -7   9   5          5.55          9.61         6.81 o
  -6   9   5         13.30         19.27         8.83 o
  -5   9   5         11.93         14.18         5.76 o
  -4   9   5          8.51          6.19         4.60 o
  -3   9   5         19.96         18.30         5.07 o
  -2   9   5         54.95         60.74         8.04 o
  -1   9   5         32.21         24.65         5.53 o
   0   9   5         11.50          2.72         5.65 o
   1   9   5        103.49         99.29         7.21 o
   2   9   5         39.43         36.57         6.19 o
   3   9   5          6.57         10.03         6.24 o
   4   9   5         44.60         43.89         6.67 o
   5   9   5          0.33          0.06         6.28 o
   6   9   5          4.57          3.46        11.64 o
  -9  10   5          5.15         -4.40        10.55 o
  -8  10   5          6.90          1.08         7.97 o
  -7  10   5          6.98         12.61         8.07 o
  -6  10   5          0.05         -8.55         9.04 o
  -5  10   5         32.28         43.06         5.56 o
  -4  10   5         30.95         33.34         6.28 o
  -3  10   5        134.29        140.97         8.55 o
  -2  10   5        148.20        156.33        14.59 o
  -1  10   5         60.12         49.61        11.25 o
   0  10   5          8.36          6.05         5.26 o
   1  10   5         25.70         19.52         5.66 o
   2  10   5        142.46        142.27         9.17 o
   3  10   5         13.51          7.16        11.88 o
   4  10   5          5.94         16.99         7.00 o
   5  10   5          2.57          7.49         7.58 o
   6  10   5          6.44          6.47        17.26 o
  -9  11   5          6.64         15.38        12.34 o
  -8  11   5          0.16         -3.83        10.62 o
  -7  11   5          4.73        -11.20        11.20 o
  -6  11   5          0.71         -9.96         9.96 o
  -5  11   5         21.79         26.18         5.85 o
  -4  11   5          6.91         -1.05         5.23 o
  -3  11   5        111.78         96.00         7.92 o
  -2  11   5         99.60        107.32        10.21 o
  -1  11   5         17.95         11.55         5.61 o
   0  11   5          7.58          7.60         5.54 o
   1  11   5          9.76          4.88        10.07 o
   2  11   5          0.51          7.32         6.61 o
   3  11   5         17.24         29.67         9.16 o
   4  11   5          2.61          5.49         6.84 o
   5  11   5          5.84         14.69         8.91 o
  -8  12   5          3.52         10.97        12.61 o
  -7  12   5          8.20          5.84         7.99 o
  -6  12   5         29.07         29.35        12.07 o
  -5  12   5         42.20         46.39         7.32 o
  -4  12   5         35.83         45.27        14.57 o
  -3  12   5         86.47         78.45         8.25 o
  -2  12   5         15.83         22.21         6.31 o
  -1  12   5          6.78         12.58         8.13 o
   0  12   5         16.57         18.36         6.67 o
   1  12   5          8.01          2.23         6.48 o
   2  12   5         28.32         29.83         8.54 o
   3  12   5          2.55         12.71         9.29 o
   4  12   5          4.79         -0.05         9.56 o
   5  12   5          0.29         31.50        18.96 o
  -7  13   5          4.04         16.45        22.30 o
  -6  13   5          1.59         12.59         7.93 o
  -5  13   5         15.09         19.06         6.02 o
  -4  13   5         12.48         15.39         6.58 o
  -3  13   5          2.55         -5.61         5.61 o
  -2  13   5         29.52         22.84         7.24 o
  -1  13   5         49.61         58.02         7.50 o
   0  13   5          4.20          1.86         5.92 o
   1  13   5          1.42          7.14        10.48 o
   2  13   5          1.69         -4.87         9.15 o
   3  13   5          1.71          0.79         9.39 o
   4  13   5          7.05          8.97         8.52 o
  -6  14   5          0.62         13.71        10.00 o
  -5  14   5          2.83         -4.09        10.91 o
  -4  14   5          0.63         16.97         7.74 o
  -3  14   5          2.34         11.97         7.08 o
  -2  14   5          1.85          0.36         8.24 o
  -1  14   5          7.46         11.28         6.57 o
   0  14   5         15.23          3.59        13.73 o
   1  14   5          0.53         -0.24         7.56 o
   2  14   5          2.09         11.00         7.32 o
   3  14   5          6.74         13.94        11.26 o
  -5  15   5          0.04          4.83        15.08 o
  -4  15   5          6.58         12.63         7.96 o
  -3  15   5          0.19         -6.93         6.93 o
  -2  15   5         13.76         11.75         6.34 o
  -1  15   5         10.17          8.85         7.76 o
   0  15   5          8.38         14.56         7.50 o
   1  15   5         10.38         11.70         9.89 o
   2  15   5          1.80         11.90         9.79 o
  -4  16   5          9.30        -12.72        29.47 o
  -3  16   5          3.74          5.74         7.74 o
  -2  16   5          3.11          9.15         9.34 o
  -1  16   5          1.26         10.14         9.36 o
   0  16   5         22.54         17.91         9.01 o
   1  16   5          1.71          2.87        11.57 o
  -2 -16   6          0.34        -26.06        26.06 o
  -5 -15   6          5.78         -3.39         9.08 o
  -4 -15   6          2.92         -3.62        11.90 o
  -3 -15   6          0.92         -7.12        18.89 o
  -2 -15   6          1.30         43.64        31.51 o
  -1 -15   6          3.75          8.98        40.70 o
   0 -15   6         12.89          0.17        35.93 o
  -6 -14   6          4.35         -1.45        11.95 o
  -5 -14   6          4.18          3.53        10.32 o
  -4 -14   6          2.66         11.79         9.40 o
  -3 -14   6          1.39         -8.31         8.31 o
  -2 -14   6          1.34         18.00        11.17 o
  -1 -14   6          4.49          0.48        20.63 o
   0 -14   6          3.08         32.43        38.56 o
   1 -14   6          0.59         -3.46        16.36 o
   2 -14   6          5.94         27.98        30.28 o
  -7 -13   6          5.12        -10.96        10.96 o
  -6 -13   6         12.35         10.45        19.51 o
  -5 -13   6          3.03         10.85        10.42 o
  -4 -13   6          4.56          3.08         6.40 o
  -3 -13   6          6.64         -0.20         6.85 o
  -2 -13   6         31.59         34.52        13.41 o
  -1 -13   6         21.37        -14.74        19.98 o
   0 -13   6          8.56         -3.95        19.06 o
   1 -13   6          0.38         -9.33        20.85 o
   2 -13   6          1.63          0.49        21.36 o
  -8 -12   6          7.00          9.26        26.47 o
  -7 -12   6          6.26          3.41        13.83 o
  -6 -12   6          7.90         -0.63         9.52 o
  -5 -12   6          8.17          1.84         6.59 o
  -4 -12   6         18.32         31.57         7.64 o
  -3 -12   6         16.51         12.95         6.49 o
  -2 -12   6         69.98         60.09         6.61 o
  -1 -12   6          0.91          4.92        15.35 o
   0 -12   6         13.96         41.54        18.22 o
   1 -12   6          5.88         22.99        19.21 o
   2 -12   6          0.39          7.79        24.12 o
   3 -12   6          3.92          4.91        20.22 o
  -8 -11   6         14.95          5.69        10.71 o
  -7 -11   6         19.39         14.46        12.42 o
  -6 -11   6          1.39          7.28         9.40 o
  -5 -11   6         35.84         29.26         7.73 o
  -4 -11   6          7.46         -3.33         6.07 o
  -3 -11   6         17.85          7.93         5.25 o
  -2 -11   6         10.91         10.98         5.15 o
  -1 -11   6          1.51          2.27        15.11 o
   0 -11   6          1.90          6.90        16.13 o
   1 -11   6         27.44         40.31        14.59 o
   2 -11   6          4.59        -13.18        13.54 o
   3 -11   6          6.09        -21.88        21.88 o
   4 -11   6         10.18        -18.88        30.79 o
  -9 -10   6          7.05         -6.13        16.20 o
  -8 -10   6          0.22        -12.54        12.54 o
  -7 -10   6          3.09          0.84         8.21 o
  -6 -10   6          8.43          9.84         8.52 o
  -5 -10   6         32.89         34.22        10.12 o
  -4 -10   6         95.53         90.64         8.04 o
  -3 -10   6        145.65        146.78         9.01 o
  -2 -10   6         22.11         28.81         9.10 o
  -1 -10   6         18.96         23.55         5.39 o
   0 -10   6          6.14         22.82        15.57 o
   1 -10   6         14.54         20.63        12.32 o
   2 -10   6         20.04         27.96        14.22 o
   3 -10   6          0.72          2.16        21.05 o
   4 -10   6         12.78        -18.81        33.58 o
  -9  -9   6          7.72         15.90        11.53 o
  -8  -9   6         21.23         19.64        12.82 o
  -7  -9   6          9.01         29.56         9.68 o
  -6  -9   6          0.94         18.81         8.26 o
  -5  -9   6          2.82         -1.12         6.03 o
  -4  -9   6         62.13         70.11         6.89 o
  -3  -9   6         96.42         93.67         7.54 o
  -2  -9   6          8.11         22.04         6.49 o
  -1  -9   6          4.04          6.86         4.65 o
   0  -9   6         30.61         41.00         4.88 o
   1  -9   6         14.92         30.92        12.82 o
   2  -9   6         47.68         42.88        15.53 o
   3  -9   6         50.98         61.48        22.14 o
   4  -9   6         13.95         23.68        22.12 o
   5  -9   6         15.52         27.95        21.31 o
 -10  -8   6          0.67        -17.89        17.89 o
  -9  -8   6          3.71        -11.76        32.75 o
  -8  -8   6         29.64         25.06         8.73 o
  -7  -8   6         94.75         80.88        10.93 o
  -6  -8   6         12.22         18.73         4.84 o
  -5  -8   6          5.15          0.20         3.93 o
  -4  -8   6         62.50         55.70         5.40 o
  -3  -8   6        207.07        206.14         7.88 o
  -2  -8   6         13.36         18.46         6.52 o
  -1  -8   6         12.67         12.29         5.39 o
   0  -8   6         22.51         24.60         5.90 o
   1  -8   6        100.48         97.32         6.67 o
   2  -8   6        162.24        156.64         7.21 o
   3  -8   6          7.65          4.23         4.29 o
   4  -8   6          4.76          4.49         4.71 o
   5  -8   6         58.79         49.13         6.87 o
   6  -8   6         24.89         29.52        14.88 o
 -10  -7   6          8.70          5.04        10.12 o
  -9  -7   6         13.07         -2.86        10.48 o
  -8  -7   6          6.11         -1.00         7.91 o
  -7  -7   6         15.32         19.61         4.49 o
  -6  -7   6        236.94        229.76        10.82 o
  -5  -7   6        103.56         98.11         6.12 o
  -4  -7   6         77.47         80.47         5.81 o
  -3  -7   6         32.61         32.02         4.87 o
  -2  -7   6         46.63         50.69         6.01 o
  -1  -7   6         50.45         53.12         7.19 o
   0  -7   6         12.40         12.82         9.47 o
   1  -7   6         68.10         75.17        11.31 o
   2  -7   6         10.12          6.47         4.73 o
   3  -7   6         29.77         33.43         5.64 o
   4  -7   6          2.38          1.12         5.50 o
   5  -7   6          8.84         15.73         7.25 o
   6  -7   6          0.85         13.40         8.96 o
 -10  -6   6          9.11          0.35        10.58 o
  -9  -6   6          8.44         11.71         7.95 o
  -8  -6   6          3.92          4.10         3.45 o
  -7  -6   6         37.81         34.84         7.55 o
  -6  -6   6        219.87        209.80         8.99 o
  -5  -6   6        131.58        132.83         9.05 o
  -4  -6   6        220.32        213.97         7.55 o
  -3  -6   6         22.11         27.38         4.02 o
  -2  -6   6         35.67         25.80         5.03 o
  -1  -6   6         45.85         49.34        12.08 o
   0  -6   6         81.07         76.65         8.17 o
   1  -6   6         25.18         21.92         8.61 o
   2  -6   6         11.19         20.91         9.55 o
   3  -6   6          5.45         12.58        14.44 o
   4  -6   6          3.88         14.32         7.27 o
   5  -6   6          3.26         -6.80         6.80 o
   6  -6   6         14.71         16.30         8.97 o
   7  -6   6         14.16         23.32        15.59 o
 -10  -5   6          0.04          0.67         9.09 o
  -9  -5   6          0.92         -3.64         7.00 o
  -8  -5   6         34.20         27.73         5.91 o
  -7  -5   6         17.58         14.34         7.54 o
  -6  -5   6         98.34         88.93         6.44 o
  -5  -5   6        199.04        188.04        11.01 o
  -4  -5   6         11.79         11.53         3.32 o
  -3  -5   6         70.15         73.26         5.57 o
  -2  -5   6         82.66         80.59        11.23 o
  -1  -5   6        126.76        132.64         8.69 o
   0  -5   6          1.28          8.20         8.37 o
   1  -5   6         65.95         60.75         8.38 o
   2  -5   6         25.00         21.82         5.26 o
   3  -5   6         61.62         63.84         7.74 o
   4  -5   6         37.91         34.14         7.81 o
   5  -5   6         15.78         15.36         8.11 o
   6  -5   6          1.91         -1.00         8.49 o
   7  -5   6         15.39         -2.13        13.36 o
 -11  -4   6         17.72         20.54        25.21 o
 -10  -4   6         15.89          6.56         7.05 o
  -9  -4   6         16.22         14.52         7.01 o
  -8  -4   6         22.53         16.09         6.50 o
  -7  -4   6        232.66        219.40         9.11 o
  -6  -4   6        130.12        130.06         6.75 o
  -5  -4   6         17.69         20.71         3.60 o
  -4  -4   6         51.04         41.11         4.49 o
  -3  -4   6         89.27        100.43        16.70 o
  -2  -4   6        218.49        218.37         9.02 o
  -1  -4   6        103.10        113.25         7.60 o
   0  -4   6        155.43        171.10         9.31 o
   1  -4   6         15.87         17.97         5.52 o
   2  -4   6        220.92        226.50         9.51 o
   3  -4   6        118.04        115.02        11.85 o
   4  -4   6         23.98         24.32        13.92 o
   5  -4   6         43.06         47.57         8.82 o
   6  -4   6         35.21         50.30         9.13 o
   7  -4   6         11.71         21.15        15.69 o
 -11  -3   6          6.60         30.27        16.57 o
 -10  -3   6         12.12         15.14         9.11 o
  -9  -3   6          0.42         -0.86         5.33 o
  -8  -3   6        108.49        100.95         6.91 o
  -7  -3   6         26.84         25.89         4.60 o
  -6  -3   6          4.67          4.43         8.33 o
  -5  -3   6         30.25         26.65         3.50 o
  -4  -3   6         38.39         40.88         6.41 o
  -3  -3   6        138.70        133.29         6.28 o
  -2  -3   6         41.69         54.81         5.80 o
  -1  -3   6          8.78         25.32         6.14 o
   0  -3   6        204.49        212.43        10.28 o
   1  -3   6          8.08          7.31        13.23 o
   2  -3   6        151.15        143.37         8.72 o
   3  -3   6        293.57        277.71        10.56 o
   4  -3   6         85.18         93.36         8.89 o
   5  -3   6         42.33         55.38         9.33 o
   6  -3   6          1.36         24.42         8.77 o
   7  -3   6          4.97          3.79        12.64 o
 -11  -2   6          4.22          3.27        11.30 o
 -10  -2   6          4.70         -4.01         6.16 o
  -9  -2   6         21.38         12.92         5.21 o
  -8  -2   6          4.42          1.77         4.56 o
  -7  -2   6         18.90         24.06         4.26 o
  -6  -2   6          9.87         10.48         6.46 o
  -5  -2   6        432.28        440.50        25.84 o
  -4  -2   6         74.99         93.23        11.48 o
  -3  -2   6          3.76          2.47         3.57 o
  -2  -2   6         84.17         84.57         6.07 o
  -1  -2   6        192.06        200.42         8.95 o
   0  -2   6         49.26         43.53         7.09 o
   1  -2   6        167.91        171.59        11.27 o
   2  -2   6        224.00        233.03        10.77 o
   3  -2   6         21.09         18.26        17.09 o
   4  -2   6         17.61         25.65         7.56 o
   5  -2   6         51.90         58.14         9.67 o
   6  -2   6          3.83         24.26         8.82 o
   7  -2   6          0.99         20.48        10.96 o
 -11  -1   6          1.75         -8.33        10.14 o
 -10  -1   6          1.10          5.67         5.67 o
  -9  -1   6         43.26         50.49         6.42 o
  -8  -1   6         42.61         40.93         5.10 o
  -7  -1   6         20.83         20.27         7.78 o
  -6  -1   6         99.05         91.06         8.93 o
  -5  -1   6        215.15        219.68        23.18 o
  -4  -1   6        106.20        112.74        14.74 o
  -3  -1   6        126.42        121.79         9.54 o
  -2  -1   6        188.04        192.07         7.68 o
  -1  -1   6        132.28        141.29         9.86 o
   0  -1   6        282.90        311.30        22.53 o
   1  -1   6        159.87        167.92        10.65 o
   2  -1   6         90.19         91.27         9.26 o
   3  -1   6         45.17         48.42         7.19 o
   4  -1   6         65.54         69.10         8.41 o
   5  -1   6         11.78         25.23        14.72 o
   6  -1   6          0.83          5.44         9.56 o
   7  -1   6          0.93         -0.50        10.16 o
 -11   0   6          0.43          2.85         7.38 o
 -10   0   6          0.67          9.35        14.94 o
  -9   0   6         17.81         17.98         5.34 o
  -8   0   6         45.39         43.00         4.97 o
  -7   0   6          0.28         11.45         6.65 o
  -6   0   6          4.41         11.59         7.30 o
  -5   0   6         25.97         32.66        10.44 o
  -4   0   6        493.23        520.82        44.07 o
  -3   0   6       1318.79       1404.58        30.68 o
  -2   0   6        272.95        289.21        12.87 o
  -1   0   6         62.94         73.24        17.24 o
   0   0   6        321.46        341.71        18.50 o
   1   0   6          0.62          2.66         7.00 o
   2   0   6         60.00         64.40         7.48 o
   3   0   6         17.69          7.40         5.95 o
   4   0   6         89.60         94.82         9.34 o
   5   0   6          8.46          7.44         8.41 o
   6   0   6          0.93         -9.44        11.84 o
   7   0   6          0.62          1.99        10.20 o
 -11   1   6          1.76         -4.97         8.37 o
 -10   1   6          1.11          0.73         6.09 o
  -9   1   6         43.33         44.25         6.17 o
  -8   1   6         42.59         42.31         3.77 o
  -7   1   6         20.84         16.98        11.33 o
  -6   1   6         99.28         90.47         9.85 o
  -5   1   6        215.36        224.38        17.80 o
  -4   1   6        105.86        107.61         8.95 o
  -3   1   6        126.60        123.01         7.80 o
  -2   1   6        188.39        193.66        11.13 o
  -1   1   6        131.77        126.98         9.85 o
   0   1   6        283.12        301.55        17.86 o
   1   1   6        159.88        181.87        18.06 o
   2   1   6         90.20         88.14         8.18 o
   3   1   6         45.24         48.74         7.26 o
   4   1   6         65.52         68.35         9.72 o
   5   1   6         11.83         31.88         8.28 o
   6   1   6          0.82        -11.19        11.19 o
   7   1   6          0.92        -12.64        12.64 o
 -11   2   6          4.21          4.26        10.56 o
 -10   2   6          4.70         17.17         4.86 o
  -9   2   6         21.32         21.44         4.52 o
  -8   2   6          4.45          1.81         3.51 o
  -7   2   6         18.83         25.89         8.71 o
  -6   2   6          9.91         14.21         6.82 o
  -5   2   6        432.66        447.22        16.13 o
  -4   2   6         75.07         77.43         8.39 o
  -3   2   6          3.77          2.44         4.94 o
  -2   2   6         84.35         84.00         5.88 o
  -1   2   6        192.08        197.41        11.94 o
   0   2   6         49.12         48.22         7.89 o
   1   2   6        167.99        172.03        11.61 o
   2   2   6        224.15        213.00        10.77 o
   3   2   6         21.05         19.22         6.73 o
   4   2   6         17.66          4.67         9.96 o
   5   2   6         51.92         36.02         7.35 o
   6   2   6          3.81          0.42         9.59 o
   7   2   6          1.00        -11.81        27.09 o
 -11   3   6          6.62          9.75        12.16 o
 -10   3   6         12.13          8.01         8.08 o
  -9   3   6          0.42         -4.07         4.07 o
  -8   3   6        108.50         96.93         6.69 o
  -7   3   6         26.84         23.91         9.38 o
  -6   3   6          4.64         16.89         7.88 o
  -5   3   6         30.26         19.64         4.11 o
  -4   3   6         38.36         33.12         6.16 o
  -3   3   6        138.82        137.29         6.82 o
  -2   3   6         41.73         43.95         5.11 o
  -1   3   6          8.80         13.74         5.54 o
   0   3   6        204.24        215.83        12.60 o
   1   3   6          8.03          9.46         6.52 o
   2   3   6        150.89        138.63        10.00 o
   3   3   6        293.52        280.75        12.83 o
   4   3   6         85.15        102.18        17.72 o
   5   3   6         42.38         37.36        11.97 o
   6   3   6          1.35         -4.08        15.63 o
   7   3   6          4.98         -1.11        13.67 o
 -11   4   6         17.70         11.65        11.97 o
 -10   4   6         15.92         11.23         7.85 o
  -9   4   6         16.16         29.40         6.22 o
  -8   4   6         22.50         15.20         7.22 o
  -7   4   6        232.72        215.90         8.79 o
  -6   4   6        130.12        108.31         6.64 o
  -5   4   6         17.71         20.48         6.97 o
  -4   4   6         51.05         53.22         4.08 o
  -3   4   6         89.15         89.98         6.49 o
  -2   4   6        218.47        220.08         8.99 o
  -1   4   6        103.07        105.06         7.19 o
   0   4   6        155.21        141.48         8.92 o
   1   4   6         15.87         21.96         6.21 o
   2   4   6        220.84        216.31        11.33 o
   3   4   6        118.19        113.47         8.85 o
   4   4   6         23.98         17.38         8.70 o
   5   4   6         43.07         34.04         8.40 o
   6   4   6         35.22         45.54        20.98 o
   7   4   6         11.74         14.60        14.56 o
 -11   5   6         22.41         17.29        18.71 o
 -10   5   6          0.04         -1.14        11.78 o
  -9   5   6          0.93          1.52         6.89 o
  -8   5   6         34.16         34.76         8.72 o
  -7   5   6         17.59         14.07         8.29 o
  -6   5   6         98.31         89.96         7.40 o
  -5   5   6        199.35        195.46         7.13 o
  -4   5   6         11.89         11.92         4.05 o
  -3   5   6         70.31         67.77         5.27 o
  -2   5   6         82.58         71.27         6.50 o
  -1   5   6        127.02        123.69        11.74 o
   0   5   6          1.29          1.66         5.38 o
   1   5   6         65.99         71.09        12.18 o
   2   5   6         24.91         22.21        11.43 o
   3   5   6         61.56         55.02         7.86 o
   4   5   6         37.98         44.10         9.65 o
   5   5   6         15.80         23.94         8.00 o
   6   5   6          1.90          0.60         9.46 o
   7   5   6         15.38         -7.29        15.93 o
 -10   6   6          9.11         15.54        11.82 o
  -9   6   6          8.42          7.00         5.52 o
  -8   6   6          3.94          8.65         5.56 o
  -7   6   6         37.81         28.50         5.87 o
  -6   6   6        219.96        222.63         7.94 o
  -5   6   6        131.40        119.06         7.33 o
  -4   6   6        220.06        208.90         8.07 o
  -3   6   6         22.07         25.31         5.19 o
  -2   6   6         35.61         34.36         5.07 o
  -1   6   6         45.87         47.84         6.48 o
   0   6   6         81.15         71.08         9.44 o
   1   6   6         25.18         18.94         6.25 o
   2   6   6         11.17          4.74         6.95 o
   3   6   6          5.49          4.89         6.06 o
   4   6   6          3.89         14.89         7.03 o
   5   6   6          3.25          9.98         7.00 o
   6   6   6         14.70          4.51        13.36 o
   7   6   6         14.14        -17.08        17.08 o
 -10   7   6          8.73         -0.71        16.35 o
  -9   7   6         13.07          3.89         6.93 o
  -8   7   6          6.12          7.91         5.71 o
  -7   7   6         15.34         18.65        10.39 o
  -6   7   6        236.98        235.62        13.44 o
  -5   7   6        103.41         98.43         6.33 o
  -4   7   6         77.15         78.57         6.21 o
  -3   7   6         32.66         35.51         5.28 o
  -2   7   6         46.63         41.70         7.93 o
  -1   7   6         50.47         56.37         6.46 o
   0   7   6         12.42         12.61         6.70 o
   1   7   6         68.10         70.65         6.93 o
   2   7   6         10.13         11.53         5.93 o
   3   7   6         29.82         32.67         9.12 o
   4   7   6          2.37         -6.26         6.86 o
   5   7   6          8.81          5.75         7.82 o
   6   7   6          0.85         -1.37         8.59 o
 -10   8   6          0.66         -4.29        12.95 o
  -9   8   6          3.72         22.37         8.00 o
  -8   8   6         29.69         38.67         7.22 o
  -7   8   6         94.64         98.81         8.06 o
  -6   8   6         12.20          3.15         6.26 o
  -5   8   6          5.13         14.84         5.63 o
  -4   8   6         62.47         71.54         6.38 o
  -3   8   6        207.24        204.82         9.27 o
  -2   8   6         13.34         11.04         5.31 o
  -1   8   6         12.67         20.61         6.58 o
   0   8   6         22.60         22.75         6.56 o
   1   8   6        100.51         94.94         8.15 o
   2   8   6        162.27        168.01        17.67 o
   3   8   6          7.64         21.20         8.40 o
   4   8   6          4.75         13.28        11.60 o
   5   8   6         58.81         78.36        11.30 o
   6   8   6         24.91         20.03         9.08 o
  -9   9   6          7.71          9.28        10.48 o
  -8   9   6         21.23         27.78        11.56 o
  -7   9   6          9.03         11.22         7.16 o
  -6   9   6          0.92         12.05         4.20 o
  -5   9   6          2.83          6.42         4.38 o
  -4   9   6         62.07         56.28         6.45 o
  -3   9   6         96.37        103.29         7.74 o
  -2   9   6          8.11          0.72         6.76 o
  -1   9   6          4.03         13.89         8.71 o
   0   9   6         30.56         25.22         6.97 o
   1   9   6         14.88         14.54         6.78 o
   2   9   6         47.71         38.57         6.85 o
   3   9   6         51.04         50.76         7.66 o
   4   9   6         13.92         26.58         7.71 o
   5   9   6         15.50         16.18         8.72 o
   6   9   6          2.37         -3.02        19.07 o
  -9  10   6          7.05         -7.29        10.79 o
  -8  10   6          0.22          6.93        10.06 o
  -7  10   6          3.09         -4.75         5.96 o
  -6  10   6          8.44         15.61         4.40 o
  -5  10   6         32.87         30.41         5.66 o
  -4  10   6         95.53         95.12         8.98 o
  -3  10   6        145.56        142.81         9.12 o
  -2  10   6         22.08         23.43         6.37 o
  -1  10   6         18.98         21.53         6.35 o
   0  10   6          6.17         12.48         6.09 o
   1  10   6         14.55         10.86         6.17 o
   2  10   6         20.05         29.05         7.01 o
   3  10   6          0.73         17.65         7.26 o
   4  10   6         12.81          5.98         9.12 o
   5  10   6         13.77         15.94        13.27 o
  -8  11   6         14.95         28.39        10.83 o
  -7  11   6         19.36         15.35         6.85 o
  -6  11   6          1.40         -1.04         4.33 o
  -5  11   6         35.79         46.99        11.55 o
  -4  11   6          7.48         10.79         6.38 o
  -3  11   6         17.83          9.71         6.08 o
  -2  11   6         10.90         15.82         6.86 o
  -1  11   6          1.50         -3.17         6.68 o
   0  11   6          1.91         -5.77         5.77 o
   1  11   6         27.51         24.86         9.24 o
   2  11   6          4.59         -4.44         5.73 o
   3  11   6          6.06         -2.02        12.36 o
   4  11   6         10.15         14.16         9.41 o
   5  11   6          0.67          5.34        17.41 o
  -8  12   6          7.02         37.69        13.27 o
  -7  12   6          6.25         17.00         9.90 o
  -6  12   6          7.88         -6.12        10.43 o
  -5  12   6          8.18          2.30         8.49 o
  -4  12   6         18.38         26.20         8.93 o
  -3  12   6         16.52          7.39         6.18 o
  -2  12   6         70.04         90.43        10.80 o
  -1  12   6          0.90         -4.57         6.16 o
   0  12   6         13.95         19.00         6.44 o
   1  12   6          5.85         -0.12         7.11 o
   2  12   6          0.39         -0.12         7.19 o
   3  12   6          3.93         -0.77         7.17 o
   4  12   6          1.53         11.32        10.29 o
  -7  13   6          5.13         21.97        16.52 o
  -6  13   6         12.39         16.09        22.14 o
  -5  13   6          3.02         -2.96        10.69 o
  -4  13   6          4.59         12.95         6.74 o
  -3  13   6          6.64         -6.07         6.45 o
  -2  13   6         31.63         33.50         8.27 o
  -1  13   6         21.34         19.77         6.36 o
   0  13   6          8.61          2.33         7.84 o
   1  13   6          0.37         -0.45         7.14 o
   2  13   6          1.62          1.36         8.07 o
   3  13   6          9.71         11.98        10.66 o
  -6  14   6          4.37          9.04        18.36 o
  -5  14   6          4.18          3.23         9.46 o
  -4  14   6          2.64          7.08         9.05 o
  -3  14   6          1.37          2.75         8.05 o
  -2  14   6          1.34          7.09         5.87 o
  -1  14   6          4.46          7.54         6.71 o
   0  14   6          3.09          5.24        11.93 o
   1  14   6          0.58         -8.18         8.18 o
   2  14   6          5.96         17.60         9.90 o
  -5  15   6          5.79        -15.25        15.25 o
  -4  15   6          2.92         11.43        10.87 o
  -3  15   6          0.92         -4.44         8.20 o
  -2  15   6          1.30          7.13        12.07 o
  -1  15   6          3.76         13.24         8.86 o
   0  15   6         12.88         -2.77        11.91 o
   1  15   6         25.19         23.17        12.72 o
  -2  16   6          0.34         15.52         8.89 o
  -1  16   6          1.94          9.25         9.37 o
  -4 -15   7          0.74         -4.15        22.02 o
  -3 -15   7          0.91        -25.41        25.41 o
  -2 -15   7          3.75         38.52        29.36 o
  -1 -15   7          6.81          6.85        25.13 o
  -5 -14   7          8.24         14.23        13.69 o
  -4 -14   7          1.52         -0.44         9.68 o
  -3 -14   7          4.32          2.00        10.01 o
  -2 -14   7          0.69         -3.80        18.02 o
  -1 -14   7          3.78          9.36        15.13 o
   0 -14   7          5.08        -18.57        32.28 o
   1 -14   7          0.97         22.52        49.06 o
  -7 -13   7          1.17         -0.92        17.46 o
  -6 -13   7          7.81         11.79        19.44 o
  -5 -13   7          1.21          6.69        12.38 o
  -4 -13   7          9.79          7.60        19.31 o
  -3 -13   7          4.02          6.12         8.79 o
  -2 -13   7          0.52          4.15         5.97 o
  -1 -13   7         15.35         24.49        18.57 o
   0 -13   7          0.93         10.99        25.54 o
   1 -13   7          2.13        -18.99        27.37 o
   2 -13   7          2.85        -12.40        34.41 o
  -7 -12   7          3.97          9.28        11.42 o
  -6 -12   7         15.54         16.72        16.36 o
  -5 -12   7          0.40         13.63        10.06 o
  -4 -12   7          1.49         -0.10         8.82 o
  -3 -12   7          2.55         -2.22         7.18 o
  -2 -12   7         47.26         42.49         7.09 o
  -1 -12   7         10.11         -5.13        12.52 o
   0 -12   7          0.19        -22.12        22.12 o
   1 -12   7          2.63          8.41        14.88 o
   2 -12   7          0.69        -16.09        16.09 o
  -8 -11   7          2.42         -4.39        12.96 o
  -7 -11   7         19.22         47.72        10.42 o
  -6 -11   7         13.55         21.10         8.72 o
  -5 -11   7          9.15          9.15        12.80 o
  -4 -11   7         30.88         22.88         7.83 o
  -3 -11   7          8.09          9.34         7.07 o
  -2 -11   7          9.26          0.01        11.15 o
  -1 -11   7          4.43         13.30        15.27 o
   0 -11   7          4.60          9.17        16.84 o
   1 -11   7          2.00          4.66        12.77 o
   2 -11   7          4.32          9.72        25.70 o
   3 -11   7         10.19         15.61        16.66 o
  -9 -10   7          3.34          0.29        16.62 o
  -8 -10   7          0.34         -3.03        10.47 o
  -7 -10   7          0.27          7.47        11.67 o
  -6 -10   7          3.67         -4.16        17.44 o
  -5 -10   7         36.89         30.78         7.16 o
  -4 -10   7        106.26        113.37         9.12 o
  -3 -10   7         13.49         18.38        13.32 o
  -2 -10   7          7.04          1.84         5.93 o
  -1 -10   7         63.46         60.55         6.86 o
   0 -10   7         52.29         46.00        17.41 o
   1 -10   7          4.35        -13.80        17.04 o
   2 -10   7          0.74         -1.86        19.70 o
   3 -10   7          0.74        -17.18        17.18 o
   4 -10   7          1.95        -22.85        22.85 o
  -9  -9   7         17.37        -10.74        19.22 o
  -8  -9   7         10.59         10.24        19.85 o
  -7  -9   7          1.50         -8.18         8.18 o
  -6  -9   7          9.48         33.99        18.10 o
  -5  -9   7         20.23         21.04         6.34 o
  -4  -9   7         57.31         65.08         6.15 o
  -3  -9   7         45.80         46.88        12.42 o
  -2  -9   7         33.88         35.64         6.75 o
  -1  -9   7        104.63         97.71         8.44 o
   0  -9   7         92.87         66.81        19.10 o
   1  -9   7         38.67         45.25        18.38 o
   2  -9   7          6.87         -5.84        18.33 o
   3  -9   7          3.71          6.80        14.38 o
 -10  -8   7          1.55         36.33        26.50 o
  -9  -8   7          0.37          3.78        13.70 o
  -8  -8   7          1.72          8.02         8.00 o
  -7  -8   7         35.70         34.11         5.66 o
  -6  -8   7         22.66         11.89        10.86 o
  -5  -8   7         11.25          8.92         4.82 o
  -4  -8   7         19.95         17.50         5.09 o
  -3  -8   7         43.64         42.81         6.90 o
  -2  -8   7        159.83        172.15         9.28 o
  -1  -8   7          0.85          2.49         5.13 o
   0  -8   7         15.56         18.38        15.24 o
   1  -8   7        153.84        143.48        15.69 o
   2  -8   7         14.63         15.78         9.77 o
   3  -8   7          6.86          6.02         8.45 o
   4  -8   7         10.87         15.14        21.72 o
   5  -8   7          7.53          0.35         7.81 o
 -10  -7   7          2.39         -9.10        22.38 o
  -9  -7   7         19.28         -4.51         8.96 o
  -8  -7   7          6.92         -1.26        10.52 o
  -7  -7   7         28.06         36.75         5.99 o
  -6  -7   7         80.13         81.87         8.81 o
  -5  -7   7         48.97         55.56         5.09 o
  -4  -7   7         46.53         47.46         6.14 o
  -3  -7   7        163.55        168.10         9.06 o
  -2  -7   7          6.96          0.64         5.56 o
  -1  -7   7         43.93         37.40         8.45 o
   0  -7   7         33.27         24.88         7.46 o
   1  -7   7         76.53         67.33         7.34 o
   2  -7   7         11.60         15.10         5.52 o
   3  -7   7          2.85         -5.46        11.18 o
   4  -7   7          2.75         12.91         6.82 o
   5  -7   7          3.47         14.12         8.34 o
   6  -7   7         16.53         24.20        17.97 o
 -10  -6   7          0.74         -5.45         8.34 o
  -9  -6   7          0.54         10.50         8.89 o
  -8  -6   7          8.31          8.35         4.76 o
  -7  -6   7         13.02         13.50         5.07 o
  -6  -6   7         22.99         25.55         5.40 o
  -5  -6   7        728.24        705.83        13.74 o
  -4  -6   7        137.78        131.63         7.84 o
  -3  -6   7         14.70         19.43         5.08 o
  -2  -6   7         13.55          8.52         6.85 o
  -1  -6   7         41.80         43.57         7.50 o
   0  -6   7         32.71         21.07         7.85 o
   1  -6   7          0.74         10.60         7.67 o
   2  -6   7         55.11         47.44         6.75 o
   3  -6   7          8.23         11.79         6.63 o
   4  -6   7          0.49          2.90         7.75 o
   5  -6   7          3.23         -9.45        11.00 o
   6  -6   7          8.21         18.38        10.84 o
 -10  -5   7          2.22         14.27         6.69 o
  -9  -5   7          9.80         11.71         5.59 o
  -8  -5   7         11.77          4.99         4.54 o
  -7  -5   7         45.25         39.86         7.02 o
  -6  -5   7         70.03         69.32         6.16 o
  -5  -5   7         36.29         35.33         7.12 o
  -4  -5   7        171.05        173.90         7.95 o
  -3  -5   7        151.52        144.92         9.49 o
  -2  -5   7         60.67         67.47         6.92 o
  -1  -5   7         25.23         24.09         5.78 o
   0  -5   7         69.27         73.17         8.58 o
   1  -5   7         45.58         30.21         8.24 o
   2  -5   7          9.54          7.77         5.37 o
   3  -5   7          4.82          1.78         8.22 o
   4  -5   7          0.85          5.92         6.84 o
   5  -5   7          0.99          4.98         8.39 o
   6  -5   7         11.01          7.06        14.66 o
 -11  -4   7         10.55         11.98        16.77 o
 -10  -4   7          6.98         12.36         6.93 o
  -9  -4   7          0.84         -0.55         5.29 o
  -8  -4   7         25.31         24.17         4.66 o
  -7  -4   7         69.96         62.59        10.53 o
  -6  -4   7        176.07        170.60        10.72 o
  -5  -4   7          3.04         -8.63        13.00 o
  -4  -4   7        122.57        118.96         8.20 o
  -3  -4   7        167.70        167.35         8.27 o
  -2  -4   7        101.17        108.97         9.81 o
  -1  -4   7         29.01         33.09         8.05 o
   0  -4   7          2.28          6.53         6.36 o
   1  -4   7        346.75        344.20        15.05 o
   2  -4   7         63.49         71.17         6.95 o
   3  -4   7         56.45         59.03         7.26 o
   4  -4   7         12.53         -0.94         7.40 o
   5  -4   7         11.67          8.39         9.77 o
   6  -4   7          7.57         16.28        10.76 o
 -11  -3   7          5.58         38.90        15.96 o
 -10  -3   7         21.80         25.77         7.71 o
  -9  -3   7         17.14         12.49         4.98 o
  -8  -3   7         22.60         27.35        10.07 o
  -7  -3   7         50.75         41.08         8.07 o
  -6  -3   7         51.53         51.75         8.45 o
  -5  -3   7         21.82         18.29         7.94 o
  -4  -3   7         40.99         57.30        11.28 o
  -3  -3   7         12.54         13.77         4.37 o
  -2  -3   7        217.05        231.92        14.69 o
  -1  -3   7        255.68        286.05        11.86 o
   0  -3   7         56.49         47.92         7.63 o
   1  -3   7         67.31         79.68         9.25 o
   2  -3   7        241.78        252.39        10.77 o
   3  -3   7        181.14        183.23        10.17 o
   4  -3   7         27.23         11.84         7.72 o
   5  -3   7          6.83         27.26        11.04 o
   6  -3   7          9.77         13.73         9.73 o
 -11  -2   7          8.71         28.18        11.63 o
 -10  -2   7          7.92          1.02         4.38 o
  -9  -2   7          6.27         20.28         8.82 o
  -8  -2   7          0.80          5.31         7.39 o
  -7  -2   7         26.40         27.73         9.45 o
  -6  -2   7         81.68        110.45        23.46 o
  -5  -2   7        164.36        150.83        13.33 o
  -4  -2   7         33.28         35.16        11.64 o
  -3  -2   7        152.41        159.23         9.36 o
  -2  -2   7         22.73         25.06         5.76 o
  -1  -2   7        351.99        369.18        21.85 o
   0  -2   7         79.53         94.96        10.32 o
   1  -2   7         38.64         32.18         9.28 o
   2  -2   7         21.74         23.77         6.69 o
   3  -2   7         32.04         43.38         9.17 o
   4  -2   7         34.89         29.89        10.60 o
   5  -2   7          2.22         -4.22        28.28 o
   6  -2   7          8.10         40.00        23.58 o
   7  -2   7          2.24          3.98        19.94 o
 -11  -1   7          2.64        -13.21        27.06 o
 -10  -1   7          2.18         10.55         8.18 o
  -9  -1   7          1.75         11.33         9.13 o
  -8  -1   7         60.78         59.24         9.89 o
  -7  -1   7          2.75          0.83         6.24 o
  -6  -1   7        199.76        186.97        16.41 o
  -5  -1   7         92.72         83.63        13.55 o
  -4  -1   7         26.98         13.25         6.85 o
  -3  -1   7         68.04         75.82         7.23 o
  -2  -1   7         11.38         14.55         5.57 o
  -1  -1   7        214.14        224.94        12.95 o
   0  -1   7         46.64         53.30         8.32 o
   1  -1   7         63.20         91.55        14.76 o
   2  -1   7        117.00        130.32        10.11 o
   3  -1   7         18.66         21.61         7.05 o
   4  -1   7          8.53          1.68         6.98 o
   5  -1   7          9.47         13.94        12.78 o
   6  -1   7          2.29        -15.09        20.40 o
   7  -1   7          2.95         41.45        37.45 o
 -11   0   7         17.53         15.30        18.94 o
 -10   0   7         10.40         18.16        17.59 o
  -9   0   7          1.82          1.93        10.11 o
  -8   0   7          3.03         -4.20         8.69 o
  -7   0   7          3.66         14.43         7.73 o
  -6   0   7         69.16         55.58        14.05 o
  -5   0   7         17.18         10.23         6.80 o
  -4   0   7         95.60        100.99         9.61 o
  -3   0   7          4.07          4.12         7.44 o
  -2   0   7        669.59        644.87        44.74 o
  -1   0   7         64.07         68.80         9.01 o
   0   0   7          3.99         13.07         6.90 o
   1   0   7         15.08          6.15         7.85 o
   2   0   7          6.44         16.66         6.63 o
   3   0   7          8.48         21.05         7.60 o
   4   0   7          3.35          6.23        10.03 o
   5   0   7         30.53         32.53         9.04 o
   6   0   7          0.28         -5.84        12.36 o
   7   0   7          1.79         -6.51        16.62 o
 -11   1   7          2.63          0.02        11.04 o
 -10   1   7          2.18          0.30        12.44 o
  -9   1   7          1.74          1.92        13.59 o
  -8   1   7         60.73         55.82        10.39 o
  -7   1   7          2.72         18.07         7.89 o
  -6   1   7        199.62        194.30        13.55 o
  -5   1   7         92.95        104.76        10.26 o
  -4   1   7         27.02         31.36         6.69 o
  -3   1   7         67.89         79.10         9.17 o
  -2   1   7         11.39          8.07         9.89 o
  -1   1   7        214.13        216.22        12.84 o
   0   1   7         46.58         46.25         8.83 o
   1   1   7         63.30         58.52        19.66 o
   2   1   7        117.01        124.08         9.13 o
   3   1   7         18.70         18.99         7.67 o
   4   1   7          8.58         11.54         8.24 o
   5   1   7          9.42         -1.54         8.46 o
   6   1   7          2.28          9.81        11.32 o
   7   1   7          2.95         -3.01        16.34 o
 -11   2   7          8.73         32.25        12.66 o
 -10   2   7          7.94         -8.39        11.36 o
  -9   2   7          6.28         20.23        18.49 o
  -8   2   7          0.80          7.76         9.60 o
  -7   2   7         26.38         32.21         8.71 o
  -6   2   7         81.74         88.91        15.50 o
  -5   2   7        164.59        156.76        17.80 o
  -4   2   7         33.28         34.50         3.91 o
  -3   2   7        152.44        149.24         7.35 o
  -2   2   7         22.65         21.75         4.86 o
  -1   2   7        352.36        373.53        16.45 o
   0   2   7         79.51         77.04        10.12 o
   1   2   7         38.62         53.98        10.13 o
   2   2   7         21.69         32.28        19.36 o
   3   2   7         31.93         32.15         9.87 o
   4   2   7         34.87         23.01         6.99 o
   5   2   7          2.21         10.58         7.80 o
   6   2   7          8.08         18.13        32.60 o
   7   2   7          2.25         18.87        19.78 o
 -11   3   7          5.59         24.41        13.84 o
 -10   3   7         21.81         28.28        12.75 o
  -9   3   7         17.20         10.45         9.10 o
  -8   3   7         22.58         17.92         9.85 o
  -7   3   7         50.80         60.14         9.72 o
  -6   3   7         51.61         59.30        12.32 o
  -5   3   7         21.77         19.76         4.18 o
  -4   3   7         41.02         39.55         4.91 o
  -3   3   7         12.46         12.39         4.03 o
  -2   3   7        216.99        233.68        12.32 o
  -1   3   7        256.12        249.65        20.51 o
   0   3   7         56.51         62.10         9.86 o
   1   3   7         67.37         67.35         9.47 o
   2   3   7        241.77        236.52        12.78 o
   3   3   7        180.88        190.58        11.71 o
   4   3   7         27.30         30.30        14.61 o
   5   3   7          6.82         11.81         9.03 o
   6   3   7          9.76          3.15        15.53 o
 -11   4   7         10.55         16.08        24.24 o
 -10   4   7          6.99          8.07        12.80 o
  -9   4   7          0.84         -9.05        15.19 o
  -8   4   7         25.31         30.19         9.42 o
  -7   4   7         70.02         68.32        11.48 o
  -6   4   7        176.13        179.24        18.85 o
  -5   4   7          3.05         10.98         6.91 o
  -4   4   7        122.42        120.17         7.50 o
  -3   4   7        167.96        169.39         8.36 o
  -2   4   7        101.11         97.90         7.73 o
  -1   4   7         29.00         28.22         7.64 o
   0   4   7          2.27          4.34         6.52 o
   1   4   7        346.84        344.60        19.83 o
   2   4   7         63.43         63.42         7.77 o
   3   4   7         56.44         67.44         9.40 o
   4   4   7         12.53          0.25        10.46 o
   5   4   7         11.69          8.15         8.98 o
   6   4   7          7.60          7.91        11.77 o
 -10   5   7          2.21          9.82         6.37 o
  -9   5   7          9.79         18.88         5.35 o
  -8   5   7         11.73         -4.97         9.94 o
  -7   5   7         45.10         30.27        10.85 o
  -6   5   7         70.05         69.65         6.84 o
  -5   5   7         36.37         36.69         5.88 o
  -4   5   7        171.16        177.14         8.75 o
  -3   5   7        151.65        138.56         9.01 o
  -2   5   7         60.68         53.70         7.22 o
  -1   5   7         25.21         30.63         6.59 o
   0   5   7         69.28         73.93         7.68 o
   1   5   7         45.52         54.96        13.19 o
   2   5   7          9.56          6.05         6.54 o
   3   5   7          4.80          1.27         5.97 o
   4   5   7          0.86         14.79         8.86 o
   5   5   7          0.99          4.82         9.34 o
   6   5   7         11.05         -8.92        12.83 o
 -10   6   7          0.74          9.88         7.17 o
  -9   6   7          0.54          8.69         6.45 o
  -8   6   7          8.31          4.64         4.93 o
  -7   6   7         13.02         10.79        12.54 o
  -6   6   7         23.01         32.38         4.88 o
  -5   6   7        728.40        728.90        26.74 o
  -4   6   7        137.83        159.88         7.49 o
  -3   6   7         14.63          0.75         6.98 o
  -2   6   7         13.54         15.79         5.71 o
  -1   6   7         41.89         50.60         7.23 o
   0   6   7         32.64         46.21         7.80 o
   1   6   7          0.75         -3.24        10.22 o
   2   6   7         55.02         35.98         8.00 o
   3   6   7          8.24         13.22         6.54 o
   4   6   7          0.49         16.66        14.47 o
   5   6   7          3.24         24.27         9.73 o
   6   6   7          8.21          4.54        14.57 o
 -10   7   7          2.41          6.61        11.43 o
  -9   7   7         19.28         29.85         6.80 o
  -8   7   7          6.99         20.01         6.32 o
  -7   7   7         28.08         29.44         6.16 o
  -6   7   7         80.15         79.62         6.18 o
  -5   7   7         48.98         48.46         5.97 o
  -4   7   7         46.44         42.42         5.87 o
  -3   7   7        163.44        174.50         8.61 o
  -2   7   7          6.98         10.69         8.36 o
  -1   7   7         43.98         54.40         7.37 o
   0   7   7         33.20         24.92         7.05 o
   1   7   7         76.47         84.88         8.75 o
   2   7   7         11.59         18.65         7.14 o
   3   7   7          2.85          4.75         6.27 o
   4   7   7          2.73         14.38         7.50 o
   5   7   7          3.46          3.12        10.71 o
   6   7   7         16.53         11.16        13.38 o
 -10   8   7          1.55         16.75        25.75 o
  -9   8   7          0.37          0.79         8.65 o
  -8   8   7          1.71          6.53        11.65 o
  -7   8   7         35.63         42.15         7.54 o
  -6   8   7         22.61         20.26         5.21 o
  -5   8   7         11.25         -2.06         5.10 o
  -4   8   7         19.93         29.72         5.73 o
  -3   8   7         43.56         34.62         6.28 o
  -2   8   7        159.87        163.30         9.41 o
  -1   8   7          0.84          5.89         6.17 o
   0   8   7         15.59         13.67         9.06 o
   1   8   7        153.96        147.17        12.08 o
   2   8   7         14.66          8.15         7.02 o
   3   8   7          6.85         10.86        10.52 o
   4   8   7         10.90         13.58         8.42 o
   5   8   7          7.51         21.07        11.82 o
  -9   9   7         17.38          7.96         8.34 o
  -8   9   7         10.58         12.14        11.31 o
  -7   9   7          1.51          9.78         9.23 o
  -6   9   7          9.46          8.74         4.76 o
  -5   9   7         20.22         24.38        11.04 o
  -4   9   7         57.20         56.88         6.40 o
  -3   9   7         45.90         41.62         6.65 o
  -2   9   7         33.88         23.40         6.40 o
  -1   9   7        104.51         95.68         9.93 o
   0   9   7         92.90         90.34         9.57 o
   1   9   7         38.74         54.49         8.20 o
   2   9   7          6.86          0.42         7.27 o
   3   9   7          3.69         -7.25         7.25 o
   4   9   7          9.17          9.79         7.53 o
   5   9   7         13.92         20.22        11.53 o
  -9  10   7          3.34        -11.25        21.56 o
  -8  10   7          0.34         -0.40        10.10 o
  -7  10   7          0.27         20.04         8.00 o
  -6  10   7          3.66          1.75         7.03 o
  -5  10   7         36.89         50.41         8.71 o
  -4  10   7        106.22        115.46         8.61 o
  -3  10   7         13.47          5.41         7.68 o
  -2  10   7          7.03          6.88         6.68 o
  -1  10   7         63.56         51.94         8.93 o
   0  10   7         52.36         35.82         9.40 o
   1  10   7          4.35         20.42         7.75 o
   2  10   7          0.74          2.31         7.31 o
   3  10   7          0.75         -6.41         6.41 o
   4  10   7          1.95          3.45        12.72 o
  -8  11   7          2.43         -7.03         8.61 o
  -7  11   7         19.24         15.00        10.47 o
  -6  11   7         13.55         17.44         8.75 o
  -5  11   7          9.16         13.39         6.54 o
  -4  11   7         30.88         33.72         7.05 o
  -3  11   7          8.08          3.12         6.76 o
  -2  11   7          9.26          6.78         6.80 o
  -1  11   7          4.42          2.79         7.44 o
   0  11   7          4.59         -2.60         6.76 o
   1  11   7          2.01         -0.98         7.03 o
   2  11   7          4.32         -3.00         7.90 o
   3  11   7         10.19         27.34         8.67 o
   4  11   7          3.72         -1.53        10.42 o
  -7  12   7          3.95         -9.46        14.30 o
  -6  12   7         15.52         21.25         8.91 o
  -5  12   7          0.40         -6.86         6.86 o
  -4  12   7          1.49          2.87         7.31 o
  -3  12   7          2.57         -2.65         9.47 o
  -2  12   7         47.25         53.84        10.78 o
  -1  12   7         10.14         12.30        11.91 o
   0  12   7          0.20          1.33        11.18 o
   1  12   7          2.63         17.95         7.55 o
   2  12   7          0.69          1.48         7.53 o
   3  12   7          8.35         16.59        15.26 o
  -7  13   7          1.18        -10.61        10.61 o
  -6  13   7          7.80         -1.20        52.27 o
  -5  13   7          1.23          0.98         9.39 o
  -4  13   7          9.78         10.44         9.77 o
  -3  13   7          4.01         -8.57         8.57 o
  -2  13   7          0.51         -8.04        12.94 o
  -1  13   7         15.36          8.77         7.64 o
   0  13   7          0.93          8.52        10.60 o
   1  13   7          2.13         -5.22         8.81 o
   2  13   7          2.85         27.03        10.24 o
  -6  14   7          3.99         10.35        14.80 o
  -5  14   7          8.25         -0.51        12.24 o
  -4  14   7          1.53         21.52         9.57 o
  -3  14   7          4.34         20.54        10.48 o
  -2  14   7          0.69          9.52         8.39 o
  -1  14   7          3.77          3.85         7.44 o
   0  14   7          5.06         -5.39        11.19 o
   1  14   7          0.97          3.38         8.16 o
  -4  15   7          0.74         -9.56        13.07 o
  -3  15   7          0.91          7.56        10.79 o
  -2  15   7          3.74        -10.19        10.19 o
  -1  15   7          6.79          7.38         8.72 o
  -4 -14   8          3.47          8.40        13.24 o
  -3 -14   8          4.86          8.78        11.36 o
  -2 -14   8          2.77         20.33        20.95 o
  -1 -14   8         14.45         27.07        34.17 o
  -6 -13   8          1.21          5.47         8.95 o
  -5 -13   8          2.15          7.36         9.09 o
  -4 -13   8          1.55         17.99        10.30 o
  -3 -13   8          8.88         14.07        15.87 o
  -2 -13   8          5.41         24.60        24.23 o
  -1 -13   8          2.06        -23.07        35.35 o
   0 -13   8          1.20        -29.86        29.86 o
   1 -13   8          1.74         15.85        18.50 o
  -7 -12   8          5.46          4.25        16.33 o
  -6 -12   8          3.29          8.75        12.01 o
  -5 -12   8          1.70         -0.18         8.48 o
  -4 -12   8          3.67         10.68         9.70 o
  -3 -12   8          2.82          5.78         8.48 o
  -2 -12   8          1.94          7.92        11.19 o
  -1 -12   8          3.49          9.86        19.18 o
   0 -12   8          8.24          5.11        21.91 o
   1 -12   8          0.57         35.45        39.17 o
   2 -12   8          0.18          4.07        37.00 o
  -8 -11   8          1.82         20.41        16.35 o
  -7 -11   8         18.91         29.03        12.70 o
  -6 -11   8          4.42         -1.25         9.57 o
  -5 -11   8         18.76         14.56         7.55 o
  -4 -11   8         13.66          9.82         7.96 o
  -3 -11   8          1.53          3.55         7.25 o
  -2 -11   8          3.29         -2.72         6.34 o
  -1 -11   8          4.78         11.35         5.91 o
   0 -11   8          0.79         20.08        25.00 o
   1 -11   8          4.22         15.42        23.35 o
   2 -11   8          1.89         30.16        20.15 o
  -8 -10   8          2.79          1.18        10.25 o
  -7 -10   8          0.45         17.27        13.91 o
  -6 -10   8          7.62         -9.26         9.26 o
  -5 -10   8         64.99         72.79        12.35 o
  -4 -10   8         18.80         30.48         7.94 o
  -3 -10   8         10.61         29.29         8.86 o
  -2 -10   8          6.28         -4.50         6.62 o
  -1 -10   8          2.60         -5.65         6.16 o
   0 -10   8          3.71          7.34         7.81 o
   1 -10   8          0.25          4.95        22.68 o
   2 -10   8          2.58        -16.21        16.21 o
   3 -10   8         16.86         -7.35        27.21 o
  -9  -9   8          1.14         45.54        22.35 o
  -8  -9   8          2.13          0.28        16.49 o
  -7  -9   8         15.95         29.74         7.31 o
  -6  -9   8         29.43         31.66         6.87 o
  -5  -9   8         37.85         36.92        10.06 o
  -4  -9   8          6.49         -0.57         6.09 o
  -3  -9   8         14.30         18.56         5.94 o
  -2  -9   8         46.58         45.31         7.03 o
  -1  -9   8         25.99         36.96         7.45 o
   0  -9   8        101.34        101.36         8.50 o
   1  -9   8         35.50         40.33        10.52 o
   2  -9   8          6.34          2.30         5.61 o
   3  -9   8          7.32         29.07        21.03 o
   4  -9   8          0.70          4.72        21.68 o
  -9  -8   8          1.21         -1.69        18.64 o
  -8  -8   8          1.14          7.69         6.34 o
  -7  -8   8         11.15         12.91         5.63 o
  -6  -8   8         17.37          6.82         5.85 o
  -5  -8   8         26.77         26.27         8.36 o
  -4  -8   8         17.20         16.62         5.62 o
  -3  -8   8         79.45         88.25         9.62 o
  -2  -8   8         77.38         91.08         8.37 o
  -1  -8   8         50.84         51.14         7.24 o
   0  -8   8         31.10         44.15        17.58 o
   1  -8   8          1.77        -10.24        10.24 o
   2  -8   8          9.35          8.09        14.38 o
   3  -8   8         15.28         10.22         9.90 o
   4  -8   8          8.98          7.17        11.77 o
 -10  -7   8          1.57        -13.16        23.20 o
  -9  -7   8          0.83         12.64        14.09 o
  -8  -7   8          1.99          1.86         5.85 o
  -7  -7   8          3.61         -0.22         5.07 o
  -6  -7   8         31.32         30.03         8.63 o
  -5  -7   8         83.71         73.04        12.14 o
  -4  -7   8        229.99        234.13        10.56 o
  -3  -7   8          6.08         10.38         6.38 o
  -2  -7   8         12.12          8.75         5.62 o
  -1  -7   8         27.45         30.42        13.73 o
   0  -7   8         15.51          4.55         8.07 o
   1  -7   8         15.12          5.09         5.52 o
   2  -7   8         16.81         -5.22        11.70 o
   3  -7   8          1.52         19.20         7.66 o
   4  -7   8          2.69         10.41         7.53 o
 -10  -6   8          5.91          9.21        19.73 o
  -9  -6   8         25.55         24.55         7.34 o
  -8  -6   8          0.16          2.26         4.31 o
  -7  -6   8          4.22         10.98         7.09 o
  -6  -6   8          9.47          0.74         8.01 o
  -5  -6   8        127.85        124.34         7.46 o
  -4  -6   8        332.55        326.01        15.29 o
  -3  -6   8         18.25         23.00         5.97 o
  -2  -6   8          4.67         12.22         8.00 o
  -1  -6   8          4.82          7.40         6.95 o
   0  -6   8         13.66          6.51        15.10 o
   1  -6   8          1.34          2.75         7.16 o
   2  -6   8          9.82          0.96         5.77 o
   3  -6   8          0.53          3.95         7.32 o
   4  -6   8          0.87         -4.13        14.16 o
   5  -6   8          0.77         15.25        17.26 o
 -10  -5   8          1.20         -1.39         8.94 o
  -9  -5   8          3.35         -0.18         6.28 o
  -8  -5   8         15.59          5.45         4.86 o
  -7  -5   8         11.65          7.00         9.40 o
  -6  -5   8         31.18          7.86         8.09 o
  -5  -5   8         58.90         67.52         5.32 o
  -4  -5   8        249.08        232.13         9.40 o
  -3  -5   8         20.31         37.84        13.00 o
  -2  -5   8         12.41          4.15         5.82 o
  -1  -5   8         26.84         23.77         6.59 o
   0  -5   8         10.41          9.73         6.23 o
   1  -5   8         18.45         20.67         8.22 o
   2  -5   8         23.31         24.89         6.64 o
   3  -5   8          7.42         10.18         8.31 o
   4  -5   8          0.66          0.84         8.64 o
   5  -5   8          1.74          1.52        16.43 o
 -10  -4   8         20.46         26.60        10.58 o
  -9  -4   8          6.73          0.31        10.95 o
  -8  -4   8         11.74         32.60         9.30 o
  -7  -4   8          1.68         -1.23         7.89 o
  -6  -4   8         43.52         28.60         9.14 o
  -5  -4   8          2.08          4.99         6.50 o
  -4  -4   8        116.78        120.70         9.07 o
  -3  -4   8         82.58         87.78         7.16 o
  -2  -4   8        298.22        279.63        12.51 o
  -1  -4   8          8.94         11.66         9.78 o
   0  -4   8          1.64         10.07         5.79 o
   1  -4   8         10.96          3.34         8.15 o
   2  -4   8         41.71         44.15         7.38 o
   3  -4   8          5.79          1.03         7.12 o
   4  -4   8          6.16         22.05         8.43 o
   5  -4   8          1.09        -10.69        10.69 o
 -10  -3   8          2.19         -5.92        10.20 o
  -9  -3   8          0.51          1.81        16.35 o
  -8  -3   8          0.17          9.17         8.74 o
  -7  -3   8         16.63         19.98         8.11 o
  -6  -3   8          8.62          7.93        16.68 o
  -5  -3   8         39.42         35.64         8.41 o
  -4  -3   8          3.23         11.68         7.08 o
  -3  -3   8         55.26         54.78         6.28 o
  -2  -3   8         73.68         71.77         7.87 o
  -1  -3   8         49.83         61.47         8.06 o
   0  -3   8         57.97         76.74        13.80 o
   1  -3   8        270.75        276.32        14.12 o
   2  -3   8         67.71         70.70         7.72 o
   3  -3   8          0.74         -7.48         7.48 o
   4  -3   8          0.19          5.82         8.38 o
   5  -3   8         13.18          2.62        10.67 o
   6  -3   8          4.35         11.95        28.66 o
 -11  -2   8          2.96        -19.35        19.35 o
 -10  -2   8          0.64         -9.95         9.95 o
  -9  -2   8         17.66         -4.88        12.74 o
  -8  -2   8          1.16          0.65        11.88 o
  -7  -2   8         23.69         43.51        24.58 o
  -6  -2   8         31.44         50.53         8.97 o
  -5  -2   8         53.71         64.30        11.65 o
  -4  -2   8         14.84         23.74         8.37 o
  -3  -2   8         38.47         35.47         5.65 o
  -2  -2   8         40.17         40.26         6.83 o
  -1  -2   8         86.06         98.00         8.58 o
   0  -2   8          4.82         11.92         8.33 o
   1  -2   8         63.80         70.89        19.35 o
   2  -2   8         32.49          7.36        10.00 o
   3  -2   8         79.60         92.19        11.94 o
   4  -2   8         12.09          3.41         7.88 o
   5  -2   8          0.94         23.34        40.41 o
   6  -2   8         15.77         34.40        15.69 o
 -11  -1   8          2.34         -6.66        19.00 o
 -10  -1   8          6.11          4.98        23.11 o
  -9  -1   8          0.12         -5.10         9.84 o
  -8  -1   8         70.26         69.02        11.61 o
  -7  -1   8        113.80        104.82        18.73 o
  -6  -1   8         30.01         45.38         9.34 o
  -5  -1   8         48.07         48.66         9.92 o
  -4  -1   8         34.61         35.79         9.01 o
  -3  -1   8         28.93         24.73         5.06 o
  -2  -1   8         98.25         93.60         7.69 o
  -1  -1   8         30.39         23.60         8.91 o
   0  -1   8         10.11          5.88         7.04 o
   1  -1   8          0.88         -5.59        15.14 o
   2  -1   8          9.39          7.46        13.16 o
   3  -1   8          2.14          5.66         6.91 o
   4  -1   8          3.52          9.97         7.78 o
   5  -1   8          3.75          9.35        12.14 o
   6  -1   8          5.36        -13.04        13.04 o
 -11   0   8          0.80          3.72        16.03 o
 -10   0   8         40.84         64.03        13.10 o
  -9   0   8          2.97          9.82        10.49 o
  -8   0   8          7.68          1.43         9.54 o
  -7   0   8          1.80          3.14         8.31 o
  -6   0   8        107.55         94.40        14.70 o
  -5   0   8         22.51         24.02         7.47 o
  -4   0   8          6.78         -2.58        14.01 o
  -3   0   8          7.90          6.71        11.02 o
  -2   0   8         28.42         24.50         7.79 o
  -1   0   8         51.79         47.64         9.59 o
   0   0   8          8.18         -5.94         6.59 o
   1   0   8          0.32         -3.68         7.21 o
   2   0   8          1.00         -6.12         7.99 o
   3   0   8          0.50          9.86        11.52 o
   4   0   8         15.84         22.75        10.19 o
   5   0   8         11.04         26.06         9.55 o
   6   0   8          0.01        -11.25        21.60 o
 -11   1   8          2.33         45.29        17.93 o
 -10   1   8          6.10          4.30        20.69 o
  -9   1   8          0.13         -7.51        10.66 o
  -8   1   8         70.26         73.28        11.95 o
  -7   1   8        113.64         95.36        11.20 o
  -6   1   8         29.95         50.73        14.61 o
  -5   1   8         48.05         71.31        15.06 o
  -4   1   8         34.66         26.27        10.54 o
  -3   1   8         28.84         28.59         5.07 o
  -2   1   8         98.06         88.92         9.90 o
  -1   1   8         30.36         12.92        15.89 o
   0   1   8         10.11          6.43         6.12 o
   1   1   8          0.88         -4.12        13.91 o
   2   1   8          9.37         -3.08         6.77 o
   3   1   8          2.13         13.05         7.61 o
   4   1   8          3.52          1.63         8.42 o
   5   1   8          3.78          0.58        14.97 o
   6   1   8          5.36          5.71        12.14 o
 -11   2   8          2.96         -4.02        24.21 o
 -10   2   8          0.64         21.17        13.99 o
  -9   2   8         17.63          0.08        12.57 o
  -8   2   8          1.15         -8.22        10.56 o
  -7   2   8         23.78         21.71         9.81 o
  -6   2   8         31.40         39.80         9.37 o
  -5   2   8         53.70         57.12        10.04 o
  -4   2   8         14.95         10.37         3.77 o
  -3   2   8         38.34         30.81         5.60 o
  -2   2   8         40.08         43.71         6.17 o
  -1   2   8         85.96         77.85        10.82 o
   0   2   8          4.80          7.46         6.61 o
   1   2   8         63.65         48.19        10.60 o
   2   2   8         32.50         34.20        10.67 o
   3   2   8         79.58         99.81        10.87 o
   4   2   8         12.03          9.35         7.88 o
   5   2   8          0.93         -0.83        11.03 o
   6   2   8         15.77          3.82        37.61 o
 -11   3   8          9.86         -8.18        17.06 o
 -10   3   8          2.18        -11.04        11.54 o
  -9   3   8          0.50          8.02        12.61 o
  -8   3   8          0.16          2.53         9.68 o
  -7   3   8         16.62         11.50        15.72 o
  -6   3   8          8.68         12.57        11.17 o
  -5   3   8         39.50         35.81         7.70 o
  -4   3   8          3.24          8.83         4.62 o
  -3   3   8         55.33         49.91         6.53 o
  -2   3   8         73.73         64.27         7.02 o
  -1   3   8         49.75         35.28         8.40 o
   0   3   8         57.99         58.75        10.22 o
   1   3   8        270.53        253.97        20.77 o
   2   3   8         67.77         69.01        16.35 o
   3   3   8          0.74         10.38         8.54 o
   4   3   8          0.19          2.38         7.41 o
   5   3   8         13.19         22.85        10.32 o
   6   3   8          4.33        -14.66        22.35 o
 -10   4   8         20.43         54.68        14.43 o
  -9   4   8          6.72          2.48        13.13 o
  -8   4   8         11.70         21.29        10.59 o
  -7   4   8          1.67          6.49        13.63 o
  -6   4   8         43.63         45.09         9.40 o
  -5   4   8          2.10          5.82         6.62 o
  -4   4   8        116.68        128.44         8.03 o
  -3   4   8         82.55         69.40         7.41 o
  -2   4   8        298.32        284.62        11.90 o
  -1   4   8          8.93          8.28         5.70 o
   0   4   8          1.63         -7.75         9.00 o
   1   4   8         10.97          2.38         8.83 o
   2   4   8         41.72         25.46         9.23 o
   3   4   8          5.77          4.71         7.64 o
   4   4   8          6.18          4.29         6.94 o
   5   4   8          1.10         13.79         9.86 o
 -10   5   8          1.20         15.71        12.35 o
  -9   5   8          3.34          0.78         8.49 o
  -8   5   8         15.60          1.78        10.69 o
  -7   5   8         11.63         -8.35        13.80 o
  -6   5   8         31.05         25.32         5.89 o
  -5   5   8         58.92         52.81         6.95 o
  -4   5   8        249.23        246.00        10.58 o
  -3   5   8         20.20         25.21         6.22 o
  -2   5   8         12.42          0.23         5.61 o
  -1   5   8         26.80         31.07         7.17 o
   0   5   8         10.40          9.08        12.16 o
   1   5   8         18.46          4.96         8.21 o
   2   5   8         23.39         23.99         7.91 o
   3   5   8          7.43          0.53         6.68 o
   4   5   8          0.66         10.12         8.26 o
   5   5   8          1.75         -1.31        12.70 o
 -10   6   8          5.90         -0.24        10.99 o
  -9   6   8         25.58          1.93        19.58 o
  -8   6   8          0.16         -5.66        13.67 o
  -7   6   8          4.23          8.50        14.77 o
  -6   6   8          9.49         13.14         5.92 o
  -5   6   8        127.80        154.71         9.59 o
  -4   6   8        332.61        327.92        13.10 o
  -3   6   8         18.23         33.57         7.22 o
  -2   6   8          4.65          2.38         7.42 o
  -1   6   8          4.83         10.36         9.14 o
   0   6   8         13.63         -1.21         8.81 o
   1   6   8          1.35         -5.85         7.10 o
   2   6   8          9.83         15.48         9.01 o
   3   6   8          0.52         -2.13         6.60 o
   4   6   8          0.87         13.52        13.77 o
   5   6   8          0.77          8.07        15.44 o
 -10   7   8          1.57         27.13        18.32 o
  -9   7   8          0.84         13.09        18.80 o
  -8   7   8          1.99         -0.51         9.42 o
  -7   7   8          3.63         -0.09         5.39 o
  -6   7   8         31.23         46.49         6.62 o
  -5   7   8         83.71         81.68         6.59 o
  -4   7   8        229.90        227.71        11.74 o
  -3   7   8          6.13         -7.10         7.10 o
  -2   7   8         12.14         17.76         7.34 o
  -1   7   8         27.47         40.94         7.71 o
   0   7   8         15.49         15.05         9.71 o
   1   7   8         15.10         18.38         6.93 o
   2   7   8         16.71         24.61         7.98 o
   3   7   8          1.52         -6.65         6.65 o
   4   7   8          2.69         -2.12        11.67 o
   5   7   8          4.80          6.82        12.68 o
  -9   8   8          1.20          0.07        14.63 o
  -8   8   8          1.14          2.03        15.19 o
  -7   8   8         11.15          2.87         5.73 o
  -6   8   8         17.29         18.71         9.06 o
  -5   8   8         26.71         32.61         6.25 o
  -4   8   8         17.20         18.95         6.80 o
  -3   8   8         79.42         83.27        11.58 o
  -2   8   8         77.48         86.15         9.21 o
  -1   8   8         50.76         52.77         8.51 o
   0   8   8         31.05         62.14        10.78 o
   1   8   8          1.77          0.08         6.97 o
   2   8   8          9.36          2.18         8.97 o
   3   8   8         15.29          6.64         9.90 o
   4   8   8          8.97         10.13        10.70 o
  -9   9   8          1.15        -19.06        19.59 o
  -8   9   8          2.13         13.64         7.37 o
  -7   9   8         15.91         23.17         5.74 o
  -6   9   8         29.38         31.64         7.72 o
  -5   9   8         37.81         45.97         7.01 o
  -4   9   8          6.48          0.47         5.13 o
  -3   9   8         14.29         13.50         6.67 o
  -2   9   8         46.48         65.36         9.55 o
  -1   9   8         25.98         35.88         8.79 o
   0   9   8        101.34         96.95        10.64 o
   1   9   8         35.53         47.36         8.10 o
   2   9   8          6.34          6.09         6.61 o
   3   9   8          7.30          9.07         7.81 o
   4   9   8          0.70        -11.70        12.70 o
  -8  10   8          2.78         10.55        12.87 o
  -7  10   8          0.45         -6.28         6.28 o
  -6  10   8          7.63          9.95        11.72 o
  -5  10   8         64.99         67.47         7.78 o
  -4  10   8         18.80         16.15         6.13 o
  -3  10   8         10.58         12.65         7.23 o
  -2  10   8          6.30          4.12         7.73 o
  -1  10   8          2.60         -7.36         7.36 o
   0  10   8          3.72          1.13         7.69 o
   1  10   8          0.24          7.85         8.34 o
   2  10   8          2.57         -4.88         7.69 o
   3  10   8         16.80          5.28        10.31 o
  -8  11   8          1.81          6.01        20.26 o
  -7  11   8         18.93         17.68         7.37 o
  -6  11   8          4.41          2.73         7.47 o
  -5  11   8         18.81         12.80         8.13 o
  -4  11   8         13.68         17.57        10.04 o
  -3  11   8          1.53         16.96         7.80 o
  -2  11   8          3.31         -1.44        14.78 o
  -1  11   8          4.79         -0.80         8.74 o
   0  11   8          0.79          5.59         8.64 o
   1  11   8          4.22         -0.08         8.43 o
   2  11   8          1.90          0.72         8.75 o
   3  11   8          0.87         -8.17        14.36 o
  -7  12   8          5.46         -0.66        11.24 o
  -6  12   8          3.28         -0.74         8.21 o
  -5  12   8          1.69          8.86         9.61 o
  -4  12   8          3.68          7.23        11.39 o
  -3  12   8          2.81         -8.64         8.64 o
  -2  12   8          1.94         -2.27         8.01 o
  -1  12   8          3.50          6.95         8.48 o
   0  12   8          8.24         24.10         9.54 o
   1  12   8          0.56         19.18        10.45 o
   2  12   8          0.18          3.28        13.89 o
  -6  13   8          1.21         13.16        18.68 o
  -5  13   8          2.13          8.26        10.99 o
  -4  13   8          1.55         -3.93         8.96 o
  -3  13   8          8.86         18.60         8.02 o
  -2  13   8          5.40         14.48        10.63 o
  -1  13   8          2.07          5.06        10.18 o
   0  13   8          1.21         -2.59         8.94 o
   1  13   8          1.75         -9.38        16.55 o
  -4  14   8          3.48          5.30         9.94 o
  -3  14   8          4.86          6.34        11.78 o
  -2  14   8          2.77          2.93        12.11 o
  -1  14   8         14.42         16.62        10.82 o
  -5 -13   9          3.02          2.62        12.47 o
  -4 -13   9          3.82         -7.14        13.64 o
  -3 -13   9          2.35          5.22        12.11 o
  -2 -13   9          0.16        -16.73        16.73 o
  -1 -13   9          0.81         -8.71        16.38 o
  -6 -12   9          4.08         -4.00        12.94 o
  -5 -12   9          0.08          4.70        32.73 o
  -4 -12   9          1.51         12.33        10.39 o
  -3 -12   9          3.14         -7.41        11.99 o
  -2 -12   9          2.26          3.85         8.91 o
  -1 -12   9          1.05        -14.47        26.90 o
   0 -12   9          2.27          1.20        23.93 o
   1 -12   9          1.92        -24.22        24.22 o
  -7 -11   9          1.78          3.25        13.80 o
  -6 -11   9         38.81         60.38        13.40 o
  -5 -11   9          1.03          0.10         9.54 o
  -4 -11   9         10.21          1.00        18.92 o
  -3 -11   9          4.80          6.83         7.41 o
  -2 -11   9          1.72          2.94         7.09 o
  -1 -11   9          6.36          3.58         6.17 o
   0 -11   9          1.82         -4.04        23.57 o
   1 -11   9          2.56        -20.69        25.22 o
  -8 -10   9         16.62        -12.38        20.11 o
  -7 -10   9         14.83         17.66        17.61 o
  -6 -10   9         22.84         18.95        11.98 o
  -5 -10   9          4.83          5.43         9.10 o
  -4 -10   9         20.96         25.09        14.33 o
  -3 -10   9          2.87         -6.82         8.54 o
  -2 -10   9          3.28          1.26         7.18 o
  -1 -10   9         22.44         26.63        22.17 o
   0 -10   9         19.54         25.80         6.54 o
   1 -10   9          0.75        -18.71        25.65 o
   2 -10   9          1.59          7.60        42.32 o
  -8  -9   9          0.48          5.46         6.93 o
  -7  -9   9          5.07          1.22         9.34 o
  -6  -9   9         33.37         41.09         9.36 o
  -5  -9   9         33.72         36.80         6.81 o
  -4  -9   9          8.26         16.46         6.58 o
  -3  -9   9         23.11         23.23         8.57 o
  -2  -9   9         51.25         50.80         8.25 o
  -1  -9   9        142.04        125.08        10.32 o
   0  -9   9          1.17         -2.54        12.87 o
   1  -9   9          0.85         -2.25         7.99 o
   2  -9   9          2.12          3.10        11.44 o
   3  -9   9         13.00         33.39        17.85 o
  -9  -8   9          1.52         19.64        20.53 o
  -8  -8   9          1.26          7.05         6.82 o
  -7  -8   9          0.25         -0.39         9.44 o
  -6  -8   9          4.86         -2.41        19.87 o
  -5  -8   9          6.99          7.04         5.48 o
  -4  -8   9         26.23         27.21         6.68 o
  -3  -8   9         76.43         67.11         8.42 o
  -2  -8   9         94.93        115.27        11.47 o
  -1  -8   9         53.53         69.44        11.25 o
   0  -8   9         22.08         16.91        12.81 o
   1  -8   9          9.45          9.40         7.24 o
   2  -8   9         12.22         16.69        11.75 o
   3  -8   9          0.30          1.36        10.18 o
  -9  -7   9          3.80         24.44         8.53 o
  -8  -7   9          1.77          6.50         7.89 o
  -7  -7   9          1.99         -3.74         9.17 o
  -6  -7   9         23.66         29.31         9.34 o
  -5  -7   9         15.89         10.43         7.33 o
  -4  -7   9         24.92         31.22         6.21 o
  -3  -7   9         66.77         73.70         8.30 o
  -2  -7   9         10.39         10.00         9.72 o
  -1  -7   9          7.29         20.31         8.74 o
   0  -7   9          8.86          5.80        16.57 o
   1  -7   9         20.22          9.23         6.47 o
   2  -7   9          1.40         -8.42         8.42 o
   3  -7   9          2.61         11.13        14.00 o
   4  -7   9          3.46         25.67        19.24 o
 -10  -6   9          1.38          5.24        29.52 o
  -9  -6   9          1.11          3.59         9.54 o
  -8  -6   9         49.71         66.32        17.63 o
  -7  -6   9          3.64          8.53        16.29 o
  -6  -6   9         21.55         19.37        11.92 o
  -5  -6   9          6.89         10.93         4.67 o
  -4  -6   9        124.35        116.47         9.38 o
  -3  -6   9         35.05         46.87         9.07 o
  -2  -6   9          3.70          2.43         7.08 o
  -1  -6   9         12.13         16.29         7.31 o
   0  -6   9         11.45         -2.42         7.87 o
   1  -6   9          2.01          5.91        11.65 o
   2  -6   9          1.17         -2.96         6.79 o
   3  -6   9          5.04          2.66        10.22 o
   4  -6   9          0.12         -6.67        11.61 o
 -10  -5   9          6.16          4.47        14.61 o
  -9  -5   9          2.60         -2.02        12.69 o
  -8  -5   9          3.35          2.50         7.42 o
  -7  -5   9          7.56          1.06        15.49 o
  -6  -5   9         13.68          7.45         8.92 o
  -5  -5   9         40.04         46.26         8.72 o
  -4  -5   9         91.97         90.93         9.32 o
  -3  -5   9         88.77         95.21         8.85 o
  -2  -5   9         22.14         25.14         7.23 o
  -1  -5   9         23.67         19.53         7.52 o
   0  -5   9          3.93          8.10         6.89 o
   1  -5   9          2.68         -8.37         8.37 o
   2  -5   9          3.07         -7.46         7.51 o
   3  -5   9          4.67          2.74        13.68 o
   4  -5   9          0.39          7.02        10.56 o
 -10  -4   9         14.72         25.88        12.26 o
  -9  -4   9         13.73         25.61         9.25 o
  -8  -4   9          2.60        -10.53        13.96 o
  -7  -4   9          0.54         11.17         9.37 o
  -6  -4   9         34.58         35.41        13.49 o
  -5  -4   9         25.01         33.11         8.38 o
  -4  -4   9         45.93         48.98         6.37 o
  -3  -4   9        215.34        243.12        15.06 o
  -2  -4   9         66.19         65.63         8.61 o
  -1  -4   9         23.96         17.36         6.65 o
   0  -4   9         11.90         18.67         8.33 o
   1  -4   9         32.19         47.35        14.56 o
   2  -4   9         46.10         39.05         8.37 o
   3  -4   9          0.77          4.63        12.33 o
   4  -4   9          1.39          9.35        12.85 o
   5  -4   9         13.45         21.24        12.36 o
 -10  -3   9          6.48         18.76        15.32 o
  -9  -3   9         29.97         36.10        15.81 o
  -8  -3   9          9.76         10.81        14.33 o
  -7  -3   9         27.47         44.12        10.83 o
  -6  -3   9          6.87         11.73         9.62 o
  -5  -3   9          3.53         -8.66        12.55 o
  -4  -3   9        107.90        108.88         6.51 o
  -3  -3   9         26.35         24.17         6.47 o
  -2  -3   9         37.92         33.28        10.38 o
  -1  -3   9        113.09        116.95        10.44 o
   0  -3   9        141.19        132.50        11.07 o
   1  -3   9         94.65        102.40        11.65 o
   2  -3   9         21.82         13.64         7.77 o
   3  -3   9         12.15         10.69         8.82 o
   4  -3   9          5.81          5.03        15.21 o
   5  -3   9         13.83         15.35        15.45 o
 -10  -2   9          5.84         13.45        14.57 o
  -9  -2   9          7.64          7.37        10.33 o
  -8  -2   9          2.81          6.36        21.41 o
  -7  -2   9         79.13         62.59        10.63 o
  -6  -2   9         15.11         18.87         7.94 o
  -5  -2   9         87.75        100.93        23.88 o
  -4  -2   9         22.99         29.30         9.89 o
  -3  -2   9         35.69         27.63         5.71 o
  -2  -2   9        101.84         88.93        10.55 o
  -1  -2   9        104.77        103.30         8.68 o
   0  -2   9         71.59         81.46         9.67 o
   1  -2   9         37.63         43.74        10.04 o
   2  -2   9          6.61          4.58         8.17 o
   3  -2   9          0.68          6.58         9.37 o
   4  -2   9         23.93         16.58        29.62 o
   5  -2   9          4.62         31.42        24.12 o
 -10  -1   9          1.06        -11.09        13.65 o
  -9  -1   9          5.14          6.76        17.77 o
  -8  -1   9          4.48          1.91         8.86 o
  -7  -1   9         31.14         32.95        14.09 o
  -6  -1   9        203.19        197.58        20.84 o
  -5  -1   9          0.38          8.40        11.90 o
  -4  -1   9         22.75          9.60         7.81 o
  -3  -1   9         12.56         11.94         5.44 o
  -2  -1   9          6.03         11.99         7.02 o
  -1  -1   9         25.11         29.71         7.82 o
   0  -1   9         20.41         17.04         8.34 o
   1  -1   9          8.98         22.11        13.39 o
   2  -1   9          2.69          6.09         8.63 o
   3  -1   9          0.14          3.72         8.24 o
   4  -1   9          4.38         -0.16         7.71 o
   5  -1   9          1.97        -15.10        15.10 o
 -10   0   9          1.82        -13.01        13.19 o
  -9   0   9          9.51          1.90        12.97 o
  -8   0   9          5.47          1.30        12.61 o
  -7   0   9        150.27        159.94        13.78 o
  -6   0   9         14.73         20.60        14.06 o
  -5   0   9         45.10         53.07        10.61 o
  -4   0   9         73.34         87.88        11.32 o
  -3   0   9          7.03          1.57         5.77 o
  -2   0   9          2.00          3.66         8.73 o
  -1   0   9          4.19         15.19         6.83 o
   0   0   9        102.01         96.62        10.76 o
   1   0   9         29.19         19.05         9.99 o
   2   0   9          6.49         11.77         8.62 o
   3   0   9          0.00        -15.29        30.98 o
   4   0   9          4.25         26.72        16.48 o
   5   0   9          2.47         -2.38        11.95 o
 -10   1   9          1.06        -24.51        24.51 o
  -9   1   9          5.14         24.75         9.82 o
  -8   1   9          4.48         21.95        10.53 o
  -7   1   9         31.18         26.51         9.39 o
  -6   1   9        203.12        186.60        15.05 o
  -5   1   9          0.38         -6.73         9.47 o
  -4   1   9         22.76         49.27        15.04 o
  -3   1   9         12.48          3.30         6.04 o
  -2   1   9          6.05          1.48         8.91 o
  -1   1   9         25.09         16.96         9.17 o
   0   1   9         20.40         17.27         9.77 o
   1   1   9          9.03          9.29        10.78 o
   2   1   9          2.69          3.81         8.41 o
   3   1   9          0.14          3.56         8.42 o
   4   1   9          4.40         -0.12        10.42 o
   5   1   9          1.96          3.26        14.20 o
 -10   2   9          5.85          8.33        14.23 o
  -9   2   9          7.64         10.00        11.07 o
  -8   2   9          2.84         -4.70         8.85 o
  -7   2   9         79.19        114.59        18.60 o
  -6   2   9         15.15         24.47         9.61 o
  -5   2   9         87.78        108.11        12.91 o
  -4   2   9         22.96         34.58         5.05 o
  -3   2   9         35.75         30.41         5.60 o
  -2   2   9        101.80        102.34         8.71 o
  -1   2   9        104.71        118.68        27.22 o
   0   2   9         71.55         57.32        11.55 o
   1   2   9         37.52         57.66        12.00 o
   2   2   9          6.59         -0.10        11.28 o
   3   2   9          0.69          1.04        10.48 o
   4   2   9         23.91         27.21        14.76 o
   5   2   9          4.61         34.19        13.93 o
 -10   3   9          6.49         15.06        15.71 o
  -9   3   9         29.96         45.01        17.49 o
  -8   3   9          9.76         23.28        19.69 o
  -7   3   9         27.49         27.56        15.52 o
  -6   3   9          6.88         10.04         7.96 o
  -5   3   9          3.53          7.36         8.88 o
  -4   3   9        107.98        109.15         7.44 o
  -3   3   9         26.35         21.94         5.81 o
  -2   3   9         38.04         41.42         6.86 o
  -1   3   9        113.16        130.39        12.11 o
   0   3   9        141.27        112.52        11.55 o
   1   3   9         94.64         88.21        12.83 o
   2   3   9         21.86         16.24         8.35 o
   3   3   9         12.17         15.66         9.33 o
   4   3   9          5.81         15.71         8.43 o
   5   3   9         13.87         20.03        10.90 o
 -10   4   9         14.74         11.30        12.82 o
  -9   4   9         13.73          6.71        11.15 o
  -8   4   9          2.59          3.70        11.52 o
  -7   4   9          0.54          9.32        14.79 o
  -6   4   9         34.54         55.35        10.78 o
  -5   4   9         25.10         21.25         5.89 o
  -4   4   9         45.85         55.47         7.00 o
  -3   4   9        215.41        211.21        10.90 o
  -2   4   9         66.15         63.57         8.36 o
  -1   4   9         23.94         31.41        13.96 o
   0   4   9         11.89        -10.36        10.36 o
   1   4   9         32.19         39.05         9.92 o
   2   4   9         46.07         42.85        14.63 o
   3   4   9          0.78          1.91         7.54 o
   4   4   9          1.41          8.61        13.87 o
   5   4   9         13.46         -2.36        20.62 o
 -10   5   9          6.13         20.21        17.68 o
  -9   5   9          2.59         12.07        18.03 o
  -8   5   9          3.37         -5.66        13.18 o
  -7   5   9          7.56          7.19         8.88 o
  -6   5   9         13.66         10.98         5.71 o
  -5   5   9         40.06         27.63         9.19 o
  -4   5   9         92.18         98.97        10.62 o
  -3   5   9         88.87         93.06         8.54 o
  -2   5   9         22.21         18.59         6.98 o
  -1   5   9         23.61         17.07         6.79 o
   0   5   9          3.93          3.53         7.74 o
   1   5   9          2.69          3.76         8.10 o
   2   5   9          3.05          7.49         9.76 o
   3   5   9          4.68          8.94         7.31 o
   4   5   9          0.39          9.69        13.11 o
 -10   6   9          1.38         -8.93        19.95 o
  -9   6   9          1.12          3.97        10.88 o
  -8   6   9         49.74         50.75        13.39 o
  -7   6   9          3.64          3.93        35.62 o
  -6   6   9         21.53         24.72        11.75 o
  -5   6   9          6.89         10.77         6.13 o
  -4   6   9        124.34        110.29        13.97 o
  -3   6   9         35.05         39.43         7.56 o
  -2   6   9          3.69          3.32         8.75 o
  -1   6   9         12.17         18.29         8.89 o
   0   6   9         11.45         12.32         8.37 o
   1   6   9          2.02          7.89         7.13 o
   2   6   9          1.17          5.66         8.37 o
   3   6   9          5.06         -1.36         7.72 o
   4   6   9          0.12         29.23        12.80 o
  -9   7   9          3.81        -14.14        18.82 o
  -8   7   9          1.76         -6.91        15.75 o
  -7   7   9          1.99          2.91         7.74 o
  -6   7   9         23.70         14.70         7.01 o
  -5   7   9         15.82         17.92         6.52 o
  -4   7   9         24.90         31.30         6.87 o
  -3   7   9         66.68         74.72        13.90 o
  -2   7   9         10.31         13.20         6.47 o
  -1   7   9          7.29          5.89         6.35 o
   0   7   9          8.84          8.40         8.55 o
   1   7   9         20.20         29.89         8.59 o
   2   7   9          1.40          1.42         8.05 o
   3   7   9          2.63         -3.91        10.24 o
   4   7   9          3.46        -12.32        12.32 o
  -9   8   9          1.51         18.04        30.87 o
  -8   8   9          1.27          5.61        11.92 o
  -7   8   9          0.25         11.66         6.56 o
  -6   8   9          4.88         -3.46         6.87 o
  -5   8   9          6.95          5.22         7.08 o
  -4   8   9         26.24         21.73         7.42 o
  -3   8   9         76.39         51.98        12.09 o
  -2   8   9         94.97         94.58         9.66 o
  -1   8   9         53.54         61.49        14.88 o
   0   8   9         22.09         40.83         9.52 o
   1   8   9          9.47         18.99        11.18 o
   2   8   9         12.24          3.08         8.95 o
   3   8   9          0.30         -3.89        13.04 o
  -8   9   9          0.48         -2.87        12.77 o
  -7   9   9          5.06          4.66         5.53 o
  -6   9   9         33.38         36.01        16.21 o
  -5   9   9         33.69         25.49        15.63 o
  -4   9   9          8.28          6.75         6.83 o
  -3   9   9         23.12         29.60         7.80 o
  -2   9   9         51.35         42.85         9.50 o
  -1   9   9        142.02        131.91        15.72 o
   0   9   9          1.16         23.83         9.18 o
   1   9   9          0.86         10.75         9.63 o
   2   9   9          2.12        -10.49        10.49 o
   3   9   9         12.98         16.34        11.87 o
  -8  10   9         16.65          6.46        13.26 o
  -7  10   9         14.82         11.41         7.49 o
  -6  10   9         22.87         25.19         6.92 o
  -5  10   9          4.82         19.35         7.10 o
  -4  10   9         20.97         15.25        11.85 o
  -3  10   9          2.86         10.93         7.89 o
  -2  10   9          3.28          9.64        12.64 o
  -1  10   9         22.46         17.78        10.36 o
   0  10   9         19.56         12.89         9.00 o
   1  10   9          0.75         29.56        10.92 o
   2  10   9          1.60         16.33        13.14 o
  -7  11   9          1.77         -0.47        15.74 o
  -6  11   9         38.82         44.84         9.39 o
  -5  11   9          1.03          5.87         7.24 o
  -4  11   9         10.24         -0.47         8.57 o
  -3  11   9          4.78         -8.33         8.33 o
  -2  11   9          1.74         -1.60         8.70 o
  -1  11   9          6.37        -11.78        14.26 o
   0  11   9          1.83          1.65        10.93 o
   1  11   9          2.55         -1.25        11.19 o
   2  11   9          3.77        -14.30        14.30 o
  -6  12   9          4.10          5.74        13.40 o
  -5  12   9          0.08         -6.36         8.85 o
  -4  12   9          1.51          0.15         8.87 o
  -3  12   9          3.15         -0.41        10.95 o
  -2  12   9          2.27          1.90        13.55 o
  -1  12   9          1.06          0.66         9.15 o
   0  12   9          2.28         10.23         9.67 o
   1  12   9          1.91         -7.54        13.77 o
  -5  13   9          3.02         -6.58        11.19 o
  -4  13   9          3.82          9.69        14.40 o
  -3  13   9          2.35        -12.83        14.98 o
  -2  13   9          0.16         -8.96        12.70 o
  -1  13   9          0.82         -9.84        24.70 o
  -4 -12  10          1.02         -8.70        10.40 o
  -3 -12  10          3.30         -6.65        17.27 o
  -2 -12  10          3.79          6.76        14.67 o
  -6 -11  10          5.10          4.47        14.77 o
  -5 -11  10         11.79         21.96        17.43 o
  -4 -11  10          3.42          7.49        22.42 o
  -3 -11  10          3.17         20.64        11.21 o
  -2 -11  10          6.71          5.52         8.81 o
  -1 -11  10          3.12          3.69        12.23 o
   0 -11  10          5.26         54.39        28.22 o
  -7 -10  10         11.02         13.78        12.73 o
  -6 -10  10         14.96         21.39        10.65 o
  -5 -10  10         18.55         14.55         7.98 o
  -4 -10  10          4.59         33.57        13.33 o
  -3 -10  10          7.11         -8.35         9.78 o
  -2 -10  10          2.09          9.46         8.58 o
  -1 -10  10          6.03         -2.86        30.09 o
   0 -10  10         32.46         34.30        10.25 o
   1 -10  10          3.77        -41.54        41.54 o
  -8  -9  10          8.29        -10.98        14.41 o
  -7  -9  10          6.66         29.26        12.77 o
  -6  -9  10         17.00         38.47        11.69 o
  -5  -9  10          2.70          6.71         8.77 o
  -4  -9  10          2.40         -0.49         7.39 o
  -3  -9  10          9.02         23.00         9.37 o
  -2  -9  10         15.90         -3.36        16.06 o
  -1  -9  10         10.65         11.61         7.46 o
   0  -9  10          9.87         -8.56        20.31 o
   1  -9  10          8.35         -9.79        42.85 o
   2  -9  10          0.00         -1.84        20.02 o
  -8  -8  10          5.89         -6.72        13.78 o
  -7  -8  10         11.54         13.76         9.38 o
  -6  -8  10         20.56         31.91        17.80 o
  -5  -8  10          0.52          5.32         9.79 o
  -4  -8  10          6.51          5.76         7.88 o
  -3  -8  10         62.53         78.82        11.87 o
  -2  -8  10         28.11         33.67         8.06 o
  -1  -8  10         53.04         55.11        11.98 o
   0  -8  10          6.14         -7.12        10.01 o
   1  -8  10          4.84         20.39         9.25 o
   2  -8  10          2.84          1.67        10.59 o
  -9  -7  10          6.91         37.37        24.63 o
  -8  -7  10          0.59          1.09        10.36 o
  -7  -7  10         12.03         20.82        15.21 o
  -6  -7  10         13.25         17.38        10.56 o
  -5  -7  10          2.27          5.05         5.77 o
  -4  -7  10         17.46         27.97         6.45 o
  -3  -7  10         59.87         70.47         8.64 o
  -2  -7  10          3.65         -9.82         9.82 o
  -1  -7  10          4.43         13.63        13.84 o
   0  -7  10          6.59         17.05        11.68 o
   1  -7  10          1.72          4.96         9.45 o
   2  -7  10          4.98          8.84        13.55 o
   3  -7  10          7.92          3.61        15.50 o
  -9  -6  10          0.42         -5.78        12.29 o
  -8  -6  10          2.34         -3.03        10.32 o
  -7  -6  10         14.86         15.15        10.84 o
  -6  -6  10          1.09          8.94        15.12 o
  -5  -6  10         47.25         46.02         7.98 o
  -4  -6  10         11.22         16.91         7.76 o
  -3  -6  10         26.56         37.91         9.48 o
  -2  -6  10         33.39         29.91         8.74 o
  -1  -6  10          5.05         18.01         7.49 o
   0  -6  10          0.37         -8.84         8.84 o
   1  -6  10          1.13         -0.71         6.71 o
   2  -6  10          1.53          8.93         9.41 o
   3  -6  10          5.31          3.09        14.05 o
  -9  -5  10         18.93         -3.54        23.89 o
  -8  -5  10          1.00         12.64        11.23 o
  -7  -5  10          8.38         31.05         9.67 o
  -6  -5  10         24.96         26.67        10.89 o
  -5  -5  10          3.60         -8.85         9.48 o
  -4  -5  10         73.70         84.24         8.56 o
  -3  -5  10         53.99         48.62         7.90 o
  -2  -5  10          4.37          3.89         7.45 o
  -1  -5  10          5.44         -0.17        13.09 o
   0  -5  10          3.80          6.47        12.45 o
   1  -5  10          0.96         -2.84        14.84 o
   2  -5  10          3.39         -5.20         9.24 o
   3  -5  10          6.80         18.22        13.91 o
 -10  -4  10          1.03        -10.12        13.69 o
  -9  -4  10         22.15         15.13        19.77 o
  -8  -4  10          1.86         -9.59         9.59 o
  -7  -4  10          7.88          3.23        10.09 o
  -6  -4  10          2.68          5.05        10.08 o
  -5  -4  10          6.52          1.42        12.17 o
  -4  -4  10          5.15         12.36         5.70 o
  -3  -4  10         96.11         95.96         9.06 o
  -2  -4  10         64.89         50.03         7.63 o
  -1  -4  10         39.39         30.54         8.75 o
   0  -4  10         22.41         29.55         9.89 o
   1  -4  10         10.15         12.95        12.14 o
   2  -4  10          5.01          7.90        12.49 o
   3  -4  10          5.65         19.50        11.01 o
 -10  -3  10          6.37         -0.39        17.78 o
  -9  -3  10          0.05        -15.04        19.88 o
  -8  -3  10         24.97         26.27        17.48 o
  -7  -3  10          4.35         -3.24        10.38 o
  -6  -3  10          8.79          4.55         9.51 o
  -5  -3  10          2.87         12.24        14.69 o
  -4  -3  10         26.06         29.68         8.96 o
  -3  -3  10         44.94         41.93         7.99 o
  -2  -3  10         12.42         10.93         7.56 o
  -1  -3  10         85.47         87.07        10.40 o
   0  -3  10         49.70         36.53        11.81 o
   1  -3  10         11.75         13.74         8.85 o
   2  -3  10          6.78         -2.65         9.51 o
   3  -3  10          7.87          9.24         9.87 o
   4  -3  10          0.25        -22.50        22.50 o
 -10  -2  10          0.04          0.27        20.65 o
  -9  -2  10          2.84         -6.30        18.88 o
  -8  -2  10         45.06         65.01        12.93 o
  -7  -2  10          6.25          4.56        10.89 o
  -6  -2  10         27.31         17.95        13.30 o
  -5  -2  10          2.09         -1.60        10.33 o
  -4  -2  10         44.95         47.60         7.58 o
  -3  -2  10         19.36         14.55         7.46 o
  -2  -2  10          8.67          9.75         7.72 o
  -1  -2  10         28.68         50.28         9.41 o
   0  -2  10        198.90        192.53        13.58 o
   1  -2  10          1.56         -2.16        12.01 o
   2  -2  10          9.05         12.94        13.46 o
   3  -2  10          1.59          6.34        14.47 o
   4  -2  10         14.03         39.48        19.76 o
 -10  -1  10          5.51         17.29        14.37 o
  -9  -1  10          3.85          2.02        14.69 o
  -8  -1  10          0.14          5.68        11.55 o
  -7  -1  10          2.57         10.07        10.61 o
  -6  -1  10          4.48         -6.65        14.98 o
  -5  -1  10         30.91         25.79        10.65 o
  -4  -1  10          8.97          5.85        10.16 o
  -3  -1  10         10.75         26.21         6.40 o
  -2  -1  10          0.66        -10.33        11.15 o
  -1  -1  10          7.66          4.63         8.34 o
   0  -1  10         21.00         25.05        13.73 o
   1  -1  10          2.00        -10.60        10.60 o
   2  -1  10          6.03         33.01        11.07 o
   3  -1  10          2.49         14.73         9.45 o
   4  -1  10          2.78         34.45        19.30 o
 -10   0  10          0.47          0.10        13.18 o
  -9   0  10         22.91          8.40        14.85 o
  -8   0  10         14.03          1.93        18.35 o
  -7   0  10         23.64         30.77        12.23 o
  -6   0  10         41.13         20.15        10.78 o
  -5   0  10          7.13         17.58        10.04 o
  -4   0  10         26.41         19.02         3.36 o
  -3   0  10          4.72          1.12         6.71 o
  -2   0  10          0.00         17.22         9.21 o
  -1   0  10         12.24         16.16        10.16 o
   0   0  10          0.54         -5.68         8.46 o
   1   0  10         17.56         30.01        15.99 o
   2   0  10          6.75          3.87         8.17 o
   3   0  10          0.34         19.64        10.59 o
   4   0  10          3.09         -6.41        10.57 o
 -10   1  10          5.50         31.72        17.73 o
  -9   1  10          3.84          8.16        12.88 o
  -8   1  10          0.13          9.17        13.01 o
  -7   1  10          2.57         13.84        15.39 o
  -6   1  10          4.47          4.97        10.13 o
  -5   1  10         30.96         29.36        11.06 o
  -4   1  10          8.91         11.92         9.46 o
  -3   1  10         10.77         18.82         7.12 o
  -2   1  10          0.66         -9.10         9.10 o
  -1   1  10          7.64         12.29        10.05 o
   0   1  10         20.94         20.58        10.94 o
   1   1  10          2.01          6.11        11.42 o
   2   1  10          6.03          6.98         9.59 o
   3   1  10          2.47          8.56         9.44 o
   4   1  10          2.79          9.08        19.55 o
 -10   2  10          0.04          2.98        23.06 o
  -9   2  10          2.85          0.00        16.83 o
  -8   2  10         44.97         32.40        18.46 o
  -7   2  10          6.26         33.63        15.87 o
  -6   2  10         27.33         43.67        10.21 o
  -5   2  10          2.08          0.59         9.44 o
  -4   2  10         44.99         41.90         5.75 o
  -3   2  10         19.41          9.99         5.32 o
  -2   2  10          8.67         12.81         6.78 o
  -1   2  10         28.64         33.04        11.12 o
   0   2  10        198.82        188.33        15.83 o
   1   2  10          1.56        -11.29        11.29 o
   2   2  10          9.03         16.70         8.28 o
   3   2  10          1.60         13.85        10.58 o
   4   2  10         14.02         12.15        14.52 o
 -10   3  10          6.38         32.29        17.50 o
  -9   3  10          0.05          8.73        12.45 o
  -8   3  10         25.04         27.21        11.06 o
  -7   3  10          4.35         15.25        10.17 o
  -6   3  10          8.79         11.46        10.14 o
  -5   3  10          2.87          5.31         8.59 o
  -4   3  10         26.00         34.38         7.72 o
  -3   3  10         44.99         43.77         7.48 o
  -2   3  10         12.43          8.30        24.00 o
  -1   3  10         85.51         95.25         9.96 o
   0   3  10         49.71         25.14        11.70 o
   1   3  10         11.71        -15.50        16.70 o
   2   3  10          6.79         -9.75         9.75 o
   3   3  10          7.87          0.05        14.26 o
   4   3  10          0.26        -14.96        14.96 o
 -10   4  10          1.03         18.48        17.07 o
  -9   4  10         22.18          2.90        18.62 o
  -8   4  10          1.86          1.48        15.42 o
  -7   4  10          7.92          5.27        12.47 o
  -6   4  10          2.67         12.16        10.14 o
  -5   4  10          6.57         22.23        10.87 o
  -4   4  10          5.16         15.85         5.92 o
  -3   4  10         96.05         94.52        11.49 o
  -2   4  10         64.77         51.97         7.89 o
  -1   4  10         39.38         41.67         9.42 o
   0   4  10         22.41         17.87        11.61 o
   1   4  10         10.19         12.17        11.52 o
   2   4  10          5.00          1.21        10.12 o
   3   4  10          5.65         16.53         9.36 o
  -9   5  10         18.90          2.61        12.43 o
  -8   5  10          1.00         16.71        12.72 o
  -7   5  10          8.37          5.63        11.33 o
  -6   5  10         24.99         26.14        10.55 o
  -5   5  10          3.61          1.90         5.24 o
  -4   5  10         73.75         56.77         7.48 o
  -3   5  10         54.04         61.71         7.75 o
  -2   5  10          4.36         12.30         7.62 o
  -1   5  10          5.41         19.00         7.48 o
   0   5  10          3.80         18.09         9.89 o
   1   5  10          0.97          3.16         7.41 o
   2   5  10          3.41         -2.00        11.04 o
   3   5  10          6.82         10.01        10.69 o
  -9   6  10          0.42        -14.74        17.40 o
  -8   6  10          2.33         13.64        14.22 o
  -7   6  10         14.89         18.04         8.47 o
  -6   6  10          1.08          3.34         6.51 o
  -5   6  10         47.19         38.88         7.14 o
  -4   6  10         11.20          7.56         6.80 o
  -3   6  10         26.60         29.66         7.05 o
  -2   6  10         33.38         29.34        12.72 o
  -1   6  10          5.07         11.06        12.20 o
   0   6  10          0.37         17.46         8.94 o
   1   6  10          1.14         -7.92         7.92 o
   2   6  10          1.52         18.81         9.42 o
   3   6  10          5.31         13.97        10.60 o
  -9   7  10          6.89        -14.50        30.36 o
  -8   7  10          0.59          1.00        30.22 o
  -7   7  10         12.02         12.37        11.70 o
  -6   7  10         13.24         15.13         7.10 o
  -5   7  10          2.27          5.53         6.54 o
  -4   7  10         17.47         18.07         7.32 o
  -3   7  10         59.88         58.33         8.02 o
  -2   7  10          3.66         -7.79         8.73 o
  -1   7  10          4.40          8.28         9.04 o
   0   7  10          6.56         -7.67        14.89 o
   1   7  10          1.73         -8.12         8.12 o
   2   7  10          4.97         10.97         9.60 o
   3   7  10          7.89         15.98        18.86 o
  -7   8  10         11.51         18.52        13.29 o
  -6   8  10         20.51         24.92        14.30 o
  -5   8  10          0.53         -4.15        11.98 o
  -4   8  10          6.49          7.12         7.70 o
  -3   8  10         62.47         87.76         9.99 o
  -2   8  10         28.14         18.70        10.98 o
  -1   8  10         53.04         55.77        10.53 o
   0   8  10          6.16         17.81        15.63 o
   1   8  10          4.83         17.80         8.76 o
   2   8  10          2.84          1.31        11.13 o
  -7   9  10          6.64         12.33        13.49 o
  -6   9  10         16.97         24.40         9.49 o
  -5   9  10          2.71          3.58         8.63 o
  -4   9  10          2.40          1.31         7.94 o
  -3   9  10          9.02          9.92        15.19 o
  -2   9  10         15.89          9.42        13.25 o
  -1   9  10         10.67          8.14        11.50 o
   0   9  10          9.86          3.09        13.87 o
   1   9  10          8.33          9.54        17.33 o
   2   9  10          0.00         -6.56        19.78 o
  -7  10  10         11.04        -11.51        11.51 o
  -6  10  10         14.96         -6.66         9.48 o
  -5  10  10         18.53          4.82        12.15 o
  -4  10  10          4.59         13.15         9.93 o
  -3  10  10          7.12         14.13         9.03 o
  -2  10  10          2.10         -0.92         9.96 o
  -1  10  10          6.04          2.94        13.28 o
   0  10  10         32.45         23.43        12.42 o
   1  10  10          3.78         -2.74        15.96 o
  -6  11  10          5.10         10.77        20.15 o
  -5  11  10         11.77         17.44        16.98 o
  -4  11  10          3.42          0.49        10.10 o
  -3  11  10          3.17          4.59         9.77 o
  -2  11  10          6.70         15.74         9.36 o
  -1  11  10          3.12          0.23        24.04 o
   0  11  10          5.25         -7.51        12.71 o
  -4  12  10          1.02         10.13        14.19 o
  -3  12  10          3.31          1.61        12.51 o
  -2  12  10          3.81          7.01        19.13 o
  -5 -10  11          3.69         20.12        13.37 o
  -4 -10  11          4.89         24.10        10.82 o
  -3 -10  11          6.57          6.07        11.04 o
  -2 -10  11          5.19         26.68        12.93 o
  -1 -10  11          9.89         16.17        17.07 o
  -7  -9  11         14.72         32.34        12.86 o
  -6  -9  11          0.12         15.98        13.56 o
  -5  -9  11          0.85         -2.90        20.21 o
  -4  -9  11          9.72          9.61        13.35 o
  -3  -9  11          0.16        -10.35        10.35 o
  -2  -9  11         14.51         11.45         9.57 o
  -1  -9  11          9.45         18.77         9.37 o
   0  -9  11          8.18         -3.49        26.56 o
  -7  -8  11         12.75         25.98        11.81 o
  -6  -8  11         16.39         17.53        16.82 o
  -5  -8  11          3.20          5.01         7.13 o
  -4  -8  11          2.93          4.99        10.78 o
  -3  -8  11         17.59         23.56         8.87 o
  -2  -8  11         82.71         74.43         9.98 o
  -1  -8  11          0.88         13.68        12.60 o
   0  -8  11          0.64          1.10        21.64 o
   1  -8  11          3.29         28.09        43.00 o
  -8  -7  11          8.82         -5.33        12.99 o
  -7  -7  11          2.50          7.23        24.00 o
  -6  -7  11          4.97         21.15        11.64 o
  -5  -7  11         13.74         10.24         6.22 o
  -4  -7  11          0.56         13.97         9.49 o
  -3  -7  11         22.24         19.43        10.18 o
  -2  -7  11         11.91         12.08        11.57 o
  -1  -7  11          1.67          2.52        10.61 o
   0  -7  11          0.16        -10.90        10.90 o
   1  -7  11          1.07        -12.11        12.11 o
  -8  -6  11          0.18         -7.01        12.60 o
  -7  -6  11          6.21         15.02        23.96 o
  -6  -6  11          6.39         11.51        11.07 o
  -5  -6  11          3.26         -2.69        11.05 o
  -4  -6  11          8.39          7.92         6.20 o
  -3  -6  11          6.61         11.74        11.14 o
  -2  -6  11          0.86          0.26         8.24 o
  -1  -6  11          1.74          3.68         9.92 o
   0  -6  11          3.43          3.75        10.47 o
   1  -6  11          1.53         10.21        13.84 o
   2  -6  11          1.72         15.01        11.90 o
  -9  -5  11          7.30         12.82        13.38 o
  -8  -5  11         34.45         71.11        14.05 o
  -7  -5  11          3.61         -1.04        11.35 o
  -6  -5  11          0.68          8.55        11.88 o
  -5  -5  11         17.65         23.72        26.54 o
  -4  -5  11          1.42          7.17         6.54 o
  -3  -5  11         22.44         18.45        15.11 o
  -2  -5  11          3.14         -4.47         7.86 o
  -1  -5  11          8.34          6.17        10.39 o
   0  -5  11          2.15         19.75        10.65 o
   1  -5  11          1.35        -11.46        11.74 o
   2  -5  11          2.84         10.05        13.10 o
  -9  -4  11          1.08         24.73        15.83 o
  -8  -4  11          3.17         11.20        25.18 o
  -7  -4  11          7.37          2.08         9.29 o
  -6  -4  11         35.40         25.12         9.55 o
  -5  -4  11         12.23         35.22        16.33 o
  -4  -4  11          3.31          4.27         5.62 o
  -3  -4  11          9.44         13.75         6.95 o
  -2  -4  11         87.40         90.60         9.77 o
  -1  -4  11          2.92          5.83         7.84 o
   0  -4  11         11.07          6.07         7.83 o
   1  -4  11          6.32         14.63         8.12 o
   2  -4  11          1.97        -12.81        12.81 o
  -9  -3  11          1.18         13.51        13.09 o
  -8  -3  11          0.89          4.55        18.30 o
  -7  -3  11          0.05          8.61        14.23 o
  -6  -3  11         20.95         26.97        11.88 o
  -5  -3  11          4.61         -7.74        13.06 o
  -4  -3  11          1.01         10.22         5.40 o
  -3  -3  11          1.77         10.50         7.11 o
  -2  -3  11         39.28         33.01         9.01 o
  -1  -3  11          7.78         -4.48         9.77 o
   0  -3  11         16.80          4.89         9.77 o
   1  -3  11         13.67         -1.32         9.75 o
   2  -3  11          2.93         27.16        13.78 o
  -9  -2  11          9.15         20.91        16.29 o
  -8  -2  11          8.89         -8.07        14.06 o
  -7  -2  11          1.83          5.53        11.65 o
  -6  -2  11          0.80         14.77        15.78 o
  -5  -2  11         22.78         31.85        10.73 o
  -4  -2  11          2.13          2.13         5.16 o
  -3  -2  11         20.10         15.42        10.96 o
  -2  -2  11         31.66         29.05         8.56 o
  -1  -2  11         47.27         60.42        11.64 o
   0  -2  11          9.06         10.19         8.82 o
   1  -2  11         18.03          3.85        10.55 o
   2  -2  11         11.01         16.01        12.20 o
   3  -2  11          7.38         10.86        13.01 o
  -9  -1  11         14.40         31.59        17.13 o
  -8  -1  11         46.77         24.27        15.31 o
  -7  -1  11          4.07         13.72        13.13 o
  -6  -1  11          7.61         15.19        16.58 o
  -5  -1  11         22.93         20.65         9.72 o
  -4  -1  11         15.11         21.01         4.24 o
  -3  -1  11          8.12         32.11         8.12 o
  -2  -1  11          4.50         11.42         6.99 o
  -1  -1  11          6.88          2.95         9.06 o
   0  -1  11          1.28          8.56        10.90 o
   1  -1  11         14.66         12.77        19.95 o
   2  -1  11          8.88          9.25        10.17 o
   3  -1  11          3.11         25.00        15.81 o
  -9   0  11          0.60          0.87        17.93 o
  -8   0  11         15.32         14.59        13.50 o
  -7   0  11         15.40         45.77        18.23 o
  -6   0  11         91.35         95.13        14.20 o
  -5   0  11          3.61          0.42        10.90 o
  -4   0  11          0.30         -1.45         4.96 o
  -3   0  11          1.65         -6.87         6.87 o
  -2   0  11         15.30        -11.35        11.35 o
  -1   0  11          5.56         -8.81        11.46 o
   0   0  11         11.16         11.12        16.92 o
   1   0  11         40.38         33.60        13.94 o
   2   0  11          0.10         -2.11        15.71 o
   3   0  11          2.46         -9.28        37.86 o
  -9   1  11         14.38         14.98        13.70 o
  -8   1  11         46.75         59.27        14.47 o
  -7   1  11          4.06         34.69        18.29 o
  -6   1  11          7.58          6.02        17.67 o
  -5   1  11         22.89         26.41        11.82 o
  -4   1  11         15.12          2.91         5.42 o
  -3   1  11          8.11          8.19         6.06 o
  -2   1  11          4.50          3.33         9.54 o
  -1   1  11          6.86          5.45        10.51 o
   0   1  11          1.29          1.19        11.42 o
   1   1  11         14.67         13.26        17.05 o
   2   1  11          8.88         12.51         9.27 o
   3   1  11          3.11        -11.75        22.57 o
  -9   2  11          9.16          4.61        19.35 o
  -8   2  11          8.89          9.57        14.36 o
  -7   2  11          1.82          5.22         9.55 o
  -6   2  11          0.80          6.58        13.94 o
  -5   2  11         22.77          9.77        18.93 o
  -4   2  11          2.10         -2.98         6.78 o
  -3   2  11         20.15         11.87         6.33 o
  -2   2  11         31.64         29.47         9.74 o
  -1   2  11         47.27         57.85        16.83 o
   0   2  11          9.07         11.63        11.81 o
   1   2  11         17.99          5.42        11.57 o
   2   2  11         11.00         16.78        16.76 o
   3   2  11          7.37          5.65        19.46 o
  -9   3  11          1.19        -11.15        17.58 o
  -8   3  11          0.90         14.11        11.15 o
  -7   3  11          0.05          6.95         8.89 o
  -6   3  11         20.92         18.49        10.59 o
  -5   3  11          4.63         21.47        10.13 o
  -4   3  11          1.00          1.27         5.49 o
  -3   3  11          1.76         -6.77         6.77 o
  -2   3  11         39.27         24.57         7.62 o
  -1   3  11          7.77          6.14        15.62 o
   0   3  11         16.78         16.65        11.37 o
   1   3  11         13.66          4.13         9.16 o
   2   3  11          2.95         -0.90        10.66 o
  -9   4  11          1.09         -5.01        25.29 o
  -8   4  11          3.18         -5.95        22.74 o
  -7   4  11          7.39         20.16         9.82 o
  -6   4  11         35.38         33.78        11.34 o
  -5   4  11         12.27         12.40         5.99 o
  -4   4  11          3.33          7.25        11.30 o
  -3   4  11          9.47          9.51         6.98 o
  -2   4  11         87.37         96.45        13.30 o
  -1   4  11          2.92          1.90         8.11 o
   0   4  11         11.09          3.51         6.96 o
   1   4  11          6.33          0.73        12.86 o
   2   4  11          1.97          1.66        15.24 o
  -9   5  11          7.29         -7.08        18.42 o
  -7   5  11          3.62         -9.56        10.19 o
  -6   5  11          0.68        -10.28        10.29 o
  -5   5  11         17.69         12.32         6.49 o
  -4   5  11          1.42         19.37        14.83 o
  -3   5  11         22.49         18.86         7.69 o
  -2   5  11          3.13         -5.93        18.39 o
  -1   5  11          8.34         -0.87         9.08 o
   0   5  11          2.15         -1.77         7.59 o
   1   5  11          1.35          6.07         8.62 o
   2   5  11          2.84        -11.41        11.41 o
  -8   6  11          0.18        -24.59        24.59 o
  -7   6  11          6.20          0.58        13.05 o
  -6   6  11          6.41         10.42        10.72 o
  -5   6  11          3.26          8.68         7.58 o
  -4   6  11          8.35          9.64         8.20 o
  -3   6  11          6.59         -0.15         7.92 o
  -2   6  11          0.86          0.21         7.82 o
  -1   6  11          1.73          2.81         9.78 o
   0   6  11          3.43          7.52         7.66 o
   1   6  11          1.53         19.33         9.36 o
   2   6  11          1.72        -21.92        21.92 o
  -7   7  11          2.50         30.84        20.58 o
  -6   7  11          4.97         -4.68        11.49 o
  -5   7  11         13.73         16.10         8.11 o
  -4   7  11          0.56         13.12         8.48 o
  -3   7  11         22.22          7.02         8.53 o
  -2   7  11         11.89          3.90         9.33 o
  -1   7  11          1.67          9.20        11.13 o
   0   7  11          0.16        -10.28        10.28 o
   1   7  11          1.08         -7.63        13.49 o
  -7   8  11         12.74         21.93         9.72 o
  -6   8  11         16.39         24.16         9.38 o
  -5   8  11          3.19         14.55         8.64 o
  -4   8  11          2.92         11.22         9.55 o
  -3   8  11         17.56         19.41        10.03 o
  -2   8  11         82.66         91.27        11.71 o
  -1   8  11          0.89         16.63        14.97 o
   0   8  11          0.65         -1.29        21.74 o
   1   8  11          3.30        -10.16        15.33 o
  -7   9  11         14.72         15.42        19.83 o
  -6   9  11          0.12          9.67        11.83 o
  -5   9  11          0.86        -11.80        11.80 o
  -4   9  11          9.75          3.14        12.25 o
  -3   9  11          0.16          6.47        13.41 o
  -2   9  11         14.51         26.54        12.95 o
  -1   9  11          9.47          6.75         8.61 o
   0   9  11          8.19         -5.34        12.84 o
  -5  10  11          3.68         11.04        14.68 o
  -4  10  11          4.86         -2.10        12.49 o
  -3  10  11          6.58         -2.93         9.20 o
  -2  10  11          5.20         19.81        14.52 o
  -1  10  11          9.90         23.00        17.70 o
  -6  -8  12          0.41         14.02        14.31 o
  -5  -8  12         16.94          0.28        12.48 o
  -4  -8  12          3.91          2.64         9.66 o
  -3  -8  12          7.65          7.40        11.75 o
  -2  -8  12          0.42          8.11        22.03 o
  -7  -7  12         10.15        -11.39        23.14 o
  -6  -7  12         14.91         31.81        14.90 o
  -5  -7  12          3.94         14.08        12.39 o
  -4  -7  12          0.86        -11.31        11.31 o
  -3  -7  12          4.73        -11.80        11.80 o
  -2  -7  12          7.80         10.53        17.16 o
  -1  -7  12          5.05          9.42        12.82 o
  -7  -6  12          3.14          1.22        27.55 o
  -6  -6  12          0.03         31.31        25.93 o
  -5  -6  12          0.62          0.06        10.69 o
  -4  -6  12          8.39         -6.45         9.73 o
  -3  -6  12          5.02          8.18         9.57 o
  -2  -6  12          1.08        -13.09        13.09 o
  -1  -6  12          9.51          4.38        26.62 o
   0  -6  12          0.72          5.65        14.51 o
  -8  -5  12          0.40          5.34        18.76 o
  -7  -5  12         11.52         33.66        15.57 o
  -6  -5  12          2.50         13.17        15.70 o
  -5  -5  12          0.05         27.42        14.10 o
  -4  -5  12          2.66         21.35        23.88 o
  -3  -5  12          2.00          5.88         8.95 o
  -2  -5  12          6.80          3.13         8.50 o
  -1  -5  12          2.06         -3.30        12.30 o
   0  -5  12          3.13          0.53        17.98 o
  -8  -4  12          0.57         18.84        15.92 o
  -7  -4  12          6.10         11.85        14.74 o
  -6  -4  12          0.90          3.51        13.37 o
  -5  -4  12         20.55         16.29        18.66 o
  -4  -4  12          5.19         -6.12         6.12 o
  -3  -4  12          5.24          3.90         8.01 o
  -2  -4  12         15.57          5.79         8.75 o
  -1  -4  12         15.81         19.27        15.78 o
   0  -4  12          3.48         -2.45        31.27 o
   1  -4  12          3.32         11.84        15.01 o
  -8  -3  12          2.91         22.98        15.79 o
  -7  -3  12          0.83         12.04        18.90 o
  -6  -3  12          7.06         60.17        20.32 o
  -5  -3  12         10.74          6.56        13.76 o
  -4  -3  12         10.59         20.10         6.80 o
  -3  -3  12         20.82         35.03         9.28 o
  -2  -3  12         17.54         23.33         9.80 o
  -1  -3  12         66.41         46.47        14.28 o
   0  -3  12          4.70          9.21        12.12 o
   1  -3  12          2.45         11.40         9.54 o
  -8  -2  12          9.24          8.98        16.16 o
  -7  -2  12          1.83         -5.83        10.36 o
  -6  -2  12          1.85          6.74        16.72 o
  -5  -2  12          1.32          5.91        12.52 o
  -4  -2  12         26.20         18.34         6.48 o
  -3  -2  12          8.59         17.24        11.59 o
  -2  -2  12         26.22         41.84        11.53 o
  -1  -2  12         29.62         20.67        18.81 o
   0  -2  12          7.75         28.59        17.60 o
   1  -2  12          5.30         15.05        13.90 o
  -9  -1  12          0.50        -33.43        33.43 o
  -8  -1  12         13.08         26.87        14.42 o
  -7  -1  12         26.67         14.55        11.51 o
  -6  -1  12          1.63          3.81        17.95 o
  -5  -1  12          6.82         19.88        10.80 o
  -4  -1  12         12.42         13.64         5.90 o
  -3  -1  12          0.31         -0.01        13.43 o
  -2  -1  12          4.57         -5.29         9.13 o
  -1  -1  12         10.77         21.41         9.79 o
   0  -1  12          8.91          8.65        10.84 o
   1  -1  12         27.07         39.28        17.75 o
  -9   0  12         10.52         35.35        34.38 o
  -8   0  12          1.40         35.92        18.83 o
  -7   0  12          0.39         33.78        22.15 o
  -6   0  12          2.72          1.81        33.17 o
  -5   0  12          9.10         -9.79        14.40 o
  -4   0  12          0.23          7.00         4.83 o
  -3   0  12          0.58         -2.58         6.24 o
  -2   0  12          0.79         -2.79         8.99 o
  -1   0  12          0.21          0.53         9.92 o
   0   0  12          8.92          9.90        14.98 o
   1   0  12          0.15        -17.89        17.89 o
  -9   1  12          0.50          3.99        22.97 o
  -8   1  12         13.09          5.29        16.34 o
  -7   1  12         26.66         21.16        20.37 o
  -6   1  12          1.63        -12.20        12.20 o
  -5   1  12          6.82         10.63        17.28 o
  -4   1  12         12.41         15.03         4.78 o
  -3   1  12          0.30          7.15         6.20 o
  -2   1  12          4.58         11.55        22.78 o
  -1   1  12         10.77         -4.38        15.36 o
   0   1  12          8.91         -1.87        10.71 o
   1   1  12         27.08         19.44        15.27 o
  -8   2  12          9.26         28.32        12.74 o
  -7   2  12          1.83          7.31        14.67 o
  -6   2  12          1.84        -16.88        17.83 o
  -5   2  12          1.32        -11.87        11.87 o
  -4   2  12         26.22         18.01        11.37 o
  -3   2  12          8.58         16.13         9.74 o
  -2   2  12         26.23         28.42         8.07 o
  -1   2  12         29.61         37.98        11.94 o
   0   2  12          7.75         27.22        20.18 o
   1   2  12          5.31         13.86        18.09 o
  -8   3  12          2.93         -0.40        14.88 o
  -7   3  12          0.83        -11.63        13.60 o
  -6   3  12          7.09         -0.70        11.96 o
  -5   3  12         10.75          8.59        10.66 o
  -4   3  12         10.58          0.55        11.18 o
  -3   3  12         20.85         42.14         8.79 o
  -2   3  12         17.49          9.20         8.24 o
  -1   3  12         66.42         90.79        16.66 o
   0   3  12          4.69         -4.77        14.30 o
   1   3  12          2.46         -6.60        20.15 o
  -7   4  12          6.11          9.87        13.88 o
  -6   4  12          0.91         -7.58        10.55 o
  -5   4  12         20.52         31.47         7.24 o
  -4   4  12          5.20         -8.17         9.54 o
  -3   4  12          5.23         14.08         8.59 o
  -2   4  12         15.57         26.98        10.10 o
  -1   4  12         15.84         16.66        10.10 o
   0   4  12          3.50          6.86        15.83 o
   1   4  12          3.33         -5.86        18.93 o
  -7   5  12         11.53         11.28        17.59 o
  -6   5  12          2.51         14.01        11.16 o
  -5   5  12          0.05         -7.51         8.74 o
  -4   5  12          2.66         -6.19         8.12 o
  -3   5  12          2.00          9.90         9.02 o
  -2   5  12          6.83         14.58         9.54 o
  -1   5  12          2.07          0.40        10.22 o
   0   5  12          3.12         -4.48        17.19 o
  -7   6  12          3.14         30.71        26.52 o
  -6   6  12          0.03          9.46        16.72 o
  -5   6  12          0.63         -8.13         8.13 o
  -4   6  12          8.39         -9.60         9.60 o
  -3   6  12          5.03        -15.21        15.21 o
  -2   6  12          1.08          2.38        10.53 o
  -1   6  12          9.52        -14.52        24.71 o
   0   6  12          0.72          0.28        14.43 o
  -7   7  12         10.12         -9.54        22.58 o
  -6   7  12         14.91         42.61        11.46 o
  -5   7  12          3.92        -17.00        20.10 o
  -4   7  12          0.85          1.05        13.94 o
  -3   7  12          4.72         -1.52        11.34 o
  -2   7  12          7.79         -1.08        12.86 o
  -1   7  12          5.05         22.23        16.78 o
  -6   8  12          0.41        -22.05        25.25 o
  -5   8  12         16.96         12.22        12.18 o
  -4   8  12          3.90         11.44        14.08 o
  -3   8  12          7.64         21.45        16.57 o
  -2   8  12          0.42         12.87        26.64 o
  -5  -6  13          1.07         15.93        42.58 o
  -4  -6  13          0.46         11.98        26.52 o
  -6  -5  13          5.63         11.79        17.72 o
  -5  -5  13          0.07        -20.97        25.19 o
  -4  -5  13          3.38        -20.24        27.53 o
  -3  -5  13          1.63         23.66        18.24 o
  -2  -5  13          5.40          2.94        15.80 o
  -6  -4  13         12.67          4.93        25.75 o
  -5  -4  13          5.57        -21.97        22.57 o
  -4  -4  13          0.07         -8.66        12.10 o
  -3  -4  13          5.35          2.17        11.07 o
  -2  -4  13          1.76          1.38        16.60 o
  -7  -3  13          0.50          4.10        19.23 o
  -6  -3  13          4.28        -26.78        26.78 o
  -5  -3  13          1.72        -16.15        25.42 o
  -4  -3  13          0.98          8.43         9.79 o
  -3  -3  13         10.32         32.97        11.58 o
  -2  -3  13         16.29         37.08        33.03 o
  -1  -3  13          3.65        -18.15        18.15 o
  -7  -2  13          0.09          4.19        20.98 o
  -6  -2  13          5.94         17.91        24.01 o
  -5  -2  13          3.55         17.57        26.79 o
  -4  -2  13          3.88         14.40         8.50 o
  -3  -2  13          1.60         -0.23        10.10 o
  -2  -2  13          9.13         25.32        20.06 o
  -1  -2  13          3.41         10.70        15.71 o
  -7  -1  13          1.29        -20.86        20.86 o
  -6  -1  13          6.11         12.73        12.51 o
  -5  -1  13          2.67         23.16        20.45 o
  -4  -1  13          8.60          9.46         5.69 o
  -3  -1  13         12.95         14.94         9.01 o
  -2  -1  13          4.79         -9.34        13.05 o
  -1  -1  13          0.65         17.72        12.18 o
  -7   0  13          0.24        -27.46        28.64 o
  -6   0  13          1.23          3.65        17.39 o
  -5   0  13          0.01         27.82        14.62 o
  -4   0  13          0.22          7.04         7.04 o
  -3   0  13          0.70          2.02         7.16 o
  -2   0  13          0.04        -11.15        11.15 o
  -1   0  13          5.24          0.42        14.63 o
  -7   1  13          1.29         -1.85        16.20 o
  -6   1  13          6.09         19.91        12.40 o
  -5   1  13          2.67        -17.76        17.76 o
  -4   1  13          8.60          7.75         6.56 o
  -3   1  13         12.92         11.84         7.84 o
  -2   1  13          4.78         30.98        11.31 o
  -1   1  13          0.65          9.25        24.45 o
  -7   2  13          0.09         20.72        22.81 o
  -6   2  13          5.93         25.02        18.19 o
  -5   2  13          3.55          2.60        15.29 o
  -4   2  13          3.87         11.61         9.74 o
  -3   2  13          1.61         20.05        17.02 o
  -2   2  13          9.12         -0.81        10.24 o
  -1   2  13          3.41          8.59        12.82 o
  -7   3  13          0.50          5.15        24.44 o
  -6   3  13          4.29        -25.04        25.04 o
  -5   3  13          1.73          8.47        22.57 o
  -4   3  13          0.98         -3.71        24.41 o
  -3   3  13         10.32         18.22        13.27 o
  -2   3  13         16.31          5.28        11.44 o
  -1   3  13          3.63         13.62        11.86 o
  -6   4  13         12.69         20.42        30.81 o
  -5   4  13          5.57         -4.18        27.30 o
  -4   4  13          0.07          2.92        10.52 o
  -3   4  13          5.35         12.52        27.62 o
  -2   4  13          1.76        -13.38        13.38 o
  -6   5  13          5.64        -14.00        31.07 o
  -5   5  13          0.07          4.76        39.33 o
  -4   5  13          3.37         12.79        13.28 o
  -3   5  13          1.63          3.26        13.56 o
  -2   5  13          5.39         11.02        16.42 o
  -5   6  13          1.07         43.40        34.81 o
  -4   6  13          0.46         10.87        11.24 o
  -3   6  13          0.05         12.09        18.52 o
                                                
